# Supplementary material for: BLVector: Fast BLAST-Like Algorithm for Manycore CPU With Vectorization
Source: Front Genet. 2021 Feb 2;12:618659. doi: 10.3389/fgene.2021.618659 (PMC7884812; doi:10.3389/fgene.2021.618659)
Supplement: Supplementary file 1 [file Table_1.XLSX]

## Sheet: Bulk data BLVector
	BLVector							BLVector							BLVector									BLVector
	Execution 1							Execution 2							Execution 3									Average Execution
	Test	Protein	GCUPS	Time	Farrar	Hits		Test	Protein	GCUPS	Time	Farrar	Hits		Test	Protein	GCUPS	Time	Farrar	Hits				Test	Protein	AVG GCUPS	AVG Time	Farrar	Hits
	BLPhi_n1_c15	00_P56980	15.424	313.3	36524	3		BLPhi_n1_c15	00_P56980	16.247	297.4	36524	3		BLPhi_n1_c15	00_P56980	14.796	326.6	36524	3				BLPhi_n1_c15	00_P56980	15.489	312.433	36524	3
	BLPhi_n1_c15	01_O29181	15.379	824.9	354177	18		BLPhi_n1_c15	01_O29181	15.64	811.1	354177	18		BLPhi_n1_c15	01_O29181	13.04	972.8	354177	18				BLPhi_n1_c15	01_O29181	14.6863	869.6	354177	18
	BLPhi_n1_c15	02_P03630	27.822	919.1	337966	1		BLPhi_n1_c15	02_P03630	28.037	912.1	337966	1		BLPhi_n1_c15	02_P03630	23.999	1065.6	337966	1				BLPhi_n1_c15	02_P03630	26.6193	965.6	337966	1
	BLPhi_n1_c15	03_P02232	28.815	1006.3	354577	90		BLPhi_n1_c15	03_P02232	28.781	1007.5	354577	90		BLPhi_n1_c15	03_P02232	25.15	1152.9	354577	90				BLPhi_n1_c15	03_P02232	27.582	1055.57	354577	90
	BLPhi_n1_c15	04_P01111	31.914	1192.5	375623	2413		BLPhi_n1_c15	04_P01111	32.138	1184.1	375623	2413		BLPhi_n1_c15	04_P01111	31.143	1222	375623	2413				BLPhi_n1_c15	04_P01111	31.7317	1199.53	375623	2413
	BLPhi_n1_c15	05_P05013	33.177	1147.1	406602	83		BLPhi_n1_c15	05_P05013	33.309	1142.5	406602	83		BLPhi_n1_c15	05_P05013	31.052	1225.6	406602	83				BLPhi_n1_c15	05_P05013	32.5127	1171.73	406602	83
	BLPhi_n1_c15	06_P14942	31.854	1403.3	413169	182		BLPhi_n1_c15	06_P14942	33.348	1340.5	413169	182		BLPhi_n1_c15	06_P14942	31.204	1432.5	413169	182				BLPhi_n1_c15	06_P14942	32.1353	1392.1	413169	182
	BLPhi_n1_c15	07_P00762	37.26	1329.4	352533	784		BLPhi_n1_c15	07_P00762	37.082	1335.8	352533	784		BLPhi_n1_c15	07_P00762	34.094	1452.9	352533	784				BLPhi_n1_c15	07_P00762	36.1453	1372.7	352533	784
	BLPhi_n1_c15	08_P53765	34.927	1470.1	404792	416		BLPhi_n1_c15	08_P53765	34.684	1480.4	404792	416		BLPhi_n1_c15	08_P53765	35.344	1452.8	404792	416				BLPhi_n1_c15	08_P53765	34.985	1467.77	404792	416
	BLPhi_n1_c15	09_Q8ZGB4	34.184	2126.4	457016	338		BLPhi_n1_c15	09_Q8ZGB4	33.92	2143	457016	338		BLPhi_n1_c15	09_Q8ZGB4	32.706	2222.6	457016	338				BLPhi_n1_c15	09_Q8ZGB4	33.6033	2164	457016	338
	BLPhi_n1_c15	10_P03989	35.494	2053.6	446203	422		BLPhi_n1_c15	10_P03989	33.081	2203.4	446203	422		BLPhi_n1_c15	10_P03989	35.227	2069.2	446203	422				BLPhi_n1_c15	10_P03989	34.6007	2108.73	446203	422
	BLPhi_n1_c15	11_P07327	34.108	2213.9	453827	728		BLPhi_n1_c15	11_P07327	31.219	2418.7	453827	728		BLPhi_n1_c15	11_P07327	31.554	2393	453827	728				BLPhi_n1_c15	11_P07327	32.2937	2341.87	453827	728
	BLPhi_n1_c15	12_P01008	29.586	3157.9	478593	351		BLPhi_n1_c15	12_P01008	31.372	2978.1	478593	351		BLPhi_n1_c15	12_P01008	29.63	3153.2	478593	351				BLPhi_n1_c15	12_P01008	30.196	3096.4	478593	351
	BLPhi_n1_c15	13_P10635	28.51	3510.2	483496	1326		BLPhi_n1_c15	13_P10635	28.092	3562.4	483496	1326		BLPhi_n1_c15	13_P10635	29.489	3393.6	483496	1326				BLPhi_n1_c15	13_P10635	28.697	3488.73	483496	1326
	BLPhi_n1_c15	14_P58229	30.261	3400.2	461867	1374		BLPhi_n1_c15	14_P58229	29.867	3445	461867	1374		BLPhi_n1_c15	14_P58229	30.495	3374.2	461867	1374				BLPhi_n1_c15	14_P58229	30.2077	3406.47	461867	1374
	BLPhi_n1_c15	15_P25705	26.967	4129.2	509422	2613		BLPhi_n1_c15	15_P25705	27.527	4045.2	509422	2613		BLPhi_n1_c15	15_P25705	27.814	4003.4	509422	2613				BLPhi_n1_c15	15_P25705	27.436	4059.27	509422	2613
	BLPhi_n1_c15	16_P03435	27.237	4191.7	479580	432		BLPhi_n1_c15	16_P03435	28.619	3989.3	479580	432		BLPhi_n1_c15	16_P03435	28.052	4069.9	479580	432				BLPhi_n1_c15	16_P03435	27.9693	4083.63	479580	432
	BLPhi_n1_c15	17_P42357	24.03	5505.3	517055	370		BLPhi_n1_c15	17_P42357	24.303	5443.4	517055	370		BLPhi_n1_c15	17_P42357	24.066	5497.1	517055	370				BLPhi_n1_c15	17_P42357	24.133	5481.93	517055	370
	BLPhi_n1_c15	18_P21177	23.424	6266.5	508434	838		BLPhi_n1_c15	18_P21177	23.304	6298.9	508434	838		BLPhi_n1_c15	18_P21177	23.575	6226.4	508434	838				BLPhi_n1_c15	18_P21177	23.4343	6263.93	508434	838
	BLPhi_n1_c15	19_O60341	22.312	7689.1	521110	5227		BLPhi_n1_c15	19_O60341	22.112	7758.6	521110	5227		BLPhi_n1_c15	19_O60341	22.663	7569.9	521110	5227				BLPhi_n1_c15	19_O60341	22.3623	7672.53	521110	5227
	BLPhi_n1_c15	20_P27895	21.987	9158.1	529199	13171		BLPhi_n1_c15	20_P27895	21.166	9513.1	529199	13171		BLPhi_n1_c15	20_P27895	21.387	9414.8	529199	13171				BLPhi_n1_c15	20_P27895	21.5133	9362	529199	13171
	BLPhi_n1_c15	21_Q8LLD0	21.153	9957	533628	301		BLPhi_n1_c15	21_Q8LLD0	21.402	9841	533628	301		BLPhi_n1_c15	21_Q8LLD0	21.885	9624	533628	301				BLPhi_n1_c15	21_Q8LLD0	21.48	9807.33	533628	301
	BLPhi_n1_c15	22_P07756	21.869	13810.9	538119	2098		BLPhi_n1_c15	22_P07756	22.061	13690.9	538119	2098		BLPhi_n1_c15	22_P07756	22.085	13676.2	538119	2098				BLPhi_n1_c15	22_P07756	22.005	13726	538119	2098
	BLPhi_n1_c15	23_P04775	22.279	18121.1	547523	2813		BLPhi_n1_c15	23_P04775	22.297	18106.6	547523	2813		BLPhi_n1_c15	23_P04775	22.493	17948.4	547523	2813				BLPhi_n1_c15	23_P04775	22.3563	18058.7	547523	2813
	BLPhi_n1_c15	24_P19096	22.38	22529.5	548154	1427		BLPhi_n1_c15	24_P19096	22.396	22512.7	548154	1427		BLPhi_n1_c15	24_P19096	22.465	22443.3	548154	1427				BLPhi_n1_c15	24_P19096	22.4137	22495.2	548154	1427
	BLPhi_n1_c15	25_P28167	22.06	27429.3	547240	11524		BLPhi_n1_c15	25_P28167	22.219	27232	547240	11524		BLPhi_n1_c15	25_P28167	21.979	27530	547240	11524				BLPhi_n1_c15	25_P28167	22.086	27397.1	547240	11524
	BLPhi_n1_c15	26_P0C6B8	21.814	32898.1	546580	2334		BLPhi_n1_c15	26_P0C6B8	22.006	32610.4	546580	2334		BLPhi_n1_c15	26_P0C6B8	21.756	32985.7	546580	2334				BLPhi_n1_c15	26_P0C6B8	21.8587	32831.4	546580	2334
	BLPhi_n1_c15	27_P20930	21.368	38268	533746	12176		BLPhi_n1_c15	27_P20930	21.905	37330	533746	12176		BLPhi_n1_c15	27_P20930	21.712	37661.2	533746	12176				BLPhi_n1_c15	27_P20930	21.6617	37753.1	533746	12176
	BLPhi_n1_c15	28_P08519	21.343	42908.2	493437	1230		BLPhi_n1_c15	28_P08519	21.486	42622.2	493437	1230		BLPhi_n1_c15	28_P08519	21.498	42598.5	493437	1230				BLPhi_n1_c15	28_P08519	21.4423	42709.6	493437	1230
	BLPhi_n1_c15	29_Q7TMA5	21.128	45201.9	554046	6895		BLPhi_n1_c15	29_Q7TMA5	20.756	46013	554046	6895		BLPhi_n1_c15	29_Q7TMA5	21.168	45117.3	554046	6895				BLPhi_n1_c15	29_Q7TMA5	21.0173	45444.1	554046	6895
	BLPhi_n1_c15	30_P33450	20.739	49972.3	554351	5513		BLPhi_n1_c15	30_P33450	20.735	49983.1	554351	5513		BLPhi_n1_c15	30_P33450	20.718	50024.4	554351	5513				BLPhi_n1_c15	30_P33450	20.7307	49993.3	554351	5513
	BLPhi_n1_c15	31_Q9UKN1	20.482	53853	535611	15778		BLPhi_n1_c15	31_Q9UKN1	20.659	53392	535611	15778		BLPhi_n1_c15	31_Q9UKN1	20.258	54448.2	535611	15778				BLPhi_n1_c15	31_Q9UKN1	20.4663	53897.7	535611	15778
	BLPhi_n1_c15_f	00_P56980	21.697	222.7	11364	3		BLPhi_n1_c15_f	00_P56980	22.269	217	11364	3		BLPhi_n1_c15_f	00_P56980	21.48	225	11364	3				BLPhi_n1_c15_f	00_P56980	21.8153	221.567	11364	3
	BLPhi_n1_c15_f	01_O29181	16.946	748.6	216807	18		BLPhi_n1_c15_f	01_O29181	16.827	753.9	216807	18		BLPhi_n1_c15_f	01_O29181	15.271	830.7	216807	18				BLPhi_n1_c15_f	01_O29181	16.348	777.733	216807	18
	BLPhi_n1_c15_f	02_P03630	30.099	849.6	187472	1		BLPhi_n1_c15_f	02_P03630	29.966	853.4	187472	1		BLPhi_n1_c15_f	02_P03630	26.69	958.1	187472	1				BLPhi_n1_c15_f	02_P03630	28.9183	887.033	187472	1
	BLPhi_n1_c15_f	03_P02232	33.391	868.4	195984	65		BLPhi_n1_c15_f	03_P02232	31.479	921.1	195984	65		BLPhi_n1_c15_f	03_P02232	28.719	1009.6	195984	65				BLPhi_n1_c15_f	03_P02232	31.1963	933.033	195984	65
	BLPhi_n1_c15_f	04_P01111	37.902	1004.1	214491	2222		BLPhi_n1_c15_f	04_P01111	37.116	1025.3	214491	2222		BLPhi_n1_c15_f	04_P01111	34.716	1096.2	214491	2222				BLPhi_n1_c15_f	04_P01111	36.578	1041.87	214491	2222
	BLPhi_n1_c15_f	05_P05013	36.032	1056.2	248250	74		BLPhi_n1_c15_f	05_P05013	36.667	1037.9	248250	74		BLPhi_n1_c15_f	05_P05013	34.583	1100.4	248250	74				BLPhi_n1_c15_f	05_P05013	35.7607	1064.83	248250	74
	BLPhi_n1_c15_f	06_P14942	38.903	1149	247781	121		BLPhi_n1_c15_f	06_P14942	39.035	1145.2	247781	121		BLPhi_n1_c15_f	06_P14942	35.944	1243.6	247781	121				BLPhi_n1_c15_f	06_P14942	37.9607	1179.27	247781	121
	BLPhi_n1_c15_f	07_P00762	44.645	1109.5	188678	765		BLPhi_n1_c15_f	07_P00762	44.245	1119.5	188678	765		BLPhi_n1_c15_f	07_P00762	41.329	1198.5	188678	765				BLPhi_n1_c15_f	07_P00762	43.4063	1142.5	188678	765
	BLPhi_n1_c15_f	08_P53765	41.474	1238	241805	414		BLPhi_n1_c15_f	08_P53765	42.359	1212.2	241805	414		BLPhi_n1_c15_f	08_P53765	38.564	1331.5	241805	414				BLPhi_n1_c15_f	08_P53765	40.799	1260.57	241805	414
	BLPhi_n1_c15_f	09_Q8ZGB4	38.232	1901.3	304384	304		BLPhi_n1_c15_f	09_Q8ZGB4	40.021	1816.3	304384	304		BLPhi_n1_c15_f	09_Q8ZGB4	37.644	1931	304384	304				BLPhi_n1_c15_f	09_Q8ZGB4	38.6323	1882.87	304384	304
	BLPhi_n1_c15_f	10_P03989	39.486	1846	288816	347		BLPhi_n1_c15_f	10_P03989	41.801	1743.8	288816	347		BLPhi_n1_c15_f	10_P03989	39.547	1843.2	288816	347				BLPhi_n1_c15_f	10_P03989	40.278	1811	288816	347
	BLPhi_n1_c15_f	11_P07327	39.131	1929.6	298280	652		BLPhi_n1_c15_f	11_P07327	39.472	1913	298280	652		BLPhi_n1_c15_f	11_P07327	39.136	1929.4	298280	652				BLPhi_n1_c15_f	11_P07327	39.2463	1924	298280	652
	BLPhi_n1_c15_f	12_P01008	34.944	2673.7	338206	349		BLPhi_n1_c15_f	12_P01008	34.498	2708.3	338206	349		BLPhi_n1_c15_f	12_P01008	36.229	2578.9	338206	349				BLPhi_n1_c15_f	12_P01008	35.2237	2653.63	338206	349
	BLPhi_n1_c15_f	13_P10635	32.716	3058.9	345449	1294		BLPhi_n1_c15_f	13_P10635	32.668	3063.4	345449	1294		BLPhi_n1_c15_f	13_P10635	33.128	3020.9	345449	1294				BLPhi_n1_c15_f	13_P10635	32.8373	3047.73	345449	1294
	BLPhi_n1_c15_f	14_P58229	37.494	2744.3	314265	1371		BLPhi_n1_c15_f	14_P58229	37.779	2723.6	314265	1371		BLPhi_n1_c15_f	14_P58229	36.935	2785.8	314265	1371				BLPhi_n1_c15_f	14_P58229	37.4027	2751.23	314265	1371
	BLPhi_n1_c15_f	15_P25705	30.083	3701.4	398820	2611		BLPhi_n1_c15_f	15_P25705	31.238	3564.6	398820	2611		BLPhi_n1_c15_f	15_P25705	29.435	3783	398820	2611				BLPhi_n1_c15_f	15_P25705	30.252	3683	398820	2611
	BLPhi_n1_c15_f	16_P03435	32.36	3528.2	336768	424		BLPhi_n1_c15_f	16_P03435	32.303	3534.3	336768	424		BLPhi_n1_c15_f	16_P03435	32.951	3464.9	336768	424				BLPhi_n1_c15_f	16_P03435	32.538	3509.13	336768	424
	BLPhi_n1_c15_f	17_P42357	26.537	4985.1	417029	368		BLPhi_n1_c15_f	17_P42357	26.925	4913.4	417029	368		BLPhi_n1_c15_f	17_P42357	26.641	4965.8	417029	368				BLPhi_n1_c15_f	17_P42357	26.701	4954.77	417029	368
	BLPhi_n1_c15_f	18_P21177	26.066	5631.5	396611	823		BLPhi_n1_c15_f	18_P21177	26.751	5487.3	396611	823		BLPhi_n1_c15_f	18_P21177	26.027	5639.8	396611	823				BLPhi_n1_c15_f	18_P21177	26.2813	5586.2	396611	823
	BLPhi_n1_c15_f	19_O60341	24.279	7066.2	424752	5164		BLPhi_n1_c15_f	19_O60341	24.512	6998.9	424752	5164		BLPhi_n1_c15_f	19_O60341	24.309	7057.3	424752	5164				BLPhi_n1_c15_f	19_O60341	24.3667	7040.8	424752	5164
	BLPhi_n1_c15_f	20_P27895	23.038	8740.1	447750	13159		BLPhi_n1_c15_f	20_P27895	23.036	8741.2	447750	13159		BLPhi_n1_c15_f	20_P27895	22.907	8790.1	447750	13159				BLPhi_n1_c15_f	20_P27895	22.9937	8757.13	447750	13159
	BLPhi_n1_c15_f	21_Q8LLD0	22.907	9194.6	460158	300		BLPhi_n1_c15_f	21_Q8LLD0	22.925	9187.3	460158	300		BLPhi_n1_c15_f	21_Q8LLD0	22.663	9293.4	460158	300				BLPhi_n1_c15_f	21_Q8LLD0	22.8317	9225.1	460158	300
	BLPhi_n1_c15_f	22_P07756	22.881	13200.5	465987	2067		BLPhi_n1_c15_f	22_P07756	22.969	13150	465987	2067		BLPhi_n1_c15_f	22_P07756	22.766	13267	465987	2067				BLPhi_n1_c15_f	22_P07756	22.872	13205.8	465987	2067
	BLPhi_n1_c15_f	23_P04775	22.645	17828.7	501125	2809		BLPhi_n1_c15_f	23_P04775	22.511	17934.1	501125	2809		BLPhi_n1_c15_f	23_P04775	22.585	17875.4	501125	2809				BLPhi_n1_c15_f	23_P04775	22.5803	17879.4	501125	2809
	BLPhi_n1_c15_f	24_P19096	22.778	22135.5	501541	1419		BLPhi_n1_c15_f	24_P19096	22.533	22376.3	501541	1419		BLPhi_n1_c15_f	24_P19096	22.699	22212.4	501541	1419				BLPhi_n1_c15_f	24_P19096	22.67	22241.4	501541	1419
	BLPhi_n1_c15_f	25_P28167	22.652	26712.1	495504	11516		BLPhi_n1_c15_f	25_P28167	22.598	26775.3	495504	11516		BLPhi_n1_c15_f	25_P28167	22.567	26812.1	495504	11516				BLPhi_n1_c15_f	25_P28167	22.6057	26766.5	495504	11516
	BLPhi_n1_c15_f	26_P0C6B8	22.678	31644.6	480581	2283		BLPhi_n1_c15_f	26_P0C6B8	22.892	31349.3	480581	2283		BLPhi_n1_c15_f	26_P0C6B8	22.567	31800.2	480581	2283				BLPhi_n1_c15_f	26_P0C6B8	22.7123	31598	480581	2283
	BLPhi_n1_c15_f	27_P20930	22.991	35567.5	468133	12122		BLPhi_n1_c15_f	27_P20930	22.726	35981.6	468133	12122		BLPhi_n1_c15_f	27_P20930	23.092	35410.6	468133	12122				BLPhi_n1_c15_f	27_P20930	22.9363	35653.2	468133	12122
	BLPhi_n1_c15_f	28_P08519	25.113	36466.3	354650	1219		BLPhi_n1_c15_f	28_P08519	24.959	36690.8	354650	1219		BLPhi_n1_c15_f	28_P08519	25.234	36291	354650	1219				BLPhi_n1_c15_f	28_P08519	25.102	36482.7	354650	1219
	BLPhi_n1_c15_f	29_Q7TMA5	21.238	44968.3	531410	6895		BLPhi_n1_c15_f	29_Q7TMA5	21.162	45129.1	531410	6895		BLPhi_n1_c15_f	29_Q7TMA5	21.342	44750	531410	6895				BLPhi_n1_c15_f	29_Q7TMA5	21.2473	44949.1	531410	6895
	BLPhi_n1_c15_f	30_P33450	20.894	49601.8	528553	5510		BLPhi_n1_c15_f	30_P33450	20.776	49883.1	528553	5510		BLPhi_n1_c15_f	30_P33450	21.079	49166.8	528553	5510				BLPhi_n1_c15_f	30_P33450	20.9163	49550.6	528553	5510
	BLPhi_n1_c15_f	31_Q9UKN1	21.184	52069.9	467317	15772		BLPhi_n1_c15_f	31_Q9UKN1	21.67	50901.8	467317	15772		BLPhi_n1_c15_f	31_Q9UKN1	21.658	50928.9	467317	15772				BLPhi_n1_c15_f	31_Q9UKN1	21.504	51300.2	467317	15772
	BLPhi_n1_c16	00_P56980	20.572	234.9	12906	3		BLPhi_n1_c16	00_P56980	20.138	240	12906	3		BLPhi_n1_c16	00_P56980	20.951	230.7	12906	3				BLPhi_n1_c16	00_P56980	20.5537	235.2	12906	3
	BLPhi_n1_c16	01_O29181	16.612	763.6	204120	17		BLPhi_n1_c16	01_O29181	16.679	760.6	204120	17		BLPhi_n1_c16	01_O29181	15.202	834.4	204120	17				BLPhi_n1_c16	01_O29181	16.1643	786.2	204120	17
	BLPhi_n1_c16	02_P03630	26.883	951.3	255222	1		BLPhi_n1_c16	02_P03630	27.198	940.2	255222	1		BLPhi_n1_c16	02_P03630	25.174	1015.8	255222	1				BLPhi_n1_c16	02_P03630	26.4183	969.1	255222	1
	BLPhi_n1_c16	03_P02232	29.184	993.5	252599	74		BLPhi_n1_c16	03_P02232	28.879	1004	252599	74		BLPhi_n1_c16	03_P02232	26.229	1105.5	252599	74				BLPhi_n1_c16	03_P02232	28.0973	1034.33	252599	74
	BLPhi_n1_c16	04_P01111	33.726	1128.4	285231	2360		BLPhi_n1_c16	04_P01111	33.473	1136.9	285231	2360		BLPhi_n1_c16	04_P01111	32.384	1175.2	285231	2360				BLPhi_n1_c16	04_P01111	33.1943	1146.83	285231	2360
	BLPhi_n1_c16	05_P05013	32.604	1167.2	313164	81		BLPhi_n1_c16	05_P05013	33.523	1135.3	313164	81		BLPhi_n1_c16	05_P05013	31.789	1197.2	313164	81				BLPhi_n1_c16	05_P05013	32.6387	1166.57	313164	81
	BLPhi_n1_c16	06_P14942	36.157	1236.3	311332	158		BLPhi_n1_c16	06_P14942	33.72	1325.7	311332	158		BLPhi_n1_c16	06_P14942	33.419	1337.6	311332	158				BLPhi_n1_c16	06_P14942	34.432	1299.87	311332	158
	BLPhi_n1_c16	07_P00762	40.823	1213.4	217992	776		BLPhi_n1_c16	07_P00762	40.069	1236.2	217992	776		BLPhi_n1_c16	07_P00762	38.175	1297.6	217992	776				BLPhi_n1_c16	07_P00762	39.689	1249.07	217992	776
	BLPhi_n1_c16	08_P53765	37.84	1356.9	294603	416		BLPhi_n1_c16	08_P53765	39.14	1311.9	294603	416		BLPhi_n1_c16	08_P53765	37.001	1387.7	294603	416				BLPhi_n1_c16	08_P53765	37.9937	1352.17	294603	416
	BLPhi_n1_c16	09_Q8ZGB4	36.608	1985.6	369562	327		BLPhi_n1_c16	09_Q8ZGB4	37.528	1937	369562	327		BLPhi_n1_c16	09_Q8ZGB4	36.226	2006.6	369562	327				BLPhi_n1_c16	09_Q8ZGB4	36.7873	1976.4	369562	327
	BLPhi_n1_c16	10_P03989	34.882	2089.6	378582	410		BLPhi_n1_c16	10_P03989	35.309	2064.4	378582	410		BLPhi_n1_c16	10_P03989	36.725	1984.8	378582	410				BLPhi_n1_c16	10_P03989	35.6387	2046.27	378582	410
	BLPhi_n1_c16	11_P07327	34.554	2185.2	360509	711		BLPhi_n1_c16	11_P07327	35.512	2126.3	360509	711		BLPhi_n1_c16	11_P07327	36.486	2069.5	360509	711				BLPhi_n1_c16	11_P07327	35.5173	2127	360509	711
	BLPhi_n1_c16	12_P01008	33.207	2813.6	410191	351		BLPhi_n1_c16	12_P01008	33.081	2824.3	410191	351		BLPhi_n1_c16	12_P01008	33.165	2817.1	410191	351				BLPhi_n1_c16	12_P01008	33.151	2818.33	410191	351
	BLPhi_n1_c16	13_P10635	30.095	3325.3	416634	1325		BLPhi_n1_c16	13_P10635	30.25	3308.2	416634	1325		BLPhi_n1_c16	13_P10635	29.765	3362.1	416634	1325				BLPhi_n1_c16	13_P10635	30.0367	3331.87	416634	1325
	BLPhi_n1_c16	14_P58229	35.147	2927.5	352008	1357		BLPhi_n1_c16	14_P58229	33.723	3051.1	352008	1357		BLPhi_n1_c16	14_P58229	33.535	3068.3	352008	1357				BLPhi_n1_c16	14_P58229	34.135	3015.63	352008	1357
	BLPhi_n1_c16	15_P25705	28.497	3907.4	448245	2608		BLPhi_n1_c16	15_P25705	29.41	3786.1	448245	2608		BLPhi_n1_c16	15_P25705	28.987	3841.4	448245	2608				BLPhi_n1_c16	15_P25705	28.9647	3844.97	448245	2608
	BLPhi_n1_c16	16_P03435	29.687	3845.7	401871	425		BLPhi_n1_c16	16_P03435	29.977	3808.6	401871	425		BLPhi_n1_c16	16_P03435	29.184	3912.1	401871	425				BLPhi_n1_c16	16_P03435	29.616	3855.47	401871	425
	BLPhi_n1_c16	17_P42357	24.975	5297	465916	368		BLPhi_n1_c16	17_P42357	25.159	5258.2	465916	368		BLPhi_n1_c16	17_P42357	25.03	5285.4	465916	368				BLPhi_n1_c16	17_P42357	25.0547	5280.2	465916	368
	BLPhi_n1_c16	18_P21177	24.419	6011.2	455299	833		BLPhi_n1_c16	18_P21177	25.001	5871.4	455299	833		BLPhi_n1_c16	18_P21177	24.48	5996.4	455299	833				BLPhi_n1_c16	18_P21177	24.6333	5959.67	455299	833
	BLPhi_n1_c16	19_O60341	23.372	7340.3	485039	5208		BLPhi_n1_c16	19_O60341	23.359	7344.2	485039	5208		BLPhi_n1_c16	19_O60341	23.175	7402.6	485039	5208				BLPhi_n1_c16	19_O60341	23.302	7362.37	485039	5208
	BLPhi_n1_c16	20_P27895	21.954	9171.6	490144	13167		BLPhi_n1_c16	20_P27895	22.007	9149.7	490144	13167		BLPhi_n1_c16	20_P27895	22.239	9054.4	490144	13167				BLPhi_n1_c16	20_P27895	22.0667	9125.23	490144	13167
	BLPhi_n1_c16	21_Q8LLD0	22.447	9383.2	501264	301		BLPhi_n1_c16	21_Q8LLD0	22.302	9444	501264	301		BLPhi_n1_c16	21_Q8LLD0	21.229	9921.4	501264	301				BLPhi_n1_c16	21_Q8LLD0	21.9927	9582.87	501264	301
	BLPhi_n1_c16	22_P07756	22.046	13700.3	508672	2097		BLPhi_n1_c16	22_P07756	22.301	13543.7	508672	2097		BLPhi_n1_c16	22_P07756	21.946	13762.7	508672	2097				BLPhi_n1_c16	22_P07756	22.0977	13668.9	508672	2097
	BLPhi_n1_c16	23_P04775	22.557	17897.9	530955	2813		BLPhi_n1_c16	23_P04775	20.976	19247.3	530955	2813		BLPhi_n1_c16	23_P04775	22.377	18041.5	530955	2813				BLPhi_n1_c16	23_P04775	21.97	18395.6	530955	2813
	BLPhi_n1_c16	24_P19096	22.435	22473.5	533529	1427		BLPhi_n1_c16	24_P19096	22.287	22622.6	533529	1427		BLPhi_n1_c16	24_P19096	22.328	22582	533529	1427				BLPhi_n1_c16	24_P19096	22.35	22559.4	533529	1427
	BLPhi_n1_c16	25_P28167	22.175	27286.9	535891	11523		BLPhi_n1_c16	25_P28167	22.524	26864.4	535891	11523		BLPhi_n1_c16	25_P28167	22.314	27117.2	535891	11523				BLPhi_n1_c16	25_P28167	22.3377	27089.5	535891	11523
	BLPhi_n1_c16	26_P0C6B8	21.891	32781.9	532561	2328		BLPhi_n1_c16	26_P0C6B8	22.087	32491.4	532561	2328		BLPhi_n1_c16	26_P0C6B8	22.072	32513	532561	2328				BLPhi_n1_c16	26_P0C6B8	22.0167	32595.4	532561	2328
	BLPhi_n1_c16	27_P20930	22.092	37013.5	525467	12166		BLPhi_n1_c16	27_P20930	21.723	37643.5	525467	12166		BLPhi_n1_c16	27_P20930	21.739	37615.7	525467	12166				BLPhi_n1_c16	27_P20930	21.8513	37424.2	525467	12166
	BLPhi_n1_c16	28_P08519	22.23	41194.9	443203	1228		BLPhi_n1_c16	28_P08519	22.409	40865.7	443203	1228		BLPhi_n1_c16	28_P08519	22.348	40978.7	443203	1228				BLPhi_n1_c16	28_P08519	22.329	41013.1	443203	1228
	BLPhi_n1_c16	29_Q7TMA5	21.07	45327.8	548277	6894		BLPhi_n1_c16	29_Q7TMA5	20.996	45485.8	548277	6894		BLPhi_n1_c16	29_Q7TMA5	20.992	45495.2	548277	6894				BLPhi_n1_c16	29_Q7TMA5	21.0193	45436.3	548277	6894
	BLPhi_n1_c16	30_P33450	20.753	49938.1	548316	5512		BLPhi_n1_c16	30_P33450	20.73	49993.5	548316	5512		BLPhi_n1_c16	30_P33450	20.596	50320.4	548316	5512				BLPhi_n1_c16	30_P33450	20.693	50084	548316	5512
	BLPhi_n1_c16	31_Q9UKN1	20.718	53241.1	518595	15778		BLPhi_n1_c16	31_Q9UKN1	20.716	53244.9	518595	15778		BLPhi_n1_c16	31_Q9UKN1	20.499	53808.1	518595	15778				BLPhi_n1_c16	31_Q9UKN1	20.6443	53431.4	518595	15778
	BLPhi_n1_c16_f	00_P56980	25.209	191.7	3328	3		BLPhi_n1_c16_f	00_P56980	24.538	196.9	3328	3		BLPhi_n1_c16_f	00_P56980	24.818	194.7	3328	3				BLPhi_n1_c16_f	00_P56980	24.855	194.433	3328	3
	BLPhi_n1_c16_f	01_O29181	22.717	558.4	93132	14		BLPhi_n1_c16_f	01_O29181	22.436	565.4	93132	14		BLPhi_n1_c16_f	01_O29181	20.083	631.7	93132	14				BLPhi_n1_c16_f	01_O29181	21.7453	585.167	93132	14
	BLPhi_n1_c16_f	02_P03630	33.856	755.3	117155	1		BLPhi_n1_c16_f	02_P03630	32.394	789.4	117155	1		BLPhi_n1_c16_f	02_P03630	28.083	910.6	117155	1				BLPhi_n1_c16_f	02_P03630	31.4443	818.433	117155	1
	BLPhi_n1_c16_f	03_P02232	37.197	779.5	112554	60		BLPhi_n1_c16_f	03_P02232	37.091	781.8	112554	60		BLPhi_n1_c16_f	03_P02232	31.832	910.9	112554	60				BLPhi_n1_c16_f	03_P02232	35.3733	824.067	112554	60
	BLPhi_n1_c16_f	04_P01111	42.519	895.1	132756	1741		BLPhi_n1_c16_f	04_P01111	39.679	959.1	132756	1741		BLPhi_n1_c16_f	04_P01111	38.397	991.1	132756	1741				BLPhi_n1_c16_f	04_P01111	40.1983	948.433	132756	1741
	BLPhi_n1_c16_f	05_P05013	40.641	936.4	155353	74		BLPhi_n1_c16_f	05_P05013	38.547	987.3	155353	74		BLPhi_n1_c16_f	05_P05013	35.865	1061.1	155353	74				BLPhi_n1_c16_f	05_P05013	38.351	994.933	155353	74
	BLPhi_n1_c16_f	06_P14942	44.106	1013.5	147658	73		BLPhi_n1_c16_f	06_P14942	44.383	1007.2	147658	73		BLPhi_n1_c16_f	06_P14942	39.396	1134.7	147658	73				BLPhi_n1_c16_f	06_P14942	42.6283	1051.8	147658	73
	BLPhi_n1_c16_f	07_P00762	55.737	888.7	86998	740		BLPhi_n1_c16_f	07_P00762	54.962	901.2	86998	740		BLPhi_n1_c16_f	07_P00762	48.847	1014.1	86998	740				BLPhi_n1_c16_f	07_P00762	53.182	934.667	86998	740
	BLPhi_n1_c16_f	08_P53765	48.287	1063.4	138291	399		BLPhi_n1_c16_f	08_P53765	48.621	1056.1	138291	399		BLPhi_n1_c16_f	08_P53765	44.546	1152.7	138291	399				BLPhi_n1_c16_f	08_P53765	47.1513	1090.73	138291	399
	BLPhi_n1_c16_f	09_Q8ZGB4	46.654	1558.1	191664	274		BLPhi_n1_c16_f	09_Q8ZGB4	44.784	1623.1	191664	274		BLPhi_n1_c16_f	09_Q8ZGB4	44.649	1628	191664	274				BLPhi_n1_c16_f	09_Q8ZGB4	45.3623	1603.07	191664	274
	BLPhi_n1_c16_f	10_P03989	46.196	1577.9	203501	310		BLPhi_n1_c16_f	10_P03989	45.96	1586	203501	310		BLPhi_n1_c16_f	10_P03989	44.081	1653.6	203501	310				BLPhi_n1_c16_f	10_P03989	45.4123	1605.83	203501	310
	BLPhi_n1_c16_f	11_P07327	48.058	1571.2	184019	563		BLPhi_n1_c16_f	11_P07327	47.787	1580.1	184019	563		BLPhi_n1_c16_f	11_P07327	45.879	1645.8	184019	563				BLPhi_n1_c16_f	11_P07327	47.2413	1599.03	184019	563
	BLPhi_n1_c16_f	12_P01008	41.533	2249.5	235484	331		BLPhi_n1_c16_f	12_P01008	41.779	2236.3	235484	331		BLPhi_n1_c16_f	12_P01008	41.99	2225	235484	331				BLPhi_n1_c16_f	12_P01008	41.7673	2236.93	235484	331
	BLPhi_n1_c16_f	13_P10635	39.932	2506.1	243946	1175		BLPhi_n1_c16_f	13_P10635	39.471	2535.4	243946	1175		BLPhi_n1_c16_f	13_P10635	39.433	2537.8	243946	1175				BLPhi_n1_c16_f	13_P10635	39.612	2526.43	243946	1175
	BLPhi_n1_c16_f	14_P58229	52.437	1962.2	169372	1148		BLPhi_n1_c16_f	14_P58229	51.846	1984.6	169372	1148		BLPhi_n1_c16_f	14_P58229	49.408	2082.5	169372	1148				BLPhi_n1_c16_f	14_P58229	51.2303	2009.77	169372	1148
	BLPhi_n1_c16_f	15_P25705	36.766	3028.6	276194	2528		BLPhi_n1_c16_f	15_P25705	36.59	3043.2	276194	2528		BLPhi_n1_c16_f	15_P25705	37.754	2949.4	276194	2528				BLPhi_n1_c16_f	15_P25705	37.0367	3007.07	276194	2528
	BLPhi_n1_c16_f	16_P03435	41.052	2781.1	223003	398		BLPhi_n1_c16_f	16_P03435	41.52	2749.8	223003	398		BLPhi_n1_c16_f	16_P03435	40.952	2787.9	223003	398				BLPhi_n1_c16_f	16_P03435	41.1747	2772.93	223003	398
	BLPhi_n1_c16_f	17_P42357	29.918	4421.9	304927	358		BLPhi_n1_c16_f	17_P42357	31.084	4256	304927	358		BLPhi_n1_c16_f	17_P42357	30.646	4316.8	304927	358				BLPhi_n1_c16_f	17_P42357	30.5493	4331.57	304927	358
	BLPhi_n1_c16_f	18_P21177	30.702	4781.1	286603	748		BLPhi_n1_c16_f	18_P21177	31.164	4710.2	286603	748		BLPhi_n1_c16_f	18_P21177	31.082	4722.6	286603	748				BLPhi_n1_c16_f	18_P21177	30.9827	4737.97	286603	748
	BLPhi_n1_c16_f	19_O60341	27.532	6231.1	334553	5060		BLPhi_n1_c16_f	19_O60341	27.482	6242.6	334553	5060		BLPhi_n1_c16_f	19_O60341	27.949	6138.3	334553	5060				BLPhi_n1_c16_f	19_O60341	27.6543	6204	334553	5060
	BLPhi_n1_c16_f	20_P27895	25.461	7908.4	343586	12941		BLPhi_n1_c16_f	20_P27895	25.964	7755.2	343586	12941		BLPhi_n1_c16_f	20_P27895	25.594	7867.5	343586	12941				BLPhi_n1_c16_f	20_P27895	25.673	7843.7	343586	12941
	BLPhi_n1_c16_f	21_Q8LLD0	25.477	8267.1	368277	289		BLPhi_n1_c16_f	21_Q8LLD0	25.492	8262.2	368277	289		BLPhi_n1_c16_f	21_Q8LLD0	25.189	8361.7	368277	289				BLPhi_n1_c16_f	21_Q8LLD0	25.386	8297	368277	289
	BLPhi_n1_c16_f	22_P07756	24.835	12161.9	374205	1988		BLPhi_n1_c16_f	22_P07756	25.163	12003	374205	1988		BLPhi_n1_c16_f	22_P07756	25.171	11999.2	374205	1988				BLPhi_n1_c16_f	22_P07756	25.0563	12054.7	374205	1988
	BLPhi_n1_c16_f	23_P04775	24.037	16796.2	434915	2785		BLPhi_n1_c16_f	23_P04775	24.133	16729.3	434915	2785		BLPhi_n1_c16_f	23_P04775	24.016	16810.4	434915	2785				BLPhi_n1_c16_f	23_P04775	24.062	16778.6	434915	2785
	BLPhi_n1_c16_f	24_P19096	23.788	21195.4	440192	1374		BLPhi_n1_c16_f	24_P19096	23.826	21161.8	440192	1374		BLPhi_n1_c16_f	24_P19096	23.523	21434.2	440192	1374				BLPhi_n1_c16_f	24_P19096	23.7123	21263.8	440192	1374
	BLPhi_n1_c16_f	25_P28167	23.658	25576.5	446183	11498		BLPhi_n1_c16_f	25_P28167	23.59	25649.6	446183	11498		BLPhi_n1_c16_f	25_P28167	23.595	25644.9	446183	11498				BLPhi_n1_c16_f	25_P28167	23.6143	25623.7	446183	11498
	BLPhi_n1_c16_f	26_P0C6B8	23.632	30367.8	421492	2267		BLPhi_n1_c16_f	26_P0C6B8	23.991	29912.7	421492	2267		BLPhi_n1_c16_f	26_P0C6B8	24.066	29819.7	421492	2267				BLPhi_n1_c16_f	26_P0C6B8	23.8963	30033.4	421492	2267
	BLPhi_n1_c16_f	27_P20930	23.496	34802.3	445963	12110		BLPhi_n1_c16_f	27_P20930	23.233	35195.5	445963	12110		BLPhi_n1_c16_f	27_P20930	23.139	35339.8	445963	12110				BLPhi_n1_c16_f	27_P20930	23.2893	35112.5	445963	12110
	BLPhi_n1_c16_f	28_P08519	29.101	31469.2	269593	1203		BLPhi_n1_c16_f	28_P08519	29.117	31451.2	269593	1203		BLPhi_n1_c16_f	28_P08519	29.087	31483.5	269593	1203				BLPhi_n1_c16_f	28_P08519	29.1017	31468	269593	1203
	BLPhi_n1_c16_f	29_Q7TMA5	21.64	44132.1	493922	6887		BLPhi_n1_c16_f	29_Q7TMA5	21.354	44725.2	493922	6887		BLPhi_n1_c16_f	29_Q7TMA5	21.54	44337.7	493922	6887				BLPhi_n1_c16_f	29_Q7TMA5	21.5113	44398.3	493922	6887
	BLPhi_n1_c16_f	30_P33450	21.046	49243.1	493235	5493		BLPhi_n1_c16_f	30_P33450	21.211	48862	493235	5493		BLPhi_n1_c16_f	30_P33450	21.206	48873.5	493235	5493				BLPhi_n1_c16_f	30_P33450	21.1543	48992.9	493235	5493
	BLPhi_n1_c16_f	31_Q9UKN1	22.489	49048	425031	15770		BLPhi_n1_c16_f	31_Q9UKN1	22.525	48970	425031	15770		BLPhi_n1_c16_f	31_Q9UKN1	22.536	48946.5	425031	15770				BLPhi_n1_c16_f	31_Q9UKN1	22.5167	48988.2	425031	15770
	BLPhi_n1_c17	00_P56980	21.366	226.2	9097	3		BLPhi_n1_c17	00_P56980	21.682	222.9	9097	3		BLPhi_n1_c17	00_P56980	21.019	229.9	9097	3				BLPhi_n1_c17	00_P56980	21.3557	226.333	9097	3
	BLPhi_n1_c17	01_O29181	17.1	741.9	204120	17		BLPhi_n1_c17	01_O29181	16.584	764.9	204120	17		BLPhi_n1_c17	01_O29181	14.726	861.5	204120	17				BLPhi_n1_c17	01_O29181	16.1367	789.433	204120	17
	BLPhi_n1_c17	02_P03630	29.424	869.1	151264	1		BLPhi_n1_c17	02_P03630	29.621	863.3	151264	1		BLPhi_n1_c17	02_P03630	26.816	953.6	151264	1				BLPhi_n1_c17	02_P03630	28.6203	895.333	151264	1
	BLPhi_n1_c17	03_P02232	28.806	1006.6	189982	66		BLPhi_n1_c17	03_P02232	29.858	971.1	189982	66		BLPhi_n1_c17	03_P02232	28.317	1024	189982	66				BLPhi_n1_c17	03_P02232	28.9937	1000.57	189982	66
	BLPhi_n1_c17	04_P01111	34.565	1101	213048	2202		BLPhi_n1_c17	04_P01111	34.134	1114.9	213048	2202		BLPhi_n1_c17	04_P01111	32.736	1162.5	213048	2202				BLPhi_n1_c17	04_P01111	33.8117	1126.13	213048	2202
	BLPhi_n1_c17	05_P05013	33.252	1144.5	251603	80		BLPhi_n1_c17	05_P05013	33.622	1131.9	251603	80		BLPhi_n1_c17	05_P05013	31.102	1223.6	251603	80				BLPhi_n1_c17	05_P05013	32.6587	1166.67	251603	80
	BLPhi_n1_c17	06_P14942	35.193	1270.2	275068	140		BLPhi_n1_c17	06_P14942	36.568	1222.4	275068	140		BLPhi_n1_c17	06_P14942	33.679	1327.3	275068	140				BLPhi_n1_c17	06_P14942	35.1467	1273.3	275068	140
	BLPhi_n1_c17	07_P00762	43.155	1147.8	174931	767		BLPhi_n1_c17	07_P00762	41.242	1201.1	174931	767		BLPhi_n1_c17	07_P00762	40.63	1219.1	174931	767				BLPhi_n1_c17	07_P00762	41.6757	1189.33	174931	767
	BLPhi_n1_c17	08_P53765	41.82	1227.8	226367	416		BLPhi_n1_c17	08_P53765	39.581	1297.2	226367	416		BLPhi_n1_c17	08_P53765	38.913	1319.5	226367	416				BLPhi_n1_c17	08_P53765	40.1047	1281.5	226367	416
	BLPhi_n1_c17	09_Q8ZGB4	38.945	1866.5	316052	323		BLPhi_n1_c17	09_Q8ZGB4	39.069	1860.5	316052	323		BLPhi_n1_c17	09_Q8ZGB4	36.945	1967.5	316052	323				BLPhi_n1_c17	09_Q8ZGB4	38.3197	1898.17	316052	323
	BLPhi_n1_c17	10_P03989	40.207	1812.9	303736	343		BLPhi_n1_c17	10_P03989	38.572	1889.7	303736	343		BLPhi_n1_c17	10_P03989	39.224	1858.3	303736	343				BLPhi_n1_c17	10_P03989	39.3343	1853.63	303736	343
	BLPhi_n1_c17	11_P07327	37.806	1997.3	299993	694		BLPhi_n1_c17	11_P07327	37.78	1998.6	299993	694		BLPhi_n1_c17	11_P07327	37.669	2004.5	299993	694				BLPhi_n1_c17	11_P07327	37.7517	2000.13	299993	694
	BLPhi_n1_c17	12_P01008	36.05	2591.7	340991	347		BLPhi_n1_c17	12_P01008	35.544	2628.6	340991	347		BLPhi_n1_c17	12_P01008	36.048	2591.8	340991	347				BLPhi_n1_c17	12_P01008	35.8807	2604.03	340991	347
	BLPhi_n1_c17	13_P10635	32.538	3075.6	364933	1315		BLPhi_n1_c17	13_P10635	33.488	2988.3	364933	1315		BLPhi_n1_c17	13_P10635	31.75	3152	364933	1315				BLPhi_n1_c17	13_P10635	32.592	3071.97	364933	1315
	BLPhi_n1_c17	14_P58229	39.412	2610.7	285903	1319		BLPhi_n1_c17	14_P58229	39.005	2638	285903	1319		BLPhi_n1_c17	14_P58229	39.337	2615.7	285903	1319				BLPhi_n1_c17	14_P58229	39.2513	2621.47	285903	1319
	BLPhi_n1_c17	15_P25705	30.003	3711.4	394338	2599		BLPhi_n1_c17	15_P25705	30.301	3674.8	394338	2599		BLPhi_n1_c17	15_P25705	30.344	3669.7	394338	2599				BLPhi_n1_c17	15_P25705	30.216	3685.3	394338	2599
	BLPhi_n1_c17	16_P03435	33.403	3417.9	320195	383		BLPhi_n1_c17	16_P03435	33.299	3428.7	320195	383		BLPhi_n1_c17	16_P03435	32.987	3461	320195	383				BLPhi_n1_c17	16_P03435	33.2297	3435.87	320195	383
	BLPhi_n1_c17	17_P42357	27.081	4885.1	419597	367		BLPhi_n1_c17	17_P42357	25.857	5116.2	419597	367		BLPhi_n1_c17	17_P42357	26.537	4985.1	419597	367				BLPhi_n1_c17	17_P42357	26.4917	4995.47	419597	367
	BLPhi_n1_c17	18_P21177	25.433	5771.6	421829	820		BLPhi_n1_c17	18_P21177	25.45	5767.8	421829	820		BLPhi_n1_c17	18_P21177	25.58	5738.5	421829	820				BLPhi_n1_c17	18_P21177	25.4877	5759.3	421829	820
	BLPhi_n1_c17	19_O60341	24.095	7120	446098	5168		BLPhi_n1_c17	19_O60341	23.98	7154.2	446098	5168		BLPhi_n1_c17	19_O60341	23.722	7231.9	446098	5168				BLPhi_n1_c17	19_O60341	23.9323	7168.7	446098	5168
	BLPhi_n1_c17	20_P27895	22.834	8818.3	437065	13138		BLPhi_n1_c17	20_P27895	22.628	8898.8	437065	13138		BLPhi_n1_c17	20_P27895	23.398	8605.7	437065	13138				BLPhi_n1_c17	20_P27895	22.9533	8774.27	437065	13138
	BLPhi_n1_c17	21_Q8LLD0	22.216	9480.6	466896	301		BLPhi_n1_c17	21_Q8LLD0	22.423	9393	466896	301		BLPhi_n1_c17	21_Q8LLD0	22.414	9396.9	466896	301				BLPhi_n1_c17	21_Q8LLD0	22.351	9423.5	466896	301
	BLPhi_n1_c17	22_P07756	22.46	13447.7	473031	2090		BLPhi_n1_c17	22_P07756	22.335	13523.1	473031	2090		BLPhi_n1_c17	22_P07756	23.007	13128.1	473031	2090				BLPhi_n1_c17	22_P07756	22.6007	13366.3	473031	2090
	BLPhi_n1_c17	23_P04775	22.736	17757.1	508010	2811		BLPhi_n1_c17	23_P04775	22.665	17812.9	508010	2811		BLPhi_n1_c17	23_P04775	22.768	17732.3	508010	2811				BLPhi_n1_c17	23_P04775	22.723	17767.4	508010	2811
	BLPhi_n1_c17	24_P19096	22.309	22600.5	511382	1427		BLPhi_n1_c17	24_P19096	22.413	22496.1	511382	1427		BLPhi_n1_c17	24_P19096	22.666	22244.7	511382	1427				BLPhi_n1_c17	24_P19096	22.4627	22447.1	511382	1427
	BLPhi_n1_c17	25_P28167	22.498	26895	509419	11521		BLPhi_n1_c17	25_P28167	22.369	27050.2	509419	11521		BLPhi_n1_c17	25_P28167	22.398	27015.2	509419	11521				BLPhi_n1_c17	25_P28167	22.4217	26986.8	509419	11521
	BLPhi_n1_c17	26_P0C6B8	22.254	32248.1	500919	2279		BLPhi_n1_c17	26_P0C6B8	22.407	32027	500919	2279		BLPhi_n1_c17	26_P0C6B8	22.216	32302.8	500919	2279				BLPhi_n1_c17	26_P0C6B8	22.2923	32192.6	500919	2279
	BLPhi_n1_c17	27_P20930	22.604	36175.9	484774	12071		BLPhi_n1_c17	27_P20930	22.577	36219.7	484774	12071		BLPhi_n1_c17	27_P20930	22.543	36274.3	484774	12071				BLPhi_n1_c17	27_P20930	22.5747	36223.3	484774	12071
	BLPhi_n1_c17	28_P08519	25.256	36259.7	345747	1211		BLPhi_n1_c17	28_P08519	25.47	35954.9	345747	1211		BLPhi_n1_c17	28_P08519	25.233	36293.4	345747	1211				BLPhi_n1_c17	28_P08519	25.3197	36169.3	345747	1211
	BLPhi_n1_c17	29_Q7TMA5	21.14	45178	538296	6893		BLPhi_n1_c17	29_Q7TMA5	20.913	45667.6	538296	6893		BLPhi_n1_c17	29_Q7TMA5	20.895	45706.8	538296	6893				BLPhi_n1_c17	29_Q7TMA5	20.9827	45517.5	538296	6893
	BLPhi_n1_c17	30_P33450	20.755	49934.2	537106	5507		BLPhi_n1_c17	30_P33450	20.679	50119	537106	5507		BLPhi_n1_c17	30_P33450	20.769	49899.6	537106	5507				BLPhi_n1_c17	30_P33450	20.7343	49984.3	537106	5507
	BLPhi_n1_c17	31_Q9UKN1	21.653	50942	453932	15759		BLPhi_n1_c17	31_Q9UKN1	21.689	50858.1	453932	15759		BLPhi_n1_c17	31_Q9UKN1	21.767	50675.1	453932	15759				BLPhi_n1_c17	31_Q9UKN1	21.703	50825.1	453932	15759
	BLPhi_n1_c17_f	00_P56980	24.477	197.4	2177	3		BLPhi_n1_c17_f	00_P56980	25.472	189.7	2177	3		BLPhi_n1_c17_f	00_P56980	23.47	205.9	2177	3				BLPhi_n1_c17_f	00_P56980	24.473	197.667	2177	3
	BLPhi_n1_c17_f	01_O29181	22.385	566.7	93132	14		BLPhi_n1_c17_f	01_O29181	22.193	571.6	93132	14		BLPhi_n1_c17_f	01_O29181	19.538	649.3	93132	14				BLPhi_n1_c17_f	01_O29181	21.372	595.867	93132	14
	BLPhi_n1_c17_f	02_P03630	42.392	603.2	53042	1		BLPhi_n1_c17_f	02_P03630	42.878	596.4	53042	1		BLPhi_n1_c17_f	02_P03630	37.973	673.4	53042	1				BLPhi_n1_c17_f	02_P03630	41.081	624.333	53042	1
	BLPhi_n1_c17_f	03_P02232	43.312	669.5	72296	55		BLPhi_n1_c17_f	03_P02232	41.529	698.2	72296	55		BLPhi_n1_c17_f	03_P02232	35.592	814.7	72296	55				BLPhi_n1_c17_f	03_P02232	40.1443	727.467	72296	55
	BLPhi_n1_c17_f	04_P01111	46.346	821.1	84229	1410		BLPhi_n1_c17_f	04_P01111	48.357	787	84229	1410		BLPhi_n1_c17_f	04_P01111	43.617	872.5	84229	1410				BLPhi_n1_c17_f	04_P01111	46.1067	826.867	84229	1410
	BLPhi_n1_c17_f	05_P05013	43.799	868.9	108900	68		BLPhi_n1_c17_f	05_P05013	44.267	859.7	108900	68		BLPhi_n1_c17_f	05_P05013	38.462	989.5	108900	68				BLPhi_n1_c17_f	05_P05013	42.176	906.033	108900	68
	BLPhi_n1_c17_f	06_P14942	47.173	947.6	121414	60		BLPhi_n1_c17_f	06_P14942	46.429	962.8	121414	60		BLPhi_n1_c17_f	06_P14942	41.641	1073.5	121414	60				BLPhi_n1_c17_f	06_P14942	45.081	994.633	121414	60
	BLPhi_n1_c17_f	07_P00762	61.414	806.6	64815	720		BLPhi_n1_c17_f	07_P00762	60.225	822.5	64815	720		BLPhi_n1_c17_f	07_P00762	53.604	924.1	64815	720				BLPhi_n1_c17_f	07_P00762	58.4143	851.067	64815	720
	BLPhi_n1_c17_f	08_P53765	56.867	902.9	90067	398		BLPhi_n1_c17_f	08_P53765	56.355	911.1	90067	398		BLPhi_n1_c17_f	08_P53765	50.515	1016.5	90067	398				BLPhi_n1_c17_f	08_P53765	54.579	943.5	90067	398
	BLPhi_n1_c17_f	09_Q8ZGB4	52.428	1386.5	144014	271		BLPhi_n1_c17_f	09_Q8ZGB4	49.903	1456.6	144014	271		BLPhi_n1_c17_f	09_Q8ZGB4	49.178	1478.1	144014	271				BLPhi_n1_c17_f	09_Q8ZGB4	50.503	1440.4	144014	271
	BLPhi_n1_c17_f	10_P03989	53.698	1357.4	138912	240		BLPhi_n1_c17_f	10_P03989	51.812	1406.8	138912	240		BLPhi_n1_c17_f	10_P03989	50.691	1437.9	138912	240				BLPhi_n1_c17_f	10_P03989	52.067	1400.7	138912	240
	BLPhi_n1_c17_f	11_P07327	52.869	1428.2	132579	512		BLPhi_n1_c17_f	11_P07327	52.97	1425.5	132579	512		BLPhi_n1_c17_f	11_P07327	53.079	1422.6	132579	512				BLPhi_n1_c17_f	11_P07327	52.9727	1425.43	132579	512
	BLPhi_n1_c17_f	12_P01008	51.241	1823.4	164048	277		BLPhi_n1_c17_f	12_P01008	51.091	1828.7	164048	277		BLPhi_n1_c17_f	12_P01008	49.563	1885.1	164048	277				BLPhi_n1_c17_f	12_P01008	50.6317	1845.73	164048	277
	BLPhi_n1_c17_f	13_P10635	47.286	2116.4	180750	1065		BLPhi_n1_c17_f	13_P10635	47.91	2088.8	180750	1065		BLPhi_n1_c17_f	13_P10635	46.542	2150.2	180750	1065				BLPhi_n1_c17_f	13_P10635	47.246	2118.47	180750	1065
	BLPhi_n1_c17_f	14_P58229	62.946	1634.6	114908	987		BLPhi_n1_c17_f	14_P58229	63.253	1626.7	114908	987		BLPhi_n1_c17_f	14_P58229	61.568	1671.2	114908	987				BLPhi_n1_c17_f	14_P58229	62.589	1644.17	114908	987
	BLPhi_n1_c17_f	15_P25705	44.374	2509.4	208230	2473		BLPhi_n1_c17_f	15_P25705	44.427	2506.4	208230	2473		BLPhi_n1_c17_f	15_P25705	42.936	2593.4	208230	2473				BLPhi_n1_c17_f	15_P25705	43.9123	2536.4	208230	2473
	BLPhi_n1_c17_f	16_P03435	53.542	2132.3	142717	351		BLPhi_n1_c17_f	16_P03435	53.973	2115.3	142717	351		BLPhi_n1_c17_f	16_P03435	52.562	2172.1	142717	351				BLPhi_n1_c17_f	16_P03435	53.359	2139.9	142717	351
	BLPhi_n1_c17_f	17_P42357	35.436	3733.2	234773	355		BLPhi_n1_c17_f	17_P42357	34.804	3801.1	234773	355		BLPhi_n1_c17_f	17_P42357	35.703	3705.3	234773	355				BLPhi_n1_c17_f	17_P42357	35.3143	3746.53	234773	355
	BLPhi_n1_c17_f	18_P21177	34.351	4273.3	241608	667		BLPhi_n1_c17_f	18_P21177	34.037	4312.7	241608	667		BLPhi_n1_c17_f	18_P21177	34.198	4292.4	241608	667				BLPhi_n1_c17_f	18_P21177	34.1953	4292.8	241608	667
	BLPhi_n1_c17_f	19_O60341	31.544	5438.6	275179	4902		BLPhi_n1_c17_f	19_O60341	31.189	5500.6	275179	4902		BLPhi_n1_c17_f	19_O60341	31.135	5510	275179	4902				BLPhi_n1_c17_f	19_O60341	31.2893	5483.07	275179	4902
	BLPhi_n1_c17_f	20_P27895	30.979	6499.8	253793	12503		BLPhi_n1_c17_f	20_P27895	30.828	6531.6	253793	12503		BLPhi_n1_c17_f	20_P27895	30.762	6545.7	253793	12503				BLPhi_n1_c17_f	20_P27895	30.8563	6525.7	253793	12503
	BLPhi_n1_c17_f	21_Q8LLD0	27.944	7537.2	306416	286		BLPhi_n1_c17_f	21_Q8LLD0	27.13	7763.4	306416	286		BLPhi_n1_c17_f	21_Q8LLD0	28.649	7351.8	306416	286				BLPhi_n1_c17_f	21_Q8LLD0	27.9077	7550.8	306416	286
	BLPhi_n1_c17_f	22_P07756	28.399	10635.6	294287	1855		BLPhi_n1_c17_f	22_P07756	28.712	10519.4	294287	1855		BLPhi_n1_c17_f	22_P07756	28.817	10481.2	294287	1855				BLPhi_n1_c17_f	22_P07756	28.6427	10545.4	294287	1855
	BLPhi_n1_c17_f	23_P04775	26.017	15517.9	370654	2757		BLPhi_n1_c17_f	23_P04775	26.167	15428.9	370654	2757		BLPhi_n1_c17_f	23_P04775	26.146	15441	370654	2757				BLPhi_n1_c17_f	23_P04775	26.11	15462.6	370654	2757
	BLPhi_n1_c17_f	24_P19096	25.744	19585.1	372396	1272		BLPhi_n1_c17_f	24_P19096	25.682	19632.7	372396	1272		BLPhi_n1_c17_f	24_P19096	25.675	19637.6	372396	1272				BLPhi_n1_c17_f	24_P19096	25.7003	19618.5	372396	1272
	BLPhi_n1_c17_f	25_P28167	26.05	23227.3	361097	11357		BLPhi_n1_c17_f	25_P28167	25.921	23343.5	361097	11357		BLPhi_n1_c17_f	25_P28167	26.128	23158.4	361097	11357				BLPhi_n1_c17_f	25_P28167	26.033	23243.1	361097	11357
	BLPhi_n1_c17_f	26_P0C6B8	26.941	26637.2	329067	2129		BLPhi_n1_c17_f	26_P0C6B8	26.898	26680.4	329067	2129		BLPhi_n1_c17_f	26_P0C6B8	27.152	26430.4	329067	2129				BLPhi_n1_c17_f	26_P0C6B8	26.997	26582.7	329067	2129
	BLPhi_n1_c17_f	27_P20930	26.81	30500	347251	11908		BLPhi_n1_c17_f	27_P20930	26.345	31038.6	347251	11908		BLPhi_n1_c17_f	27_P20930	26.343	31041	347251	11908				BLPhi_n1_c17_f	27_P20930	26.4993	30859.9	347251	11908
	BLPhi_n1_c17_f	28_P08519	40.735	22481.2	155348	1148		BLPhi_n1_c17_f	28_P08519	40.674	22515.3	155348	1148		BLPhi_n1_c17_f	28_P08519	40.669	22517.6	155348	1148				BLPhi_n1_c17_f	28_P08519	40.6927	22504.7	155348	1148
	BLPhi_n1_c17_f	29_Q7TMA5	22.269	42886.4	443704	6866		BLPhi_n1_c17_f	29_Q7TMA5	22.619	42223.1	443704	6866		BLPhi_n1_c17_f	29_Q7TMA5	22.448	42544.7	443704	6866				BLPhi_n1_c17_f	29_Q7TMA5	22.4453	42551.4	443704	6866
	BLPhi_n1_c17_f	30_P33450	22.206	46671.9	436535	5462		BLPhi_n1_c17_f	30_P33450	22.236	46609.5	436535	5462		BLPhi_n1_c17_f	30_P33450	22.453	46157.7	436535	5462				BLPhi_n1_c17_f	30_P33450	22.2983	46479.7	436535	5462
	BLPhi_n1_c17_f	31_Q9UKN1	28.332	38933.3	278285	15362		BLPhi_n1_c17_f	31_Q9UKN1	27.994	39402.3	278285	15362		BLPhi_n1_c17_f	31_Q9UKN1	28.286	38995.9	278285	15362				BLPhi_n1_c17_f	31_Q9UKN1	28.204	39110.5	278285	15362
	BLPhi_n1_c18	00_P56980	21.334	226.5	6569	3		BLPhi_n1_c18	00_P56980	22.884	211.2	6569	3		BLPhi_n1_c18	00_P56980	22.817	211.8	6569	3				BLPhi_n1_c18	00_P56980	22.345	216.5	6569	3
	BLPhi_n1_c18	01_O29181	20.931	606.1	106024	16		BLPhi_n1_c18	01_O29181	20.353	623.3	106024	16		BLPhi_n1_c18	01_O29181	18.848	673	106024	16				BLPhi_n1_c18	01_O29181	20.044	634.133	106024	16
	BLPhi_n1_c18	02_P03630	33.972	752.8	102599	1		BLPhi_n1_c18	02_P03630	33.631	760.4	102599	1		BLPhi_n1_c18	02_P03630	29.958	853.6	102599	1				BLPhi_n1_c18	02_P03630	32.5203	788.933	102599	1
	BLPhi_n1_c18	03_P02232	34.256	846.4	129344	59		BLPhi_n1_c18	03_P02232	34.488	840.7	129344	59		BLPhi_n1_c18	03_P02232	31.524	919.8	129344	59				BLPhi_n1_c18	03_P02232	33.4227	868.967	129344	59
	BLPhi_n1_c18	04_P01111	39.2	970.8	135608	1963		BLPhi_n1_c18	04_P01111	38.978	976.4	135608	1963		BLPhi_n1_c18	04_P01111	37.953	1002.7	135608	1963				BLPhi_n1_c18	04_P01111	38.7103	983.3	135608	1963
	BLPhi_n1_c18	05_P05013	36.867	1032.3	174984	80		BLPhi_n1_c18	05_P05013	35.472	1072.9	174984	80		BLPhi_n1_c18	05_P05013	35.509	1071.7	174984	80				BLPhi_n1_c18	05_P05013	35.9493	1058.97	174984	80
	BLPhi_n1_c18	06_P14942	39.305	1137.3	191916	115		BLPhi_n1_c18	06_P14942	37.871	1180.4	191916	115		BLPhi_n1_c18	06_P14942	37.147	1203.4	191916	115				BLPhi_n1_c18	06_P14942	38.1077	1173.7	191916	115
	BLPhi_n1_c18	07_P00762	49.542	999.8	111736	763		BLPhi_n1_c18	07_P00762	48.444	1022.5	111736	763		BLPhi_n1_c18	07_P00762	46.581	1063.4	111736	763				BLPhi_n1_c18	07_P00762	48.189	1028.57	111736	763
	BLPhi_n1_c18	08_P53765	42.451	1209.5	176276	415		BLPhi_n1_c18	08_P53765	42.798	1199.7	176276	415		BLPhi_n1_c18	08_P53765	42.139	1218.5	176276	415				BLPhi_n1_c18	08_P53765	42.4627	1209.23	176276	415
	BLPhi_n1_c18	09_Q8ZGB4	42.116	1725.9	230686	306		BLPhi_n1_c18	09_Q8ZGB4	43.201	1682.6	230686	306		BLPhi_n1_c18	09_Q8ZGB4	42.597	1706.4	230686	306				BLPhi_n1_c18	09_Q8ZGB4	42.638	1704.97	230686	306
	BLPhi_n1_c18	10_P03989	43.959	1658.2	226094	316		BLPhi_n1_c18	10_P03989	43.81	1663.8	226094	316		BLPhi_n1_c18	10_P03989	42.725	1706.1	226094	316				BLPhi_n1_c18	10_P03989	43.498	1676.03	226094	316
	BLPhi_n1_c18	11_P07327	42.978	1756.9	232389	666		BLPhi_n1_c18	11_P07327	42.005	1797.6	232389	666		BLPhi_n1_c18	11_P07327	43.593	1732.2	232389	666				BLPhi_n1_c18	11_P07327	42.8587	1762.23	232389	666
	BLPhi_n1_c18	12_P01008	40.884	2285.2	256967	333		BLPhi_n1_c18	12_P01008	39.339	2375	256967	333		BLPhi_n1_c18	12_P01008	40.264	2320.4	256967	333				BLPhi_n1_c18	12_P01008	40.1623	2326.87	256967	333
	BLPhi_n1_c18	13_P10635	37.452	2672.1	291863	1271		BLPhi_n1_c18	13_P10635	37.545	2665.5	291863	1271		BLPhi_n1_c18	13_P10635	36.204	2764.2	291863	1271				BLPhi_n1_c18	13_P10635	37.067	2700.6	291863	1271
	BLPhi_n1_c18	14_P58229	41.189	2498.1	249508	1314		BLPhi_n1_c18	14_P58229	41.734	2465.5	249508	1314		BLPhi_n1_c18	14_P58229	42.066	2446	249508	1314				BLPhi_n1_c18	14_P58229	41.663	2469.87	249508	1314
	BLPhi_n1_c18	15_P25705	33.802	3294.2	329422	2583		BLPhi_n1_c18	15_P25705	34.253	3250.9	329422	2583		BLPhi_n1_c18	15_P25705	33.23	3350.9	329422	2583				BLPhi_n1_c18	15_P25705	33.7617	3298.67	329422	2583
	BLPhi_n1_c18	16_P03435	39.625	2881.3	239550	372		BLPhi_n1_c18	16_P03435	39.731	2873.6	239550	372		BLPhi_n1_c18	16_P03435	40.298	2833.2	239550	372				BLPhi_n1_c18	16_P03435	39.8847	2862.7	239550	372
	BLPhi_n1_c18	17_P42357	28.628	4621	350379	365		BLPhi_n1_c18	17_P42357	28.197	4691.7	350379	365		BLPhi_n1_c18	17_P42357	29.067	4551.3	350379	365				BLPhi_n1_c18	17_P42357	28.6307	4621.33	350379	365
	BLPhi_n1_c18	18_P21177	27.935	5254.7	347652	774		BLPhi_n1_c18	18_P21177	28.271	5192.3	347652	774		BLPhi_n1_c18	18_P21177	28.074	5228.7	347652	774				BLPhi_n1_c18	18_P21177	28.0933	5225.23	347652	774
	BLPhi_n1_c18	19_O60341	25.709	6673.1	378667	5099		BLPhi_n1_c18	19_O60341	26.333	6514.8	378667	5099		BLPhi_n1_c18	19_O60341	25.37	6762.3	378667	5099				BLPhi_n1_c18	19_O60341	25.804	6650.07	378667	5099
	BLPhi_n1_c18	20_P27895	24.856	8100.8	368912	12945		BLPhi_n1_c18	20_P27895	25.302	7958.3	368912	12945		BLPhi_n1_c18	20_P27895	24.93	8077	368912	12945				BLPhi_n1_c18	20_P27895	25.0293	8045.37	368912	12945
	BLPhi_n1_c18	21_Q8LLD0	24.631	8551	395427	299		BLPhi_n1_c18	21_Q8LLD0	24.629	8551.6	395427	299		BLPhi_n1_c18	21_Q8LLD0	24.541	8582.3	395427	299				BLPhi_n1_c18	21_Q8LLD0	24.6003	8561.63	395427	299
	BLPhi_n1_c18	22_P07756	23.626	12784.2	417140	2060		BLPhi_n1_c18	22_P07756	23.566	12816.6	417140	2060		BLPhi_n1_c18	22_P07756	23.97	12600.5	417140	2060				BLPhi_n1_c18	22_P07756	23.7207	12733.8	417140	2060
	BLPhi_n1_c18	23_P04775	23.211	17393.5	470311	2799		BLPhi_n1_c18	23_P04775	23.248	17365.6	470311	2799		BLPhi_n1_c18	23_P04775	23.068	17501.1	470311	2799				BLPhi_n1_c18	23_P04775	23.1757	17420.1	470311	2799
	BLPhi_n1_c18	24_P19096	22.908	22010	481746	1417		BLPhi_n1_c18	24_P19096	22.934	21984.6	481746	1417		BLPhi_n1_c18	24_P19096	22.947	21972.3	481746	1417				BLPhi_n1_c18	24_P19096	22.9297	21989	481746	1417
	BLPhi_n1_c18	25_P28167	22.663	26698.9	477733	11517		BLPhi_n1_c18	25_P28167	22.9	26422.3	477733	11517		BLPhi_n1_c18	25_P28167	22.917	26403.1	477733	11517				BLPhi_n1_c18	25_P28167	22.8267	26508.1	477733	11517
	BLPhi_n1_c18	26_P0C6B8	22.978	31232.1	462428	2267		BLPhi_n1_c18	26_P0C6B8	22.819	31448.9	462428	2267		BLPhi_n1_c18	26_P0C6B8	23.112	31050.3	462428	2267				BLPhi_n1_c18	26_P0C6B8	22.9697	31243.8	462428	2267
	BLPhi_n1_c18	27_P20930	23.219	35217.7	440421	12017		BLPhi_n1_c18	27_P20930	23.3	35095.7	440421	12017		BLPhi_n1_c18	27_P20930	23.314	35074.1	440421	12017				BLPhi_n1_c18	27_P20930	23.2777	35129.2	440421	12017
	BLPhi_n1_c18	28_P08519	27.863	32867.2	290631	1205		BLPhi_n1_c18	28_P08519	28.015	32688.2	290631	1205		BLPhi_n1_c18	28_P08519	27.946	32770.1	290631	1205				BLPhi_n1_c18	28_P08519	27.9413	32775.2	290631	1205
	BLPhi_n1_c18	29_Q7TMA5	21.039	45394.6	522640	6891		BLPhi_n1_c18	29_Q7TMA5	21.216	45015.5	522640	6891		BLPhi_n1_c18	29_Q7TMA5	21.158	45139.1	522640	6891				BLPhi_n1_c18	29_Q7TMA5	21.1377	45183.1	522640	6891
	BLPhi_n1_c18	30_P33450	20.751	49944.8	517153	5504		BLPhi_n1_c18	30_P33450	20.788	49855.1	517153	5504		BLPhi_n1_c18	30_P33450	20.947	49475.9	517153	5504				BLPhi_n1_c18	30_P33450	20.8287	49758.6	517153	5504
	BLPhi_n1_c18	31_Q9UKN1	22.752	48480.6	409849	15733		BLPhi_n1_c18	31_Q9UKN1	22.314	49431.8	409849	15733		BLPhi_n1_c18	31_Q9UKN1	22.508	49006.7	409849	15733				BLPhi_n1_c18	31_Q9UKN1	22.5247	48973	409849	15733
	BLPhi_n1_c18_f	00_P56980	24.231	199.4	1465	3		BLPhi_n1_c18_f	00_P56980	25.783	187.4	1465	3		BLPhi_n1_c18_f	00_P56980	23.841	202.7	1465	3				BLPhi_n1_c18_f	00_P56980	24.6183	196.5	1465	3
	BLPhi_n1_c18_f	01_O29181	31.492	402.8	37840	14		BLPhi_n1_c18_f	01_O29181	31.081	408.2	37840	14		BLPhi_n1_c18_f	01_O29181	28.677	442.4	37840	14				BLPhi_n1_c18_f	01_O29181	30.4167	417.8	37840	14
	BLPhi_n1_c18_f	02_P03630	53.988	473.7	30824	1		BLPhi_n1_c18_f	02_P03630	53.018	482.3	30824	1		BLPhi_n1_c18_f	02_P03630	48.042	532.3	30824	1				BLPhi_n1_c18_f	02_P03630	51.6827	496.1	30824	1
	BLPhi_n1_c18_f	03_P02232	50.037	579.5	41825	50		BLPhi_n1_c18_f	03_P02232	51.575	562.2	41825	50		BLPhi_n1_c18_f	03_P02232	44.515	651.4	41825	50				BLPhi_n1_c18_f	03_P02232	48.709	597.7	41825	50
	BLPhi_n1_c18_f	04_P01111	60.381	630.3	43506	1029		BLPhi_n1_c18_f	04_P01111	60.186	632.3	43506	1029		BLPhi_n1_c18_f	04_P01111	52.247	728.4	43506	1029				BLPhi_n1_c18_f	04_P01111	57.6047	663.667	43506	1029
	BLPhi_n1_c18_f	05_P05013	53.074	717	62801	66		BLPhi_n1_c18_f	05_P05013	52.013	731.7	62801	66		BLPhi_n1_c18_f	05_P05013	45.954	828.1	62801	66				BLPhi_n1_c18_f	05_P05013	50.347	758.933	62801	66
	BLPhi_n1_c18_f	06_P14942	55.722	802.2	67891	46		BLPhi_n1_c18_f	06_P14942	56.066	797.3	67891	46		BLPhi_n1_c18_f	06_P14942	49.149	909.5	67891	46				BLPhi_n1_c18_f	06_P14942	53.6457	836.333	67891	46
	BLPhi_n1_c18_f	07_P00762	78.545	630.6	32129	709		BLPhi_n1_c18_f	07_P00762	78.383	632	32129	709		BLPhi_n1_c18_f	07_P00762	69.575	712	32129	709				BLPhi_n1_c18_f	07_P00762	75.501	658.2	32129	709
	BLPhi_n1_c18_f	08_P53765	63.697	806.1	62852	398		BLPhi_n1_c18_f	08_P53765	63.032	814.6	62852	398		BLPhi_n1_c18_f	08_P53765	53.124	966.5	62852	398				BLPhi_n1_c18_f	08_P53765	59.951	862.4	62852	398
	BLPhi_n1_c18_f	09_Q8ZGB4	63.9	1137.6	83911	265		BLPhi_n1_c18_f	09_Q8ZGB4	62.238	1167.9	83911	265		BLPhi_n1_c18_f	09_Q8ZGB4	58.361	1245.5	83911	265				BLPhi_n1_c18_f	09_Q8ZGB4	61.4997	1183.67	83911	265
	BLPhi_n1_c18_f	10_P03989	62.05	1174.7	87376	219		BLPhi_n1_c18_f	10_P03989	62.815	1160.4	87376	219		BLPhi_n1_c18_f	10_P03989	58.322	1249.8	87376	219				BLPhi_n1_c18_f	10_P03989	61.0623	1194.97	87376	219
	BLPhi_n1_c18_f	11_P07327	63.686	1185.7	85258	386		BLPhi_n1_c18_f	11_P07327	62.863	1201.2	85258	386		BLPhi_n1_c18_f	11_P07327	61.091	1236	85258	386				BLPhi_n1_c18_f	11_P07327	62.5467	1207.63	85258	386
	BLPhi_n1_c18_f	12_P01008	63.393	1473.8	99468	248		BLPhi_n1_c18_f	12_P01008	62.073	1505.2	99468	248		BLPhi_n1_c18_f	12_P01008	62.527	1494.2	99468	248				BLPhi_n1_c18_f	12_P01008	62.6643	1491.07	99468	248
	BLPhi_n1_c18_f	13_P10635	58.988	1696.5	118840	892		BLPhi_n1_c18_f	13_P10635	58.514	1710.3	118840	892		BLPhi_n1_c18_f	13_P10635	57.524	1739.7	118840	892				BLPhi_n1_c18_f	13_P10635	58.342	1715.5	118840	892
	BLPhi_n1_c18_f	14_P58229	69.757	1475	91457	968		BLPhi_n1_c18_f	14_P58229	69.799	1474.1	91457	968		BLPhi_n1_c18_f	14_P58229	67.949	1514.3	91457	968				BLPhi_n1_c18_f	14_P58229	69.1683	1487.8	91457	968
	BLPhi_n1_c18_f	15_P25705	52.996	2101.1	143855	2051		BLPhi_n1_c18_f	15_P25705	54.154	2056.2	143855	2051		BLPhi_n1_c18_f	15_P25705	53.315	2088.6	143855	2051				BLPhi_n1_c18_f	15_P25705	53.4883	2081.97	143855	2051
	BLPhi_n1_c18_f	16_P03435	69.188	1650.1	84247	310		BLPhi_n1_c18_f	16_P03435	70.113	1628.4	84247	310		BLPhi_n1_c18_f	16_P03435	68.999	1654.7	84247	310				BLPhi_n1_c18_f	16_P03435	69.4333	1644.4	84247	310
	BLPhi_n1_c18_f	17_P42357	42.466	3115.3	158387	339		BLPhi_n1_c18_f	17_P42357	43.144	3066.3	158387	339		BLPhi_n1_c18_f	17_P42357	44.749	2956.3	158387	339				BLPhi_n1_c18_f	17_P42357	43.453	3045.97	158387	339
	BLPhi_n1_c18_f	18_P21177	44.489	3299.5	157305	564		BLPhi_n1_c18_f	18_P21177	44.168	3323.5	157305	564		BLPhi_n1_c18_f	18_P21177	42.73	3435.3	157305	564				BLPhi_n1_c18_f	18_P21177	43.7957	3352.77	157305	564
	BLPhi_n1_c18_f	19_O60341	39.381	4356.4	189556	4514		BLPhi_n1_c18_f	19_O60341	38.977	4401.5	189556	4514		BLPhi_n1_c18_f	19_O60341	39.366	4358	189556	4514				BLPhi_n1_c18_f	19_O60341	39.2413	4371.97	189556	4514
	BLPhi_n1_c18_f	20_P27895	37.554	5361.8	176153	11271		BLPhi_n1_c18_f	20_P27895	37.493	5370.6	176153	11271		BLPhi_n1_c18_f	20_P27895	38.625	5213.2	176153	11271				BLPhi_n1_c18_f	20_P27895	37.8907	5315.2	176153	11271
	BLPhi_n1_c18_f	21_Q8LLD0	35.434	5944	204809	267		BLPhi_n1_c18_f	21_Q8LLD0	34.903	6034.4	204809	267		BLPhi_n1_c18_f	21_Q8LLD0	36.659	5745.4	204809	267				BLPhi_n1_c18_f	21_Q8LLD0	35.6653	5907.93	204809	267
	BLPhi_n1_c18_f	22_P07756	34.083	8861.8	208332	1594		BLPhi_n1_c18_f	22_P07756	35.057	8615.7	208332	1594		BLPhi_n1_c18_f	22_P07756	34.879	8659.6	208332	1594				BLPhi_n1_c18_f	22_P07756	34.673	8712.37	208332	1594
	BLPhi_n1_c18_f	23_P04775	29.888	13508	291313	2685		BLPhi_n1_c18_f	23_P04775	29.533	13670.1	291313	2685		BLPhi_n1_c18_f	23_P04775	30.28	13333.1	291313	2685				BLPhi_n1_c18_f	23_P04775	29.9003	13503.7	291313	2685
	BLPhi_n1_c18_f	24_P19096	28.816	17497.5	301620	1158		BLPhi_n1_c18_f	24_P19096	28.676	17582.8	301620	1158		BLPhi_n1_c18_f	24_P19096	28.404	17751.2	301620	1158				BLPhi_n1_c18_f	24_P19096	28.632	17610.5	301620	1158
	BLPhi_n1_c18_f	25_P28167	29.32	20637.5	287702	11138		BLPhi_n1_c18_f	25_P28167	29.511	20503.9	287702	11138		BLPhi_n1_c18_f	25_P28167	29.413	20571.6	287702	11138				BLPhi_n1_c18_f	25_P28167	29.4147	20571	287702	11138
	BLPhi_n1_c18_f	26_P0C6B8	31.403	22852.4	252233	2040		BLPhi_n1_c18_f	26_P0C6B8	31.503	22780.2	252233	2040		BLPhi_n1_c18_f	26_P0C6B8	31.336	22901.5	252233	2040				BLPhi_n1_c18_f	26_P0C6B8	31.414	22844.7	252233	2040
	BLPhi_n1_c18_f	27_P20930	30.783	26563.6	275805	11752		BLPhi_n1_c18_f	27_P20930	30.602	26721.3	275805	11752		BLPhi_n1_c18_f	27_P20930	30.504	26806.4	275805	11752				BLPhi_n1_c18_f	27_P20930	30.6297	26697.1	275805	11752
	BLPhi_n1_c18_f	28_P08519	48.968	18701.5	115127	1114		BLPhi_n1_c18_f	28_P08519	49.236	18599.7	115127	1114		BLPhi_n1_c18_f	28_P08519	49.56	18478.2	115127	1114				BLPhi_n1_c18_f	28_P08519	49.2547	18593.1	115127	1114
	BLPhi_n1_c18_f	29_Q7TMA5	24.248	39385.8	378744	6739		BLPhi_n1_c18_f	29_Q7TMA5	24.083	39656	378744	6739		BLPhi_n1_c18_f	29_Q7TMA5	24.485	39005.2	378744	6739				BLPhi_n1_c18_f	29_Q7TMA5	24.272	39349	378744	6739
	BLPhi_n1_c18_f	30_P33450	24.437	42410.6	355803	5363		BLPhi_n1_c18_f	30_P33450	24.501	42300.5	355803	5363		BLPhi_n1_c18_f	30_P33450	24.788	41809.9	355803	5363				BLPhi_n1_c18_f	30_P33450	24.5753	42173.7	355803	5363
	BLPhi_n1_c18_f	31_Q9UKN1	31.964	34509	223381	15106		BLPhi_n1_c18_f	31_Q9UKN1	31.645	34856.6	223381	15106		BLPhi_n1_c18_f	31_Q9UKN1	31.815	34670.1	223381	15106				BLPhi_n1_c18_f	31_Q9UKN1	31.808	34678.6	223381	15106
	BLPhi_n1_c19	00_P56980	22.294	216.8	6569	3		BLPhi_n1_c19	00_P56980	21.031	229.8	6569	3		BLPhi_n1_c19	00_P56980	22.657	213.3	6569	3				BLPhi_n1_c19	00_P56980	21.994	219.967	6569	3
	BLPhi_n1_c19	01_O29181	19.971	635.2	106024	16		BLPhi_n1_c19	01_O29181	20.323	624.2	106024	16		BLPhi_n1_c19	01_O29181	19.294	657.5	106024	16				BLPhi_n1_c19	01_O29181	19.8627	638.967	106024	16
	BLPhi_n1_c19	02_P03630	33.927	753.7	102599	1		BLPhi_n1_c19	02_P03630	33.457	764.3	102599	1		BLPhi_n1_c19	02_P03630	30.792	830.5	102599	1				BLPhi_n1_c19	02_P03630	32.7253	782.833	102599	1
	BLPhi_n1_c19	03_P02232	34.412	842.6	129344	59		BLPhi_n1_c19	03_P02232	33.835	857	129344	59		BLPhi_n1_c19	03_P02232	30.476	951.4	129344	59				BLPhi_n1_c19	03_P02232	32.9077	883.667	129344	59
	BLPhi_n1_c19	04_P01111	40.073	949.7	135608	1963		BLPhi_n1_c19	04_P01111	38.874	979	135608	1963		BLPhi_n1_c19	04_P01111	37.539	1013.8	135608	1963				BLPhi_n1_c19	04_P01111	38.8287	980.833	135608	1963
	BLPhi_n1_c19	05_P05013	36.361	1046.6	174984	80		BLPhi_n1_c19	05_P05013	35.908	1059.8	174984	80		BLPhi_n1_c19	05_P05013	35.739	1064.9	174984	80				BLPhi_n1_c19	05_P05013	36.0027	1057.1	174984	80
	BLPhi_n1_c19	06_P14942	38.867	1150.1	191916	115		BLPhi_n1_c19	06_P14942	39.656	1127.2	191916	115		BLPhi_n1_c19	06_P14942	36.544	1223.2	191916	115				BLPhi_n1_c19	06_P14942	38.3557	1166.83	191916	115
	BLPhi_n1_c19	07_P00762	48.812	1014.8	111736	763		BLPhi_n1_c19	07_P00762	50.252	985.7	111736	763		BLPhi_n1_c19	07_P00762	46.299	1069.9	111736	763				BLPhi_n1_c19	07_P00762	48.4543	1023.47	111736	763
	BLPhi_n1_c19	08_P53765	42.912	1196.6	176276	415		BLPhi_n1_c19	08_P53765	43.408	1182.9	176276	415		BLPhi_n1_c19	08_P53765	41.782	1228.9	176276	415				BLPhi_n1_c19	08_P53765	42.7007	1202.8	176276	415
	BLPhi_n1_c19	09_Q8ZGB4	42.787	1698.9	230686	306		BLPhi_n1_c19	09_Q8ZGB4	43.378	1675.7	230686	306		BLPhi_n1_c19	09_Q8ZGB4	43.014	1689.9	230686	306				BLPhi_n1_c19	09_Q8ZGB4	43.0597	1688.17	230686	306
	BLPhi_n1_c19	10_P03989	43.767	1665.4	226094	316		BLPhi_n1_c19	10_P03989	43.784	1664.8	226094	316		BLPhi_n1_c19	10_P03989	43.479	1676.5	226094	316				BLPhi_n1_c19	10_P03989	43.6767	1668.9	226094	316
	BLPhi_n1_c19	11_P07327	43.335	1742.4	232389	666		BLPhi_n1_c19	11_P07327	43.032	1754.7	232389	666		BLPhi_n1_c19	11_P07327	41.686	1811.4	232389	666				BLPhi_n1_c19	11_P07327	42.6843	1769.5	232389	666
	BLPhi_n1_c19	12_P01008	40.156	2326.7	256967	333		BLPhi_n1_c19	12_P01008	39.973	2337.3	256967	333		BLPhi_n1_c19	12_P01008	41.437	2254.7	256967	333				BLPhi_n1_c19	12_P01008	40.522	2306.23	256967	333
	BLPhi_n1_c19	13_P10635	36.093	2772.7	291863	1271		BLPhi_n1_c19	13_P10635	36.142	2768.9	291863	1271		BLPhi_n1_c19	13_P10635	36.257	2760.1	291863	1271				BLPhi_n1_c19	13_P10635	36.164	2767.23	291863	1271
	BLPhi_n1_c19	14_P58229	42.471	2422.7	249508	1314		BLPhi_n1_c19	14_P58229	41.358	2487.9	249508	1314		BLPhi_n1_c19	14_P58229	42.453	2423.7	249508	1314				BLPhi_n1_c19	14_P58229	42.094	2444.77	249508	1314
	BLPhi_n1_c19	15_P25705	33.357	3338.2	329422	2583		BLPhi_n1_c19	15_P25705	32.861	3388.5	329422	2583		BLPhi_n1_c19	15_P25705	34.023	3272.9	329422	2583				BLPhi_n1_c19	15_P25705	33.4137	3333.2	329422	2583
	BLPhi_n1_c19	16_P03435	39.672	2877.8	239550	372		BLPhi_n1_c19	16_P03435	39.75	2872.2	239550	372		BLPhi_n1_c19	16_P03435	40.306	2832.5	239550	372				BLPhi_n1_c19	16_P03435	39.9093	2860.83	239550	372
	BLPhi_n1_c19	17_P42357	28.992	4563.1	350379	365		BLPhi_n1_c19	17_P42357	29.235	4525.1	350379	365		BLPhi_n1_c19	17_P42357	29.642	4463	350379	365				BLPhi_n1_c19	17_P42357	29.2897	4517.07	350379	365
	BLPhi_n1_c19	18_P21177	27.996	5243.3	347652	774		BLPhi_n1_c19	18_P21177	28.501	5150.3	347652	774		BLPhi_n1_c19	18_P21177	27.739	5291.7	347652	774				BLPhi_n1_c19	18_P21177	28.0787	5228.43	347652	774
	BLPhi_n1_c19	19_O60341	25.897	6624.7	378667	5099		BLPhi_n1_c19	19_O60341	26.033	6590	378667	5099		BLPhi_n1_c19	19_O60341	25.345	6768.9	378667	5099				BLPhi_n1_c19	19_O60341	25.7583	6661.2	378667	5099
	BLPhi_n1_c19	20_P27895	24.675	8160.3	368912	12945		BLPhi_n1_c19	20_P27895	24.354	8267.9	368912	12945		BLPhi_n1_c19	20_P27895	25.581	7871.5	368912	12945				BLPhi_n1_c19	20_P27895	24.87	8099.9	368912	12945
	BLPhi_n1_c19	21_Q8LLD0	24.584	8567.4	395427	299		BLPhi_n1_c19	21_Q8LLD0	24.448	8615.1	395427	299		BLPhi_n1_c19	21_Q8LLD0	24.483	8602.6	395427	299				BLPhi_n1_c19	21_Q8LLD0	24.505	8595.03	395427	299
	BLPhi_n1_c19	22_P07756	23.613	12790.9	417140	2060		BLPhi_n1_c19	22_P07756	23.462	12873.4	417140	2060		BLPhi_n1_c19	22_P07756	23.623	12785.7	417140	2060				BLPhi_n1_c19	22_P07756	23.566	12816.7	417140	2060
	BLPhi_n1_c19	23_P04775	23.13	17454.4	470311	2799		BLPhi_n1_c19	23_P04775	23.319	17313	470311	2799		BLPhi_n1_c19	23_P04775	23.297	17329.4	470311	2799				BLPhi_n1_c19	23_P04775	23.2487	17365.6	470311	2799
	BLPhi_n1_c19	24_P19096	22.959	21961.1	481746	1417		BLPhi_n1_c19	24_P19096	23.016	21906.9	481746	1417		BLPhi_n1_c19	24_P19096	22.675	22236.4	481746	1417				BLPhi_n1_c19	24_P19096	22.8833	22034.8	481746	1417
	BLPhi_n1_c19	25_P28167	22.772	26571.3	477733	11517		BLPhi_n1_c19	25_P28167	22.762	26583.4	477733	11517		BLPhi_n1_c19	25_P28167	22.793	26546.8	477733	11517				BLPhi_n1_c19	25_P28167	22.7757	26567.2	477733	11517
	BLPhi_n1_c19	26_P0C6B8	22.992	31212.6	462428	2267		BLPhi_n1_c19	26_P0C6B8	22.903	31333.6	462428	2267		BLPhi_n1_c19	26_P0C6B8	22.87	31379.5	462428	2267				BLPhi_n1_c19	26_P0C6B8	22.9217	31308.6	462428	2267
	BLPhi_n1_c19	27_P20930	23.687	34522.3	440421	12017		BLPhi_n1_c19	27_P20930	23.548	34725.1	440421	12017		BLPhi_n1_c19	27_P20930	23.397	34949.5	440421	12017				BLPhi_n1_c19	27_P20930	23.544	34732.3	440421	12017
	BLPhi_n1_c19	28_P08519	28.008	32696.5	290631	1205		BLPhi_n1_c19	28_P08519	27.913	32808.1	290631	1205		BLPhi_n1_c19	28_P08519	28.173	32504.9	290631	1205				BLPhi_n1_c19	28_P08519	28.0313	32669.8	290631	1205
	BLPhi_n1_c19	29_Q7TMA5	21.058	45353.5	522640	6891		BLPhi_n1_c19	29_Q7TMA5	21.126	45206.6	522640	6891		BLPhi_n1_c19	29_Q7TMA5	21.078	45310.2	522640	6891				BLPhi_n1_c19	29_Q7TMA5	21.0873	45290.1	522640	6891
	BLPhi_n1_c19	30_P33450	20.607	50293.7	517153	5504		BLPhi_n1_c19	30_P33450	20.845	49719.1	517153	5504		BLPhi_n1_c19	30_P33450	20.824	49768.9	517153	5504				BLPhi_n1_c19	30_P33450	20.7587	49927.2	517153	5504
	BLPhi_n1_c19	31_Q9UKN1	22.516	48988.6	409849	15733		BLPhi_n1_c19	31_Q9UKN1	22.806	48366.1	409849	15733		BLPhi_n1_c19	31_Q9UKN1	22.538	48942.1	409849	15733				BLPhi_n1_c19	31_Q9UKN1	22.62	48765.6	409849	15733
	BLPhi_n1_c19_f	00_P56980	26.997	179	1465	3		BLPhi_n1_c19_f	00_P56980	25.477	189.7	1465	3		BLPhi_n1_c19_f	00_P56980	25.483	189.6	1465	3				BLPhi_n1_c19_f	00_P56980	25.9857	186.1	1465	3
	BLPhi_n1_c19_f	01_O29181	31.282	405.5	37840	14		BLPhi_n1_c19_f	01_O29181	31.399	404	37840	14		BLPhi_n1_c19_f	01_O29181	29.903	424.2	37840	14				BLPhi_n1_c19_f	01_O29181	30.8613	411.233	37840	14
	BLPhi_n1_c19_f	02_P03630	52.517	486.9	30824	1		BLPhi_n1_c19_f	02_P03630	52.27	489.2	30824	1		BLPhi_n1_c19_f	02_P03630	46.296	552.4	30824	1				BLPhi_n1_c19_f	02_P03630	50.361	509.5	30824	1
	BLPhi_n1_c19_f	03_P02232	51.683	561	41825	50		BLPhi_n1_c19_f	03_P02232	51.91	558.6	41825	50		BLPhi_n1_c19_f	03_P02232	45.714	634.3	41825	50				BLPhi_n1_c19_f	03_P02232	49.769	584.633	41825	50
	BLPhi_n1_c19_f	04_P01111	60.281	631.3	43506	1029		BLPhi_n1_c19_f	04_P01111	59.69	637.6	43506	1029		BLPhi_n1_c19_f	04_P01111	53.093	716.8	43506	1029				BLPhi_n1_c19_f	04_P01111	57.688	661.9	43506	1029
	BLPhi_n1_c19_f	05_P05013	51.87	733.7	62801	66		BLPhi_n1_c19_f	05_P05013	52.36	726.8	62801	66		BLPhi_n1_c19_f	05_P05013	46.927	811	62801	66				BLPhi_n1_c19_f	05_P05013	50.3857	757.167	62801	66
	BLPhi_n1_c19_f	06_P14942	55.95	799	67891	46		BLPhi_n1_c19_f	06_P14942	56.529	790.8	67891	46		BLPhi_n1_c19_f	06_P14942	48.563	920.5	67891	46				BLPhi_n1_c19_f	06_P14942	53.6807	836.767	67891	46
	BLPhi_n1_c19_f	07_P00762	77.904	635.8	32129	709		BLPhi_n1_c19_f	07_P00762	77.305	640.8	32129	709		BLPhi_n1_c19_f	07_P00762	70.537	702.2	32129	709				BLPhi_n1_c19_f	07_P00762	75.2487	659.6	32129	709
	BLPhi_n1_c19_f	08_P53765	62.79	817.7	62852	398		BLPhi_n1_c19_f	08_P53765	63.318	810.9	62852	398		BLPhi_n1_c19_f	08_P53765	54.991	933.7	62852	398				BLPhi_n1_c19_f	08_P53765	60.3663	854.1	62852	398
	BLPhi_n1_c19_f	09_Q8ZGB4	62.137	1169.8	83911	265		BLPhi_n1_c19_f	09_Q8ZGB4	63.172	1150.7	83911	265		BLPhi_n1_c19_f	09_Q8ZGB4	58.533	1241.9	83911	265				BLPhi_n1_c19_f	09_Q8ZGB4	61.2807	1187.47	83911	265
	BLPhi_n1_c19_f	10_P03989	62.052	1174.7	87376	219		BLPhi_n1_c19_f	10_P03989	63.142	1154.4	87376	219		BLPhi_n1_c19_f	10_P03989	58.821	1239.2	87376	219				BLPhi_n1_c19_f	10_P03989	61.3383	1189.43	87376	219
	BLPhi_n1_c19_f	11_P07327	62.957	1199.4	85258	386		BLPhi_n1_c19_f	11_P07327	64.308	1174.2	85258	386		BLPhi_n1_c19_f	11_P07327	60.804	1241.9	85258	386				BLPhi_n1_c19_f	11_P07327	62.6897	1205.17	85258	386
	BLPhi_n1_c19_f	12_P01008	64.592	1446.5	99468	248		BLPhi_n1_c19_f	12_P01008	64.02	1459.4	99468	248		BLPhi_n1_c19_f	12_P01008	62.856	1486.4	99468	248				BLPhi_n1_c19_f	12_P01008	63.8227	1464.1	99468	248
	BLPhi_n1_c19_f	13_P10635	60.026	1667.2	118840	892		BLPhi_n1_c19_f	13_P10635	58.522	1710	118840	892		BLPhi_n1_c19_f	13_P10635	57.428	1742.6	118840	892				BLPhi_n1_c19_f	13_P10635	58.6587	1706.6	118840	892
	BLPhi_n1_c19_f	14_P58229	69.554	1479.3	91457	968		BLPhi_n1_c19_f	14_P58229	69.449	1481.6	91457	968		BLPhi_n1_c19_f	14_P58229	68.715	1497.4	91457	968				BLPhi_n1_c19_f	14_P58229	69.2393	1486.1	91457	968
	BLPhi_n1_c19_f	15_P25705	54.364	2048.2	143855	2051		BLPhi_n1_c19_f	15_P25705	52.854	2106.8	143855	2051		BLPhi_n1_c19_f	15_P25705	52.938	2103.4	143855	2051				BLPhi_n1_c19_f	15_P25705	53.3853	2086.13	143855	2051
	BLPhi_n1_c19_f	16_P03435	69.633	1639.6	84247	310		BLPhi_n1_c19_f	16_P03435	70.214	1626	84247	310		BLPhi_n1_c19_f	16_P03435	69.027	1654	84247	310				BLPhi_n1_c19_f	16_P03435	69.6247	1639.87	84247	310
	BLPhi_n1_c19_f	17_P42357	42.959	3079.5	158387	339		BLPhi_n1_c19_f	17_P42357	42.479	3114.3	158387	339		BLPhi_n1_c19_f	17_P42357	43.135	3067	158387	339				BLPhi_n1_c19_f	17_P42357	42.8577	3086.93	158387	339
	BLPhi_n1_c19_f	18_P21177	43.755	3354.8	157305	564		BLPhi_n1_c19_f	18_P21177	42.891	3422.4	157305	564		BLPhi_n1_c19_f	18_P21177	43.87	3346	157305	564				BLPhi_n1_c19_f	18_P21177	43.5053	3374.4	157305	564
	BLPhi_n1_c19_f	19_O60341	39.704	4320.9	189556	4514		BLPhi_n1_c19_f	19_O60341	38.68	4435.3	189556	4514		BLPhi_n1_c19_f	19_O60341	39.385	4355.9	189556	4514				BLPhi_n1_c19_f	19_O60341	39.2563	4370.7	189556	4514
	BLPhi_n1_c19_f	20_P27895	37.805	5326.2	176153	11271		BLPhi_n1_c19_f	20_P27895	37.885	5315	176153	11271		BLPhi_n1_c19_f	20_P27895	37.899	5313	176153	11271				BLPhi_n1_c19_f	20_P27895	37.863	5318.07	176153	11271
	BLPhi_n1_c19_f	21_Q8LLD0	35.524	5929	204809	267		BLPhi_n1_c19_f	21_Q8LLD0	35.139	5993.9	204809	267		BLPhi_n1_c19_f	21_Q8LLD0	36.487	5772.4	204809	267				BLPhi_n1_c19_f	21_Q8LLD0	35.7167	5898.43	204809	267
	BLPhi_n1_c19_f	22_P07756	34.568	8737.5	208332	1594		BLPhi_n1_c19_f	22_P07756	34.942	8643.8	208332	1594		BLPhi_n1_c19_f	22_P07756	35.447	8520.9	208332	1594				BLPhi_n1_c19_f	22_P07756	34.9857	8634.07	208332	1594
	BLPhi_n1_c19_f	23_P04775	29.753	13569.3	291313	2685		BLPhi_n1_c19_f	23_P04775	28.854	13991.8	291313	2685		BLPhi_n1_c19_f	23_P04775	29.948	13480.9	291313	2685				BLPhi_n1_c19_f	23_P04775	29.5183	13680.7	291313	2685
	BLPhi_n1_c19_f	24_P19096	28.523	17676.7	301620	1158		BLPhi_n1_c19_f	24_P19096	27.8	18136.7	301620	1158		BLPhi_n1_c19_f	24_P19096	28.972	17402.9	301620	1158				BLPhi_n1_c19_f	24_P19096	28.4317	17738.8	301620	1158
	BLPhi_n1_c19_f	25_P28167	29.433	20558.2	287702	11138		BLPhi_n1_c19_f	25_P28167	29.323	20634.7	287702	11138		BLPhi_n1_c19_f	25_P28167	29.369	20602.5	287702	11138				BLPhi_n1_c19_f	25_P28167	29.375	20598.5	287702	11138
	BLPhi_n1_c19_f	26_P0C6B8	31.212	22992.5	252233	2040		BLPhi_n1_c19_f	26_P0C6B8	31.261	22956.6	252233	2040		BLPhi_n1_c19_f	26_P0C6B8	31.339	22899.4	252233	2040				BLPhi_n1_c19_f	26_P0C6B8	31.2707	22949.5	252233	2040
	BLPhi_n1_c19_f	27_P20930	30.259	27023.9	275805	11752		BLPhi_n1_c19_f	27_P20930	30.491	26818.6	275805	11752		BLPhi_n1_c19_f	27_P20930	30.834	26520	275805	11752				BLPhi_n1_c19_f	27_P20930	30.528	26787.5	275805	11752
	BLPhi_n1_c19_f	28_P08519	49.034	18676.5	115127	1114		BLPhi_n1_c19_f	28_P08519	48.98	18696.9	115127	1114		BLPhi_n1_c19_f	28_P08519	49.53	18489.3	115127	1114				BLPhi_n1_c19_f	28_P08519	49.1813	18620.9	115127	1114
	BLPhi_n1_c19_f	29_Q7TMA5	24.344	39231	378744	6739		BLPhi_n1_c19_f	29_Q7TMA5	24.023	39755.6	378744	6739		BLPhi_n1_c19_f	29_Q7TMA5	24.346	39227.9	378744	6739				BLPhi_n1_c19_f	29_Q7TMA5	24.2377	39404.8	378744	6739
	BLPhi_n1_c19_f	30_P33450	24.588	42149.4	355803	5363		BLPhi_n1_c19_f	30_P33450	24.567	42186	355803	5363		BLPhi_n1_c19_f	30_P33450	24.688	41980	355803	5363				BLPhi_n1_c19_f	30_P33450	24.6143	42105.1	355803	5363
	BLPhi_n1_c19_f	31_Q9UKN1	32.219	34235.4	223381	15106		BLPhi_n1_c19_f	31_Q9UKN1	32.478	33962.6	223381	15106		BLPhi_n1_c19_f	31_Q9UKN1	32.044	34422.7	223381	15106				BLPhi_n1_c19_f	31_Q9UKN1	32.247	34206.9	223381	15106
	BLPhi_n1_c20	00_P56980	21.797	221.7	5368	3		BLPhi_n1_c20	00_P56980	23.088	209.3	5368	3		BLPhi_n1_c20	00_P56980	21.648	223.2	5368	3				BLPhi_n1_c20	00_P56980	22.1777	218.067	5368	3
	BLPhi_n1_c20	01_O29181	21.056	602.5	96268	16		BLPhi_n1_c20	01_O29181	20.807	609.7	96268	16		BLPhi_n1_c20	01_O29181	19.453	652.1	96268	16				BLPhi_n1_c20	01_O29181	20.4387	621.433	96268	16
	BLPhi_n1_c20	02_P03630	33.899	754.4	93161	1		BLPhi_n1_c20	02_P03630	34.119	749.5	93161	1		BLPhi_n1_c20	02_P03630	31.454	813	93161	1				BLPhi_n1_c20	02_P03630	33.1573	772.3	93161	1
	BLPhi_n1_c20	03_P02232	35.229	823.1	115762	58		BLPhi_n1_c20	03_P02232	35.081	826.5	115762	58		BLPhi_n1_c20	03_P02232	32.441	893.8	115762	58				BLPhi_n1_c20	03_P02232	34.2503	847.8	115762	58
	BLPhi_n1_c20	04_P01111	42.238	901	115066	1902		BLPhi_n1_c20	04_P01111	42.486	895.7	115066	1902		BLPhi_n1_c20	04_P01111	38.961	976.8	115066	1902				BLPhi_n1_c20	04_P01111	41.2283	924.5	115066	1902
	BLPhi_n1_c20	05_P05013	38.409	990.8	150775	76		BLPhi_n1_c20	05_P05013	37.77	1007.6	150775	76		BLPhi_n1_c20	05_P05013	37.386	1017.9	150775	76				BLPhi_n1_c20	05_P05013	37.855	1005.43	150775	76
	BLPhi_n1_c20	06_P14942	41.553	1075.8	159815	101		BLPhi_n1_c20	06_P14942	39.912	1120	159815	101		BLPhi_n1_c20	06_P14942	38.846	1150.7	159815	101				BLPhi_n1_c20	06_P14942	40.1037	1115.5	159815	101
	BLPhi_n1_c20	07_P00762	52.166	949.5	99288	761		BLPhi_n1_c20	07_P00762	50.649	978	99288	761		BLPhi_n1_c20	07_P00762	48.188	1027.9	99288	761				BLPhi_n1_c20	07_P00762	50.3343	985.133	99288	761
	BLPhi_n1_c20	08_P53765	44.531	1153	161374	415		BLPhi_n1_c20	08_P53765	44.477	1154.5	161374	415		BLPhi_n1_c20	08_P53765	41.595	1234.4	161374	415				BLPhi_n1_c20	08_P53765	43.5343	1180.63	161374	415
	BLPhi_n1_c20	09_Q8ZGB4	46.066	1578	207880	300		BLPhi_n1_c20	09_Q8ZGB4	45.01	1615	207880	300		BLPhi_n1_c20	09_Q8ZGB4	43.859	1657.4	207880	300				BLPhi_n1_c20	09_Q8ZGB4	44.9783	1616.8	207880	300
	BLPhi_n1_c20	10_P03989	45.979	1585.3	200183	303		BLPhi_n1_c20	10_P03989	46.578	1564.9	200183	303		BLPhi_n1_c20	10_P03989	45.195	1612.8	200183	303				BLPhi_n1_c20	10_P03989	45.9173	1587.67	200183	303
	BLPhi_n1_c20	11_P07327	45.236	1669.2	209989	656		BLPhi_n1_c20	11_P07327	43.646	1730.1	209989	656		BLPhi_n1_c20	11_P07327	45.056	1675.9	209989	656				BLPhi_n1_c20	11_P07327	44.646	1691.73	209989	656
	BLPhi_n1_c20	12_P01008	44.654	2092.3	216352	320		BLPhi_n1_c20	12_P01008	43.643	2140.8	216352	320		BLPhi_n1_c20	12_P01008	44.718	2089.3	216352	320				BLPhi_n1_c20	12_P01008	44.3383	2107.47	216352	320
	BLPhi_n1_c20	13_P10635	40.399	2477.2	256277	1225		BLPhi_n1_c20	13_P10635	39.361	2542.5	256277	1225		BLPhi_n1_c20	13_P10635	40.346	2480.4	256277	1225				BLPhi_n1_c20	13_P10635	40.0353	2500.03	256277	1225
	BLPhi_n1_c20	14_P58229	44.759	2298.8	217304	1275		BLPhi_n1_c20	14_P58229	45.18	2277.4	217304	1275		BLPhi_n1_c20	14_P58229	45.23	2274.9	217304	1275				BLPhi_n1_c20	14_P58229	45.0563	2283.7	217304	1275
	BLPhi_n1_c20	15_P25705	35.74	3115.6	309876	2573		BLPhi_n1_c20	15_P25705	34.896	3191	309876	2573		BLPhi_n1_c20	15_P25705	34.813	3198.5	309876	2573				BLPhi_n1_c20	15_P25705	35.1497	3168.37	309876	2573
	BLPhi_n1_c20	16_P03435	42.722	2672.4	208288	366		BLPhi_n1_c20	16_P03435	43.162	2645.2	208288	366		BLPhi_n1_c20	16_P03435	42.857	2664	208288	366				BLPhi_n1_c20	16_P03435	42.9137	2660.53	208288	366
	BLPhi_n1_c20	17_P42357	29.485	4486.8	325024	363		BLPhi_n1_c20	17_P42357	29.373	4503.9	325024	363		BLPhi_n1_c20	17_P42357	29.972	4413.9	325024	363				BLPhi_n1_c20	17_P42357	29.61	4468.2	325024	363
	BLPhi_n1_c20	18_P21177	28.905	5078.4	325429	737		BLPhi_n1_c20	18_P21177	28.754	5105	325429	737		BLPhi_n1_c20	18_P21177	29.353	5000.8	325429	737				BLPhi_n1_c20	18_P21177	29.004	5061.4	325429	737
	BLPhi_n1_c20	19_O60341	26.871	6384.5	361999	5081		BLPhi_n1_c20	19_O60341	26.622	6444.2	361999	5081		BLPhi_n1_c20	19_O60341	26.943	6367.4	361999	5081				BLPhi_n1_c20	19_O60341	26.812	6398.7	361999	5081
	BLPhi_n1_c20	20_P27895	25.743	7821.8	350142	12872		BLPhi_n1_c20	20_P27895	25.551	7880.7	350142	12872		BLPhi_n1_c20	20_P27895	25.512	7892.8	350142	12872				BLPhi_n1_c20	20_P27895	25.602	7865.1	350142	12872
	BLPhi_n1_c20	21_Q8LLD0	24.95	8441.8	370793	298		BLPhi_n1_c20	21_Q8LLD0	25.457	8273.6	370793	298		BLPhi_n1_c20	21_Q8LLD0	25.549	8243.6	370793	298				BLPhi_n1_c20	21_Q8LLD0	25.3187	8319.67	370793	298
	BLPhi_n1_c20	22_P07756	24.651	12252.4	395260	2023		BLPhi_n1_c20	22_P07756	24.323	12417.8	395260	2023		BLPhi_n1_c20	22_P07756	24.798	12180.1	395260	2023				BLPhi_n1_c20	22_P07756	24.5907	12283.4	395260	2023
	BLPhi_n1_c20	23_P04775	23.585	17118.1	448213	2791		BLPhi_n1_c20	23_P04775	23.453	17213.9	448213	2791		BLPhi_n1_c20	23_P04775	23.7	17034.8	448213	2791				BLPhi_n1_c20	23_P04775	23.5793	17122.3	448213	2791
	BLPhi_n1_c20	24_P19096	22.91	22007.5	469326	1411		BLPhi_n1_c20	24_P19096	23.009	21912.8	469326	1411		BLPhi_n1_c20	24_P19096	23.189	21742.8	469326	1411				BLPhi_n1_c20	24_P19096	23.036	21887.7	469326	1411
	BLPhi_n1_c20	25_P28167	23.167	26118.8	463553	11508		BLPhi_n1_c20	25_P28167	22.987	26322.4	463553	11508		BLPhi_n1_c20	25_P28167	23.281	25989.9	463553	11508				BLPhi_n1_c20	25_P28167	23.145	26143.7	463553	11508
	BLPhi_n1_c20	26_P0C6B8	23.444	30610.7	439109	2260		BLPhi_n1_c20	26_P0C6B8	23.3	30799.4	439109	2260		BLPhi_n1_c20	26_P0C6B8	23.683	30302.1	439109	2260				BLPhi_n1_c20	26_P0C6B8	23.4757	30570.7	439109	2260
	BLPhi_n1_c20	27_P20930	23.901	34212.4	430177	12010		BLPhi_n1_c20	27_P20930	23.562	34705	430177	12010		BLPhi_n1_c20	27_P20930	23.828	34318.1	430177	12010				BLPhi_n1_c20	27_P20930	23.7637	34411.8	430177	12010
	BLPhi_n1_c20	28_P08519	29.468	31077.1	262727	1202		BLPhi_n1_c20	28_P08519	29.592	30947.3	262727	1202		BLPhi_n1_c20	28_P08519	29.641	30895.1	262727	1202				BLPhi_n1_c20	28_P08519	29.567	30973.2	262727	1202
	BLPhi_n1_c20	29_Q7TMA5	21.312	44813.3	510262	6886		BLPhi_n1_c20	29_Q7TMA5	21.121	45217.4	510262	6886		BLPhi_n1_c20	29_Q7TMA5	21.322	44790.6	510262	6886				BLPhi_n1_c20	29_Q7TMA5	21.2517	44940.4	510262	6886
	BLPhi_n1_c20	30_P33450	20.928	49522.1	505342	5503		BLPhi_n1_c20	30_P33450	20.704	50056.6	505342	5503		BLPhi_n1_c20	30_P33450	21.043	49250.1	505342	5503				BLPhi_n1_c20	30_P33450	20.8917	49609.6	505342	5503
	BLPhi_n1_c20	31_Q9UKN1	23.155	47636.8	393590	15718		BLPhi_n1_c20	31_Q9UKN1	23.198	47548	393590	15718		BLPhi_n1_c20	31_Q9UKN1	23.13	47688.4	393590	15718				BLPhi_n1_c20	31_Q9UKN1	23.161	47624.4	393590	15718
	BLPhi_n1_c20_f	00_P56980	25.897	186.6	1122	3		BLPhi_n1_c20_f	00_P56980	26.202	184.4	1122	3		BLPhi_n1_c20_f	00_P56980	25.233	191.5	1122	3				BLPhi_n1_c20_f	00_P56980	25.7773	187.5	1122	3
	BLPhi_n1_c20_f	01_O29181	33.033	384	33420	14		BLPhi_n1_c20_f	01_O29181	32.214	393.8	33420	14		BLPhi_n1_c20_f	01_O29181	30.798	411.9	33420	14				BLPhi_n1_c20_f	01_O29181	32.015	396.567	33420	14
	BLPhi_n1_c20_f	02_P03630	55.579	460.1	27211	1		BLPhi_n1_c20_f	02_P03630	54.784	466.8	27211	1		BLPhi_n1_c20_f	02_P03630	50.45	506.9	27211	1				BLPhi_n1_c20_f	02_P03630	53.6043	477.933	27211	1
	BLPhi_n1_c20_f	03_P02232	54.723	529.9	35709	50		BLPhi_n1_c20_f	03_P02232	55.643	521.1	35709	50		BLPhi_n1_c20_f	03_P02232	49.406	586.9	35709	50				BLPhi_n1_c20_f	03_P02232	53.2573	545.967	35709	50
	BLPhi_n1_c20_f	04_P01111	65.264	583.1	34593	987		BLPhi_n1_c20_f	04_P01111	64.736	587.9	34593	987		BLPhi_n1_c20_f	04_P01111	58.325	652.5	34593	987				BLPhi_n1_c20_f	04_P01111	62.775	607.833	34593	987
	BLPhi_n1_c20_f	05_P05013	56.657	671.7	51230	66		BLPhi_n1_c20_f	05_P05013	56.473	673.9	51230	66		BLPhi_n1_c20_f	05_P05013	49.935	762.1	51230	66				BLPhi_n1_c20_f	05_P05013	54.355	702.567	51230	66
	BLPhi_n1_c20_f	06_P14942	62.014	720.8	51549	41		BLPhi_n1_c20_f	06_P14942	62.078	720.1	51549	41		BLPhi_n1_c20_f	06_P14942	54.603	818.7	51549	41				BLPhi_n1_c20_f	06_P14942	59.565	753.2	51549	41
	BLPhi_n1_c20_f	07_P00762	82.419	601	27473	696		BLPhi_n1_c20_f	07_P00762	83.415	593.8	27473	696		BLPhi_n1_c20_f	07_P00762	74.109	668.4	27473	696				BLPhi_n1_c20_f	07_P00762	79.981	621.067	27473	696
	BLPhi_n1_c20_f	08_P53765	65.17	787.9	55913	398		BLPhi_n1_c20_f	08_P53765	67.004	766.3	55913	398		BLPhi_n1_c20_f	08_P53765	56.788	904.2	55913	398				BLPhi_n1_c20_f	08_P53765	62.9873	819.467	55913	398
	BLPhi_n1_c20_f	09_Q8ZGB4	67.657	1074.4	71731	264		BLPhi_n1_c20_f	09_Q8ZGB4	66.353	1095.5	71731	264		BLPhi_n1_c20_f	09_Q8ZGB4	61.215	1187.5	71731	264				BLPhi_n1_c20_f	09_Q8ZGB4	65.075	1119.13	71731	264
	BLPhi_n1_c20_f	10_P03989	68.139	1069.8	73372	206		BLPhi_n1_c20_f	10_P03989	68.34	1066.6	73372	206		BLPhi_n1_c20_f	10_P03989	61.725	1180.9	73372	206				BLPhi_n1_c20_f	10_P03989	66.068	1105.77	73372	206
	BLPhi_n1_c20_f	11_P07327	67.542	1118	72183	379		BLPhi_n1_c20_f	11_P07327	67.089	1125.5	72183	379		BLPhi_n1_c20_f	11_P07327	64.278	1174.7	72183	379				BLPhi_n1_c20_f	11_P07327	66.303	1139.4	72183	379
	BLPhi_n1_c20_f	12_P01008	71.734	1302.5	75778	202		BLPhi_n1_c20_f	12_P01008	71.275	1310.8	75778	202		BLPhi_n1_c20_f	12_P01008	69.169	1350.8	75778	202				BLPhi_n1_c20_f	12_P01008	70.726	1321.37	75778	202
	BLPhi_n1_c20_f	13_P10635	65.336	1531.7	95503	766		BLPhi_n1_c20_f	13_P10635	65.535	1527	95503	766		BLPhi_n1_c20_f	13_P10635	64.463	1552.5	95503	766				BLPhi_n1_c20_f	13_P10635	65.1113	1537.07	95503	766
	BLPhi_n1_c20_f	14_P58229	76.425	1346.3	73464	858		BLPhi_n1_c20_f	14_P58229	77.637	1325.3	73464	858		BLPhi_n1_c20_f	14_P58229	74.872	1374.3	73464	858				BLPhi_n1_c20_f	14_P58229	76.3113	1348.63	73464	858
	BLPhi_n1_c20_f	15_P25705	56.054	1986.5	129676	2018		BLPhi_n1_c20_f	15_P25705	56.355	1975.9	129676	2018		BLPhi_n1_c20_f	15_P25705	55.952	1990.1	129676	2018				BLPhi_n1_c20_f	15_P25705	56.1203	1984.17	129676	2018
	BLPhi_n1_c20_f	16_P03435	76.594	1490.6	67775	297		BLPhi_n1_c20_f	16_P03435	78.403	1456.2	67775	297		BLPhi_n1_c20_f	16_P03435	75.82	1505.8	67775	297				BLPhi_n1_c20_f	16_P03435	76.939	1484.2	67775	297
	BLPhi_n1_c20_f	17_P42357	45.755	2891.3	138372	334		BLPhi_n1_c20_f	17_P42357	46.102	2869.6	138372	334		BLPhi_n1_c20_f	17_P42357	47.635	2777.2	138372	334				BLPhi_n1_c20_f	17_P42357	46.4973	2846.03	138372	334
	BLPhi_n1_c20_f	18_P21177	46.995	3123.5	139774	541		BLPhi_n1_c20_f	18_P21177	47.309	3102.8	139774	541		BLPhi_n1_c20_f	18_P21177	45.882	3199.3	139774	541				BLPhi_n1_c20_f	18_P21177	46.7287	3141.87	139774	541
	BLPhi_n1_c20_f	19_O60341	41.845	4099.8	174560	4442		BLPhi_n1_c20_f	19_O60341	41.98	4086.6	174560	4442		BLPhi_n1_c20_f	19_O60341	40.874	4197.2	174560	4442				BLPhi_n1_c20_f	19_O60341	41.5663	4127.87	174560	4442
	BLPhi_n1_c20_f	20_P27895	39.374	5114	159458	10899		BLPhi_n1_c20_f	20_P27895	39.496	5098.1	159458	10899		BLPhi_n1_c20_f	20_P27895	41.199	4887.5	159458	10899				BLPhi_n1_c20_f	20_P27895	40.023	5033.2	159458	10899
	BLPhi_n1_c20_f	21_Q8LLD0	37.775	5575.6	182048	262		BLPhi_n1_c20_f	21_Q8LLD0	38.252	5506.2	182048	262		BLPhi_n1_c20_f	21_Q8LLD0	39.092	5387.8	182048	262				BLPhi_n1_c20_f	21_Q8LLD0	38.373	5489.87	182048	262
	BLPhi_n1_c20_f	22_P07756	37.044	8153.6	184258	1499		BLPhi_n1_c20_f	22_P07756	37.52	8050	184258	1499		BLPhi_n1_c20_f	22_P07756	37.682	8015.5	184258	1499				BLPhi_n1_c20_f	22_P07756	37.4153	8073.03	184258	1499
	BLPhi_n1_c20_f	23_P04775	31.993	12618.9	260236	2635		BLPhi_n1_c20_f	23_P04775	31.275	12909	260236	2635		BLPhi_n1_c20_f	23_P04775	32.175	12547.8	260236	2635				BLPhi_n1_c20_f	23_P04775	31.8143	12691.9	260236	2635
	BLPhi_n1_c20_f	24_P19096	30.046	16781.1	281166	1133		BLPhi_n1_c20_f	24_P19096	29.58	17045.3	281166	1133		BLPhi_n1_c20_f	24_P19096	29.931	16845.6	281166	1133				BLPhi_n1_c20_f	24_P19096	29.8523	16890.7	281166	1133
	BLPhi_n1_c20_f	25_P28167	30.75	19677.6	265705	11043		BLPhi_n1_c20_f	25_P28167	30.747	19679.6	265705	11043		BLPhi_n1_c20_f	25_P28167	30.973	19535.6	265705	11043				BLPhi_n1_c20_f	25_P28167	30.8233	19630.9	265705	11043
	BLPhi_n1_c20_f	26_P0C6B8	34.341	20897.3	217253	1967		BLPhi_n1_c20_f	26_P0C6B8	34.22	20971.6	217253	1967		BLPhi_n1_c20_f	26_P0C6B8	34.631	20722.3	217253	1967				BLPhi_n1_c20_f	26_P0C6B8	34.3973	20863.7	217253	1967
	BLPhi_n1_c20_f	27_P20930	31.34	26091.9	265006	11711		BLPhi_n1_c20_f	27_P20930	30.941	26428.3	265006	11711		BLPhi_n1_c20_f	27_P20930	31.273	26147.8	265006	11711				BLPhi_n1_c20_f	27_P20930	31.1847	26222.7	265006	11711
	BLPhi_n1_c20_f	28_P08519	54.085	16932.3	98819	1099		BLPhi_n1_c20_f	28_P08519	53.236	17202.3	98819	1099		BLPhi_n1_c20_f	28_P08519	54.772	16719.9	98819	1099				BLPhi_n1_c20_f	28_P08519	54.031	16951.5	98819	1099
	BLPhi_n1_c20_f	29_Q7TMA5	25.214	37877.4	343718	6661		BLPhi_n1_c20_f	29_Q7TMA5	25.162	37955.3	343718	6661		BLPhi_n1_c20_f	29_Q7TMA5	25.609	37292.6	343718	6661				BLPhi_n1_c20_f	29_Q7TMA5	25.3283	37708.4	343718	6661
	BLPhi_n1_c20_f	30_P33450	25.456	40713.5	324499	5310		BLPhi_n1_c20_f	30_P33450	25.337	40904.7	324499	5310		BLPhi_n1_c20_f	30_P33450	25.779	40202.7	324499	5310				BLPhi_n1_c20_f	30_P33450	25.524	40607	324499	5310
	BLPhi_n1_c20_f	31_Q9UKN1	33.901	32536.7	207695	14957		BLPhi_n1_c20_f	31_Q9UKN1	33.069	33356.1	207695	14957		BLPhi_n1_c20_f	31_Q9UKN1	34.231	32223	207695	14957				BLPhi_n1_c20_f	31_Q9UKN1	33.7337	32705.3	207695	14957
	BLPhi_n1_c21	00_P56980	24.076	200.7	4034	3		BLPhi_n1_c21	00_P56980	24.315	198.8	4034	3		BLPhi_n1_c21	00_P56980	21.974	219.9	4034	3				BLPhi_n1_c21	00_P56980	23.455	206.467	4034	3
	BLPhi_n1_c21	01_O29181	34.062	372.4	27623	15		BLPhi_n1_c21	01_O29181	34.1	372	27623	15		BLPhi_n1_c21	01_O29181	33.358	380.3	27623	15				BLPhi_n1_c21	01_O29181	33.84	374.9	27623	15
	BLPhi_n1_c21	02_P03630	46.872	545.6	41402	1		BLPhi_n1_c21	02_P03630	46.506	549.9	41402	1		BLPhi_n1_c21	02_P03630	43.742	584.6	41402	1				BLPhi_n1_c21	02_P03630	45.7067	560.033	41402	1
	BLPhi_n1_c21	03_P02232	45.279	640.4	56436	56		BLPhi_n1_c21	03_P02232	44.452	652.3	56436	56		BLPhi_n1_c21	03_P02232	40.841	710	56436	56				BLPhi_n1_c21	03_P02232	43.524	667.567	56436	56
	BLPhi_n1_c21	04_P01111	56.428	674.4	51746	1652		BLPhi_n1_c21	04_P01111	57.126	666.2	51746	1652		BLPhi_n1_c21	04_P01111	51.005	746.1	51746	1652				BLPhi_n1_c21	04_P01111	54.853	695.567	51746	1652
	BLPhi_n1_c21	05_P05013	56.024	679.3	49047	70		BLPhi_n1_c21	05_P05013	57.453	662.4	49047	70		BLPhi_n1_c21	05_P05013	51.638	737	49047	70				BLPhi_n1_c21	05_P05013	55.0383	692.9	49047	70
	BLPhi_n1_c21	06_P14942	52.287	854.9	68925	83		BLPhi_n1_c21	06_P14942	54.964	813.3	68925	83		BLPhi_n1_c21	06_P14942	51.742	863.9	68925	83				BLPhi_n1_c21	06_P14942	52.9977	844.033	68925	83
	BLPhi_n1_c21	07_P00762	61.347	807.4	64486	754		BLPhi_n1_c21	07_P00762	60.063	824.7	64486	754		BLPhi_n1_c21	07_P00762	57.359	863.6	64486	754				BLPhi_n1_c21	07_P00762	59.5897	831.9	64486	754
	BLPhi_n1_c21	08_P53765	63.549	808	57529	415		BLPhi_n1_c21	08_P53765	63.884	803.7	57529	415		BLPhi_n1_c21	08_P53765	60.436	849.6	57529	415				BLPhi_n1_c21	08_P53765	62.623	820.433	57529	415
	BLPhi_n1_c21	09_Q8ZGB4	59.278	1226.3	97790	290		BLPhi_n1_c21	09_Q8ZGB4	59.818	1215.2	97790	290		BLPhi_n1_c21	09_Q8ZGB4	56.519	1286.1	97790	290				BLPhi_n1_c21	09_Q8ZGB4	58.5383	1242.53	97790	290
	BLPhi_n1_c21	10_P03989	56.42	1291.9	115725	243		BLPhi_n1_c21	10_P03989	56.649	1286.7	115725	243		BLPhi_n1_c21	10_P03989	54.595	1335.1	115725	243				BLPhi_n1_c21	10_P03989	55.888	1304.57	115725	243
	BLPhi_n1_c21	11_P07327	57.692	1308.8	108818	592		BLPhi_n1_c21	11_P07327	58.857	1282.9	108818	592		BLPhi_n1_c21	11_P07327	57.079	1322.9	108818	592				BLPhi_n1_c21	11_P07327	57.876	1304.87	108818	592
	BLPhi_n1_c21	12_P01008	58.726	1591	115942	265		BLPhi_n1_c21	12_P01008	58.123	1607.5	115942	265		BLPhi_n1_c21	12_P01008	59.655	1566.2	115942	265				BLPhi_n1_c21	12_P01008	58.8347	1588.23	115942	265
	BLPhi_n1_c21	13_P10635	55.674	1797.5	140195	884		BLPhi_n1_c21	13_P10635	54.045	1851.7	140195	884		BLPhi_n1_c21	13_P10635	54.558	1834.3	140195	884				BLPhi_n1_c21	13_P10635	54.759	1827.83	140195	884
	BLPhi_n1_c21	14_P58229	56.431	1823.4	143983	1241		BLPhi_n1_c21	14_P58229	56.774	1812.3	143983	1241		BLPhi_n1_c21	14_P58229	55.793	1844.2	143983	1241				BLPhi_n1_c21	14_P58229	56.3327	1826.63	143983	1241
	BLPhi_n1_c21	15_P25705	48.556	2293.3	170089	2473		BLPhi_n1_c21	15_P25705	48.915	2276.4	170089	2473		BLPhi_n1_c21	15_P25705	49.567	2246.5	170089	2473				BLPhi_n1_c21	15_P25705	49.0127	2272.07	170089	2473
	BLPhi_n1_c21	16_P03435	60.223	1895.8	111854	311		BLPhi_n1_c21	16_P03435	59.878	1906.7	111854	311		BLPhi_n1_c21	16_P03435	60.447	1888.8	111854	311				BLPhi_n1_c21	16_P03435	60.1827	1897.1	111854	311
	BLPhi_n1_c21	17_P42357	40.637	3255.5	176129	341		BLPhi_n1_c21	17_P42357	41.342	3200	176129	341		BLPhi_n1_c21	17_P42357	42.566	3107.9	176129	341				BLPhi_n1_c21	17_P42357	41.515	3187.8	176129	341
	BLPhi_n1_c21	18_P21177	38.898	3773.7	199451	654		BLPhi_n1_c21	18_P21177	38.598	3803.1	199451	654		BLPhi_n1_c21	18_P21177	38.543	3808.5	199451	654				BLPhi_n1_c21	18_P21177	38.6797	3795.1	199451	654
	BLPhi_n1_c21	19_O60341	35.693	4806.5	222139	4676		BLPhi_n1_c21	19_O60341	35.574	4822.6	222139	4676		BLPhi_n1_c21	19_O60341	35.613	4817.3	222139	4676				BLPhi_n1_c21	19_O60341	35.6267	4815.47	222139	4676
	BLPhi_n1_c21	20_P27895	36.345	5540.2	188163	11238		BLPhi_n1_c21	20_P27895	35.572	5660.5	188163	11238		BLPhi_n1_c21	20_P27895	36.94	5451	188163	11238				BLPhi_n1_c21	20_P27895	36.2857	5550.57	188163	11238
	BLPhi_n1_c21	21_Q8LLD0	34.838	6045.8	204122	250		BLPhi_n1_c21	21_Q8LLD0	34.729	6064.7	204122	250		BLPhi_n1_c21	21_Q8LLD0	35.178	5987.3	204122	250				BLPhi_n1_c21	21_Q8LLD0	34.915	6032.6	204122	250
	BLPhi_n1_c21	22_P07756	30.017	10062.3	263718	1848		BLPhi_n1_c21	22_P07756	30.318	9962.1	263718	1848		BLPhi_n1_c21	22_P07756	30.472	9912.1	263718	1848				BLPhi_n1_c21	22_P07756	30.269	9978.83	263718	1848
	BLPhi_n1_c21	23_P04775	28.722	14056.3	310172	2686		BLPhi_n1_c21	23_P04775	28.415	14208.1	310172	2686		BLPhi_n1_c21	23_P04775	28.684	14074.8	310172	2686				BLPhi_n1_c21	23_P04775	28.607	14113.1	310172	2686
	BLPhi_n1_c21	24_P19096	25.795	19546.4	361838	1308		BLPhi_n1_c21	24_P19096	26.119	19303.8	361838	1308		BLPhi_n1_c21	24_P19096	26.046	19358.2	361838	1308				BLPhi_n1_c21	24_P19096	25.9867	19402.8	361838	1308
	BLPhi_n1_c21	25_P28167	26.933	22465.9	337968	11173		BLPhi_n1_c21	25_P28167	27.01	22402.1	337968	11173		BLPhi_n1_c21	25_P28167	26.946	22455.7	337968	11173				BLPhi_n1_c21	25_P28167	26.963	22441.2	337968	11173
	BLPhi_n1_c21	26_P0C6B8	27.816	25799.4	312200	2166		BLPhi_n1_c21	26_P0C6B8	27.962	25665.1	312200	2166		BLPhi_n1_c21	26_P0C6B8	28.114	25525.7	312200	2166				BLPhi_n1_c21	26_P0C6B8	27.964	25663.4	312200	2166
	BLPhi_n1_c21	27_P20930	34.436	23746.3	210499	11269		BLPhi_n1_c21	27_P20930	34.989	23370.9	210499	11269		BLPhi_n1_c21	27_P20930	35.622	22955.6	210499	11269				BLPhi_n1_c21	27_P20930	35.0157	23357.6	210499	11269
	BLPhi_n1_c21	28_P08519	41.373	22134.5	153434	1153		BLPhi_n1_c21	28_P08519	41.193	22231.5	153434	1153		BLPhi_n1_c21	28_P08519	41.716	21952.9	153434	1153				BLPhi_n1_c21	28_P08519	41.4273	22106.3	153434	1153
	BLPhi_n1_c21	29_Q7TMA5	23.195	41174.5	416314	6796		BLPhi_n1_c21	29_Q7TMA5	23.281	41022.7	416314	6796		BLPhi_n1_c21	29_Q7TMA5	23.377	40854.5	416314	6796				BLPhi_n1_c21	29_Q7TMA5	23.2843	41017.2	416314	6796
	BLPhi_n1_c21	30_P33450	22.566	45927.4	421699	5448		BLPhi_n1_c21	30_P33450	22.73	45596.3	421699	5448		BLPhi_n1_c21	30_P33450	22.827	45402	421699	5448				BLPhi_n1_c21	30_P33450	22.7077	45641.9	421699	5448
	BLPhi_n1_c21	31_Q9UKN1	28.269	39020	284407	15538		BLPhi_n1_c21	31_Q9UKN1	28.111	39238.7	284407	15538		BLPhi_n1_c21	31_Q9UKN1	28.109	39241	284407	15538				BLPhi_n1_c21	31_Q9UKN1	28.163	39166.6	284407	15538
	BLPhi_n1_c21_f	00_P56980	24.936	193.8	826	3		BLPhi_n1_c21_f	00_P56980	25.213	191.7	826	3		BLPhi_n1_c21_f	00_P56980	25.752	187.7	826	3				BLPhi_n1_c21_f	00_P56980	25.3003	191.067	826	3
	BLPhi_n1_c21_f	01_O29181	51.802	244.9	6832	13		BLPhi_n1_c21_f	01_O29181	52.653	240.9	6832	13		BLPhi_n1_c21_f	01_O29181	50.939	249	6832	13				BLPhi_n1_c21_f	01_O29181	51.798	244.933	6832	13
	BLPhi_n1_c21_f	02_P03630	76.914	332.5	9530	1		BLPhi_n1_c21_f	02_P03630	75.621	338.2	9530	1		BLPhi_n1_c21_f	02_P03630	73.844	346.3	9530	1				BLPhi_n1_c21_f	02_P03630	75.4597	339	9530	1
	BLPhi_n1_c21_f	03_P02232	76.595	378.6	13671	44		BLPhi_n1_c21_f	03_P02232	77.688	373.2	13671	44		BLPhi_n1_c21_f	03_P02232	72.278	401.2	13671	44				BLPhi_n1_c21_f	03_P02232	75.5203	384.333	13671	44
	BLPhi_n1_c21_f	04_P01111	97.074	392	12071	821		BLPhi_n1_c21_f	04_P01111	96.857	392.9	12071	821		BLPhi_n1_c21_f	04_P01111	92.564	411.1	12071	821				BLPhi_n1_c21_f	04_P01111	95.4983	398.667	12071	821
	BLPhi_n1_c21_f	05_P05013	97.687	389.6	10886	62		BLPhi_n1_c21_f	05_P05013	95.887	396.9	10886	62		BLPhi_n1_c21_f	05_P05013	95.695	397.7	10886	62				BLPhi_n1_c21_f	05_P05013	96.423	394.733	10886	62
	BLPhi_n1_c21_f	06_P14942	95.732	466.9	16439	39		BLPhi_n1_c21_f	06_P14942	93.094	480.2	16439	39		BLPhi_n1_c21_f	06_P14942	87.636	510.1	16439	39				BLPhi_n1_c21_f	06_P14942	92.154	485.733	16439	39
	BLPhi_n1_c21_f	07_P00762	101.523	487.9	16176	672		BLPhi_n1_c21_f	07_P00762	102.504	483.2	16176	672		BLPhi_n1_c21_f	07_P00762	95.684	517.7	16176	672				BLPhi_n1_c21_f	07_P00762	99.9037	496.267	16176	672
	BLPhi_n1_c21_f	08_P53765	109.271	469.9	14131	394		BLPhi_n1_c21_f	08_P53765	107.191	479	14131	394		BLPhi_n1_c21_f	08_P53765	102.302	501.9	14131	394				BLPhi_n1_c21_f	08_P53765	106.255	483.6	14131	394
	BLPhi_n1_c21_f	09_Q8ZGB4	100.958	720	24627	260		BLPhi_n1_c21_f	09_Q8ZGB4	102.145	711.6	24627	260		BLPhi_n1_c21_f	09_Q8ZGB4	95.317	762.6	24627	260				BLPhi_n1_c21_f	09_Q8ZGB4	99.4733	731.4	24627	260
	BLPhi_n1_c21_f	10_P03989	89.27	816.5	38271	190		BLPhi_n1_c21_f	10_P03989	88.809	820.8	38271	190		BLPhi_n1_c21_f	10_P03989	80.946	900.5	38271	190				BLPhi_n1_c21_f	10_P03989	86.3417	845.933	38271	190
	BLPhi_n1_c21_f	11_P07327	99.926	755.6	28038	285		BLPhi_n1_c21_f	11_P07327	99.577	758.3	28038	285		BLPhi_n1_c21_f	11_P07327	93.277	809.5	28038	285				BLPhi_n1_c21_f	11_P07327	97.5933	774.467	28038	285
	BLPhi_n1_c21_f	12_P01008	102.094	915.1	30940	154		BLPhi_n1_c21_f	12_P01008	102.651	910.2	30940	154		BLPhi_n1_c21_f	12_P01008	96.302	970.2	30940	154				BLPhi_n1_c21_f	12_P01008	100.349	931.833	30940	154
	BLPhi_n1_c21_f	13_P10635	98.974	1011.1	38781	339		BLPhi_n1_c21_f	13_P10635	97.795	1023.3	38781	339		BLPhi_n1_c21_f	13_P10635	89.831	1114	38781	339				BLPhi_n1_c21_f	13_P10635	95.5333	1049.47	38781	339
	BLPhi_n1_c21_f	14_P58229	101.33	1015.4	41216	783		BLPhi_n1_c21_f	14_P58229	100.953	1019.2	41216	783		BLPhi_n1_c21_f	14_P58229	96.342	1068	41216	783				BLPhi_n1_c21_f	14_P58229	99.5417	1034.2	41216	783
	BLPhi_n1_c21_f	15_P25705	87.938	1266.2	51254	1710		BLPhi_n1_c21_f	15_P25705	88.264	1261.6	51254	1710		BLPhi_n1_c21_f	15_P25705	85.946	1295.6	51254	1710				BLPhi_n1_c21_f	15_P25705	87.3827	1274.47	51254	1710
	BLPhi_n1_c21_f	16_P03435	113.3	1007.7	27895	236		BLPhi_n1_c21_f	16_P03435	113.074	1009.7	27895	236		BLPhi_n1_c21_f	16_P03435	110.273	1035.3	27895	236				BLPhi_n1_c21_f	16_P03435	112.216	1017.57	27895	236
	BLPhi_n1_c21_f	17_P42357	78.6	1683.1	50315	292		BLPhi_n1_c21_f	17_P42357	77.904	1698.2	50315	292		BLPhi_n1_c21_f	17_P42357	79.795	1657.9	50315	292				BLPhi_n1_c21_f	17_P42357	78.7663	1679.73	50315	292
	BLPhi_n1_c21_f	18_P21177	76.742	1912.8	59886	443		BLPhi_n1_c21_f	18_P21177	75.227	1951.3	59886	443		BLPhi_n1_c21_f	18_P21177	71.193	2061.9	59886	443				BLPhi_n1_c21_f	18_P21177	74.3873	1975.33	59886	443
	BLPhi_n1_c21_f	19_O60341	67.947	2524.9	82327	3524		BLPhi_n1_c21_f	19_O60341	66.765	2569.6	82327	3524		BLPhi_n1_c21_f	19_O60341	64.245	2670.4	82327	3524				BLPhi_n1_c21_f	19_O60341	66.319	2588.3	82327	3524
	BLPhi_n1_c21_f	20_P27895	69.594	2893.3	56253	7039		BLPhi_n1_c21_f	20_P27895	69.634	2891.7	56253	7039		BLPhi_n1_c21_f	20_P27895	73.489	2740	56253	7039				BLPhi_n1_c21_f	20_P27895	70.9057	2841.67	56253	7039
	BLPhi_n1_c21_f	21_Q8LLD0	67.233	3132.7	59945	147		BLPhi_n1_c21_f	21_Q8LLD0	66.582	3163.3	59945	147		BLPhi_n1_c21_f	21_Q8LLD0	70.656	2980.9	59945	147				BLPhi_n1_c21_f	21_Q8LLD0	68.157	3092.3	59945	147
	BLPhi_n1_c21_f	22_P07756	60.306	5008.4	82568	1148		BLPhi_n1_c21_f	22_P07756	59.61	5066.9	82568	1148		BLPhi_n1_c21_f	22_P07756	61.605	4902.8	82568	1148				BLPhi_n1_c21_f	22_P07756	60.507	4992.7	82568	1148
	BLPhi_n1_c21_f	23_P04775	49.953	8082.1	121360	2104		BLPhi_n1_c21_f	23_P04775	49.852	8098.4	121360	2104		BLPhi_n1_c21_f	23_P04775	50.842	7940.7	121360	2104				BLPhi_n1_c21_f	23_P04775	50.2157	8040.4	121360	2104
	BLPhi_n1_c21_f	24_P19096	43.377	11623.6	153513	796		BLPhi_n1_c21_f	24_P19096	42.192	11950.2	153513	796		BLPhi_n1_c21_f	24_P19096	43.724	11531.3	153513	796				BLPhi_n1_c21_f	24_P19096	43.0977	11701.7	153513	796
	BLPhi_n1_c21_f	25_P28167	44.389	13631.2	142502	9468		BLPhi_n1_c21_f	25_P28167	45.274	13365	142502	9468		BLPhi_n1_c21_f	25_P28167	45.69	13243.2	142502	9468				BLPhi_n1_c21_f	25_P28167	45.1177	13413.1	142502	9468
	BLPhi_n1_c21_f	26_P0C6B8	53.232	13481.3	102658	1591		BLPhi_n1_c21_f	26_P0C6B8	53.349	13451.7	102658	1591		BLPhi_n1_c21_f	26_P0C6B8	53.913	13311.1	102658	1591				BLPhi_n1_c21_f	26_P0C6B8	53.498	13414.7	102658	1591
	BLPhi_n1_c21_f	27_P20930	64.088	12759.2	73190	8477		BLPhi_n1_c21_f	27_P20930	64.159	12745.2	73190	8477		BLPhi_n1_c21_f	27_P20930	65.62	12461.3	73190	8477				BLPhi_n1_c21_f	27_P20930	64.6223	12655.2	73190	8477
	BLPhi_n1_c21_f	28_P08519	84.588	10826.3	49010	1026		BLPhi_n1_c21_f	28_P08519	84.516	10835.5	49010	1026		BLPhi_n1_c21_f	28_P08519	82.854	11052.8	49010	1026				BLPhi_n1_c21_f	28_P08519	83.986	10904.9	49010	1026
	BLPhi_n1_c21_f	29_Q7TMA5	36.485	26176	184042	5673		BLPhi_n1_c21_f	29_Q7TMA5	36.818	25939.2	184042	5673		BLPhi_n1_c21_f	29_Q7TMA5	37.186	25683	184042	5673				BLPhi_n1_c21_f	29_Q7TMA5	36.8297	25932.7	184042	5673
	BLPhi_n1_c21_f	30_P33450	34.959	29645.8	192317	4934		BLPhi_n1_c21_f	30_P33450	35.311	29350.3	192317	4934		BLPhi_n1_c21_f	30_P33450	35.503	29191.9	192317	4934				BLPhi_n1_c21_f	30_P33450	35.2577	29396	192317	4934
	BLPhi_n1_c21_f	31_Q9UKN1	48.928	22544.3	112984	13555		BLPhi_n1_c21_f	31_Q9UKN1	49.066	22480.5	112984	13555		BLPhi_n1_c21_f	31_Q9UKN1	49.62	22229.8	112984	13555				BLPhi_n1_c21_f	31_Q9UKN1	49.2047	22418.2	112984	13555
	BLPhi_n2_c15	00_P56980	20.562	235	9090	3		BLPhi_n2_c15	00_P56980	20.062	240.9	9090	3		BLPhi_n2_c15	00_P56980	19.499	247.8	9090	3				BLPhi_n2_c15	00_P56980	20.041	241.233	9090	3
	BLPhi_n2_c15	01_O29181	16.698	759.7	230032	17		BLPhi_n2_c15	01_O29181	16.016	792.1	230032	17		BLPhi_n2_c15	01_O29181	14.235	891.1	230032	17				BLPhi_n2_c15	01_O29181	15.6497	814.3	230032	17
	BLPhi_n2_c15	02_P03630	28.754	889.4	186874	1		BLPhi_n2_c15	02_P03630	28.447	898.9	186874	1		BLPhi_n2_c15	02_P03630	24.548	1041.7	186874	1				BLPhi_n2_c15	02_P03630	27.2497	943.333	186874	1
	BLPhi_n2_c15	03_P02232	29.894	970	195774	62		BLPhi_n2_c15	03_P02232	30.75	942.9	195774	62		BLPhi_n2_c15	03_P02232	25.847	1121.8	195774	62				BLPhi_n2_c15	03_P02232	28.8303	1011.57	195774	62
	BLPhi_n2_c15	04_P01111	33.598	1132.7	210260	2289		BLPhi_n2_c15	04_P01111	34.565	1101	210260	2289		BLPhi_n2_c15	04_P01111	31.669	1201.7	210260	2289				BLPhi_n2_c15	04_P01111	33.2773	1145.13	210260	2289
	BLPhi_n2_c15	05_P05013	33.471	1137	246742	76		BLPhi_n2_c15	05_P05013	33.167	1147.4	246742	76		BLPhi_n2_c15	05_P05013	30.062	1265.9	246742	76				BLPhi_n2_c15	05_P05013	32.2333	1183.43	246742	76
	BLPhi_n2_c15	06_P14942	36.651	1219.7	244669	127		BLPhi_n2_c15	06_P14942	36.995	1208.3	244669	127		BLPhi_n2_c15	06_P14942	33.052	1352.5	244669	127				BLPhi_n2_c15	06_P14942	35.566	1260.17	244669	127
	BLPhi_n2_c15	07_P00762	41.897	1182.3	173127	774		BLPhi_n2_c15	07_P00762	41.587	1191.1	173127	774		BLPhi_n2_c15	07_P00762	36.817	1345.4	173127	774				BLPhi_n2_c15	07_P00762	40.1003	1239.6	173127	774
	BLPhi_n2_c15	08_P53765	41.057	1250.6	238857	415		BLPhi_n2_c15	08_P53765	40.222	1276.6	238857	415		BLPhi_n2_c15	08_P53765	35.644	1440.5	238857	415				BLPhi_n2_c15	08_P53765	38.9743	1322.57	238857	415
	BLPhi_n2_c15	09_Q8ZGB4	36.08	2014.7	296878	301		BLPhi_n2_c15	09_Q8ZGB4	35.763	2032.5	296878	301		BLPhi_n2_c15	09_Q8ZGB4	33.982	2139.1	296878	301				BLPhi_n2_c15	09_Q8ZGB4	35.275	2062.1	296878	301
	BLPhi_n2_c15	10_P03989	38.805	1878.4	273234	353		BLPhi_n2_c15	10_P03989	37.702	1933.4	273234	353		BLPhi_n2_c15	10_P03989	34.869	2090.4	273234	353				BLPhi_n2_c15	10_P03989	37.1253	1967.4	273234	353
	BLPhi_n2_c15	11_P07327	35.081	2152.4	289479	664		BLPhi_n2_c15	11_P07327	36.835	2049.9	289479	664		BLPhi_n2_c15	11_P07327	34.976	2158.9	289479	664				BLPhi_n2_c15	11_P07327	35.6307	2120.4	289479	664
	BLPhi_n2_c15	12_P01008	34.285	2725.1	322807	343		BLPhi_n2_c15	12_P01008	34.169	2734.4	322807	343		BLPhi_n2_c15	12_P01008	35.453	2635.3	322807	343				BLPhi_n2_c15	12_P01008	34.6357	2698.27	322807	343
	BLPhi_n2_c15	13_P10635	32.651	3065	332372	1290		BLPhi_n2_c15	13_P10635	32.887	3043	332372	1290		BLPhi_n2_c15	13_P10635	32.375	3091.1	332372	1290				BLPhi_n2_c15	13_P10635	32.6377	3066.37	332372	1290
	BLPhi_n2_c15	14_P58229	36.202	2842.2	300338	1373		BLPhi_n2_c15	14_P58229	35.693	2882.8	300338	1373		BLPhi_n2_c15	14_P58229	35.643	2886.8	300338	1373				BLPhi_n2_c15	14_P58229	35.846	2870.6	300338	1373
	BLPhi_n2_c15	15_P25705	30.848	3609.7	389174	2597		BLPhi_n2_c15	15_P25705	29.625	3758.7	389174	2597		BLPhi_n2_c15	15_P25705	30.247	3681.4	389174	2597				BLPhi_n2_c15	15_P25705	30.24	3683.27	389174	2597
	BLPhi_n2_c15	16_P03435	32.254	3539.7	324097	417		BLPhi_n2_c15	16_P03435	32.086	3558.2	324097	417		BLPhi_n2_c15	16_P03435	32.798	3481	324097	417				BLPhi_n2_c15	16_P03435	32.3793	3526.3	324097	417
	BLPhi_n2_c15	17_P42357	25.749	5137.8	409442	368		BLPhi_n2_c15	17_P42357	25.402	5208	409442	368		BLPhi_n2_c15	17_P42357	25.777	5132.2	409442	368				BLPhi_n2_c15	17_P42357	25.6427	5159.33	409442	368
	BLPhi_n2_c15	18_P21177	25.851	5678.4	385275	818		BLPhi_n2_c15	18_P21177	25.797	5690.2	385275	818		BLPhi_n2_c15	18_P21177	25.895	5668.6	385275	818				BLPhi_n2_c15	18_P21177	25.8477	5679.07	385275	818
	BLPhi_n2_c15	19_O60341	24.259	7071.8	416492	5151		BLPhi_n2_c15	19_O60341	24.258	7072.2	416492	5151		BLPhi_n2_c15	19_O60341	23.966	7158.4	416492	5151				BLPhi_n2_c15	19_O60341	24.161	7100.8	416492	5151
	BLPhi_n2_c15	20_P27895	23.084	8722.8	437827	13158		BLPhi_n2_c15	20_P27895	22.631	8897.4	437827	13158		BLPhi_n2_c15	20_P27895	23.202	8678.5	437827	13158				BLPhi_n2_c15	20_P27895	22.9723	8766.23	437827	13158
	BLPhi_n2_c15	21_Q8LLD0	22.702	9277.6	447117	299		BLPhi_n2_c15	21_Q8LLD0	22.002	9572.7	447117	299		BLPhi_n2_c15	21_Q8LLD0	22.287	9450.2	447117	299				BLPhi_n2_c15	21_Q8LLD0	22.3303	9433.5	447117	299
	BLPhi_n2_c15	22_P07756	22.462	13446.8	456580	2081		BLPhi_n2_c15	22_P07756	22.754	13274.1	456580	2081		BLPhi_n2_c15	22_P07756	23.061	13097.5	456580	2081				BLPhi_n2_c15	22_P07756	22.759	13272.8	456580	2081
	BLPhi_n2_c15	23_P04775	22.533	17917.1	494124	2811		BLPhi_n2_c15	23_P04775	22.867	17655.3	494124	2811		BLPhi_n2_c15	23_P04775	22.731	17760.9	494124	2811				BLPhi_n2_c15	23_P04775	22.7103	17777.8	494124	2811
	BLPhi_n2_c15	24_P19096	22.48	22428.4	490827	1418		BLPhi_n2_c15	24_P19096	22.693	22218.5	490827	1418		BLPhi_n2_c15	24_P19096	22.43	22479.3	490827	1418				BLPhi_n2_c15	24_P19096	22.5343	22375.4	490827	1418
	BLPhi_n2_c15	25_P28167	22.643	26722.1	484822	11505		BLPhi_n2_c15	25_P28167	22.842	26489.9	484822	11505		BLPhi_n2_c15	25_P28167	22.741	26607	484822	11505				BLPhi_n2_c15	25_P28167	22.742	26606.3	484822	11505
	BLPhi_n2_c15	26_P0C6B8	22.669	31657.4	466146	2267		BLPhi_n2_c15	26_P0C6B8	22.881	31363.4	466146	2267		BLPhi_n2_c15	26_P0C6B8	22.737	31562.2	466146	2267				BLPhi_n2_c15	26_P0C6B8	22.7623	31527.7	466146	2267
	BLPhi_n2_c15	27_P20930	22.717	35995	460334	12135		BLPhi_n2_c15	27_P20930	23.052	35473.3	460334	12135		BLPhi_n2_c15	27_P20930	22.796	35870.5	460334	12135				BLPhi_n2_c15	27_P20930	22.855	35779.6	460334	12135
	BLPhi_n2_c15	28_P08519	25.136	36432.7	334658	1218		BLPhi_n2_c15	28_P08519	25.147	36417.6	334658	1218		BLPhi_n2_c15	28_P08519	25.346	36131.1	334658	1218				BLPhi_n2_c15	28_P08519	25.2097	36327.1	334658	1218
	BLPhi_n2_c15	29_Q7TMA5	21.261	44920.4	526343	6895		BLPhi_n2_c15	29_Q7TMA5	21.335	44764.6	526343	6895		BLPhi_n2_c15	29_Q7TMA5	21.154	45147.6	526343	6895				BLPhi_n2_c15	29_Q7TMA5	21.25	44944.2	526343	6895
	BLPhi_n2_c15	30_P33450	20.678	50119.3	523263	5504		BLPhi_n2_c15	30_P33450	20.919	49542.1	523263	5504		BLPhi_n2_c15	30_P33450	20.857	49691.1	523263	5504				BLPhi_n2_c15	30_P33450	20.818	49784.2	523263	5504
	BLPhi_n2_c15	31_Q9UKN1	21.66	50926.1	456997	15772		BLPhi_n2_c15	31_Q9UKN1	21.486	51337.4	456997	15772		BLPhi_n2_c15	31_Q9UKN1	21.358	51645.8	456997	15772				BLPhi_n2_c15	31_Q9UKN1	21.5013	51303.1	456997	15772
	BLPhi_n2_c15_f	00_P56980	24.607	196.4	1560	3		BLPhi_n2_c15_f	00_P56980	25.141	192.2	1560	3		BLPhi_n2_c15_f	00_P56980	24.948	193.7	1560	3				BLPhi_n2_c15_f	00_P56980	24.8987	194.1	1560	3
	BLPhi_n2_c15_f	01_O29181	20.989	604.4	92496	14		BLPhi_n2_c15_f	01_O29181	21.735	583.7	92496	14		BLPhi_n2_c15_f	01_O29181	18.058	702.5	92496	14				BLPhi_n2_c15_f	01_O29181	20.2607	630.2	92496	14
	BLPhi_n2_c15_f	02_P03630	37.845	675.7	61269	1		BLPhi_n2_c15_f	02_P03630	37.353	684.6	61269	1		BLPhi_n2_c15_f	02_P03630	32.072	797.3	61269	1				BLPhi_n2_c15_f	02_P03630	35.7567	719.2	61269	1
	BLPhi_n2_c15_f	03_P02232	41.158	704.5	59455	50		BLPhi_n2_c15_f	03_P02232	40.561	714.9	59455	50		BLPhi_n2_c15_f	03_P02232	33.63	862.2	59455	50				BLPhi_n2_c15_f	03_P02232	38.4497	760.533	59455	50
	BLPhi_n2_c15_f	04_P01111	47.62	799.2	63881	1293		BLPhi_n2_c15_f	04_P01111	47.714	797.6	63881	1293		BLPhi_n2_c15_f	04_P01111	41.739	911.8	63881	1293				BLPhi_n2_c15_f	04_P01111	45.691	836.2	63881	1293
	BLPhi_n2_c15_f	05_P05013	43.237	880.2	87776	54		BLPhi_n2_c15_f	05_P05013	44.078	863.4	87776	54		BLPhi_n2_c15_f	05_P05013	38.427	990.4	87776	54				BLPhi_n2_c15_f	05_P05013	41.914	911.333	87776	54
	BLPhi_n2_c15_f	06_P14942	48.899	914.2	79252	57		BLPhi_n2_c15_f	06_P14942	48.903	914.1	79252	57		BLPhi_n2_c15_f	06_P14942	41.941	1065.8	79252	57				BLPhi_n2_c15_f	06_P14942	46.581	964.7	79252	57
	BLPhi_n2_c15_f	07_P00762	61.951	799.6	49684	614		BLPhi_n2_c15_f	07_P00762	61.658	803.4	49684	614		BLPhi_n2_c15_f	07_P00762	52.883	936.7	49684	614				BLPhi_n2_c15_f	07_P00762	58.8307	846.567	49684	614
	BLPhi_n2_c15_f	08_P53765	54.174	947.8	80048	398		BLPhi_n2_c15_f	08_P53765	55.003	933.5	80048	398		BLPhi_n2_c15_f	08_P53765	47.519	1080.6	80048	398				BLPhi_n2_c15_f	08_P53765	52.232	987.3	80048	398
	BLPhi_n2_c15_f	09_Q8ZGB4	50.949	1426.7	107903	269		BLPhi_n2_c15_f	09_Q8ZGB4	51.662	1407	107903	269		BLPhi_n2_c15_f	09_Q8ZGB4	46.498	1563.3	107903	269				BLPhi_n2_c15_f	09_Q8ZGB4	49.703	1465.67	107903	269
	BLPhi_n2_c15_f	10_P03989	55.128	1322.2	96254	215		BLPhi_n2_c15_f	10_P03989	54.81	1329.9	96254	215		BLPhi_n2_c15_f	10_P03989	51.424	1417.5	96254	215				BLPhi_n2_c15_f	10_P03989	53.7873	1356.53	96254	215
	BLPhi_n2_c15_f	11_P07327	53.739	1405.1	100204	326		BLPhi_n2_c15_f	11_P07327	53.127	1421.3	100204	326		BLPhi_n2_c15_f	11_P07327	50.053	1508.6	100204	326				BLPhi_n2_c15_f	11_P07327	52.3063	1445	100204	326
	BLPhi_n2_c15_f	12_P01008	52.998	1762.9	126260	262		BLPhi_n2_c15_f	12_P01008	52.606	1776	126260	262		BLPhi_n2_c15_f	12_P01008	51.548	1812.5	126260	262				BLPhi_n2_c15_f	12_P01008	52.384	1783.8	126260	262
	BLPhi_n2_c15_f	13_P10635	51.36	1948.5	130844	868		BLPhi_n2_c15_f	13_P10635	51.915	1927.7	130844	868		BLPhi_n2_c15_f	13_P10635	49.505	2021.5	130844	868				BLPhi_n2_c15_f	13_P10635	50.9267	1965.9	130844	868
	BLPhi_n2_c15_f	14_P58229	58.123	1770.3	111962	1263		BLPhi_n2_c15_f	14_P58229	59.294	1735.3	111962	1263		BLPhi_n2_c15_f	14_P58229	58.177	1768.6	111962	1263				BLPhi_n2_c15_f	14_P58229	58.5313	1758.07	111962	1263
	BLPhi_n2_c15_f	15_P25705	45.152	2466.1	175125	2267		BLPhi_n2_c15_f	15_P25705	43.693	2548.5	175125	2267		BLPhi_n2_c15_f	15_P25705	43.338	2569.4	175125	2267				BLPhi_n2_c15_f	15_P25705	44.061	2528	175125	2267
	BLPhi_n2_c15_f	16_P03435	53.343	2140.3	122597	337		BLPhi_n2_c15_f	16_P03435	52.234	2185.7	122597	337		BLPhi_n2_c15_f	16_P03435	52.71	2166	122597	337				BLPhi_n2_c15_f	16_P03435	52.7623	2164	122597	337
	BLPhi_n2_c15_f	17_P42357	33.958	3895.7	197088	352		BLPhi_n2_c15_f	17_P42357	32.954	4014.5	197088	352		BLPhi_n2_c15_f	17_P42357	35.093	3769.8	197088	352				BLPhi_n2_c15_f	17_P42357	34.0017	3893.33	197088	352
	BLPhi_n2_c15_f	18_P21177	38.517	3811	169202	640		BLPhi_n2_c15_f	18_P21177	38.591	3803.7	169202	640		BLPhi_n2_c15_f	18_P21177	38.654	3797.5	169202	640				BLPhi_n2_c15_f	18_P21177	38.5873	3804.07	169202	640
	BLPhi_n2_c15_f	19_O60341	34.908	4914.6	210268	4604		BLPhi_n2_c15_f	19_O60341	35.545	4826.5	210268	4604		BLPhi_n2_c15_f	19_O60341	34.916	4913.4	210268	4604				BLPhi_n2_c15_f	19_O60341	35.123	4884.83	210268	4604
	BLPhi_n2_c15_f	20_P27895	30.923	6511.6	236266	12651		BLPhi_n2_c15_f	20_P27895	29.871	6740.8	236266	12651		BLPhi_n2_c15_f	20_P27895	31.15	6464.1	236266	12651				BLPhi_n2_c15_f	20_P27895	30.648	6572.17	236266	12651
	BLPhi_n2_c15_f	21_Q8LLD0	29.731	7084.3	246951	285		BLPhi_n2_c15_f	21_Q8LLD0	29.317	7184.2	246951	285		BLPhi_n2_c15_f	21_Q8LLD0	31.132	6765.5	246951	285				BLPhi_n2_c15_f	21_Q8LLD0	30.06	7011.33	246951	285
	BLPhi_n2_c15_f	22_P07756	30.891	9777.4	243788	1731		BLPhi_n2_c15_f	22_P07756	30.128	10025.1	243788	1731		BLPhi_n2_c15_f	22_P07756	31.421	9612.6	243788	1731				BLPhi_n2_c15_f	22_P07756	30.8133	9805.03	243788	1731
	BLPhi_n2_c15_f	23_P04775	27.657	14597.3	322425	2736		BLPhi_n2_c15_f	23_P04775	27.677	14586.7	322425	2736		BLPhi_n2_c15_f	23_P04775	27.706	14571.8	322425	2736				BLPhi_n2_c15_f	23_P04775	27.68	14585.3	322425	2736
	BLPhi_n2_c15_f	24_P19096	27.92	18058.8	307844	1166		BLPhi_n2_c15_f	24_P19096	27.567	18289.9	307844	1166		BLPhi_n2_c15_f	24_P19096	27.824	18121.1	307844	1166				BLPhi_n2_c15_f	24_P19096	27.7703	18156.6	307844	1166
	BLPhi_n2_c15_f	25_P28167	28.58	21171.7	291264	11108		BLPhi_n2_c15_f	25_P28167	28.602	21155.5	291264	11108		BLPhi_n2_c15_f	25_P28167	28.482	21244.4	291264	11108				BLPhi_n2_c15_f	25_P28167	28.5547	21190.5	291264	11108
	BLPhi_n2_c15_f	26_P0C6B8	30.601	23451.5	247728	2012		BLPhi_n2_c15_f	26_P0C6B8	30.807	23294.7	247728	2012		BLPhi_n2_c15_f	26_P0C6B8	31.162	23029.4	247728	2012				BLPhi_n2_c15_f	26_P0C6B8	30.8567	23258.5	247728	2012
	BLPhi_n2_c15_f	27_P20930	29.366	27845.4	276228	11768		BLPhi_n2_c15_f	27_P20930	29.967	27287.1	276228	11768		BLPhi_n2_c15_f	27_P20930	29.892	27355.3	276228	11768				BLPhi_n2_c15_f	27_P20930	29.7417	27495.9	276228	11768
	BLPhi_n2_c15_f	28_P08519	43.525	21040.3	130286	1110		BLPhi_n2_c15_f	28_P08519	43.568	21019.6	130286	1110		BLPhi_n2_c15_f	28_P08519	43.878	20871	130286	1110				BLPhi_n2_c15_f	28_P08519	43.657	20977	130286	1110
	BLPhi_n2_c15_f	29_Q7TMA5	23.769	40180	385284	6849		BLPhi_n2_c15_f	29_Q7TMA5	23.741	40227.3	385284	6849		BLPhi_n2_c15_f	29_Q7TMA5	23.89	39977.1	385284	6849				BLPhi_n2_c15_f	29_Q7TMA5	23.8	40128.1	385284	6849
	BLPhi_n2_c15_f	30_P33450	23.614	43889.1	373628	5428		BLPhi_n2_c15_f	30_P33450	23.65	43822	373628	5428		BLPhi_n2_c15_f	30_P33450	23.649	43823.8	373628	5428				BLPhi_n2_c15_f	30_P33450	23.6377	43845	373628	5428
	BLPhi_n2_c15_f	31_Q9UKN1	27.046	40783.6	287169	15676		BLPhi_n2_c15_f	31_Q9UKN1	27.189	40569.5	287169	15676		BLPhi_n2_c15_f	31_Q9UKN1	27.075	40740.9	287169	15676				BLPhi_n2_c15_f	31_Q9UKN1	27.1033	40698	287169	15676
	BLPhi_n2_c16	00_P56980	22.852	211.5	2197	3		BLPhi_n2_c16	00_P56980	23.557	205.1	2197	3		BLPhi_n2_c16	00_P56980	22.681	213.1	2197	3				BLPhi_n2_c16	00_P56980	23.03	209.9	2197	3
	BLPhi_n2_c16	01_O29181	20.346	623.5	95332	15		BLPhi_n2_c16	01_O29181	20.254	626.3	95332	15		BLPhi_n2_c16	01_O29181	18.256	694.9	95332	15				BLPhi_n2_c16	01_O29181	19.6187	648.233	95332	15
	BLPhi_n2_c16	02_P03630	31.436	813.5	111768	1		BLPhi_n2_c16	02_P03630	31.574	809.9	111768	1		BLPhi_n2_c16	02_P03630	28.153	908.3	111768	1				BLPhi_n2_c16	02_P03630	30.3877	843.9	111768	1
	BLPhi_n2_c16	03_P02232	34.163	848.7	104635	53		BLPhi_n2_c16	03_P02232	33.665	861.3	104635	53		BLPhi_n2_c16	03_P02232	31.195	929.5	104635	53				BLPhi_n2_c16	03_P02232	33.0077	879.833	104635	53
	BLPhi_n2_c16	04_P01111	37.119	1025.3	122925	1812		BLPhi_n2_c16	04_P01111	38.861	979.3	122925	1812		BLPhi_n2_c16	04_P01111	35.099	1084.3	122925	1812				BLPhi_n2_c16	04_P01111	37.0263	1029.63	122925	1812
	BLPhi_n2_c16	05_P05013	36.816	1033.7	146858	72		BLPhi_n2_c16	05_P05013	36.81	1033.9	146858	72		BLPhi_n2_c16	05_P05013	33.876	1123.4	146858	72				BLPhi_n2_c16	05_P05013	35.834	1063.67	146858	72
	BLPhi_n2_c16	06_P14942	40.675	1099	137703	64		BLPhi_n2_c16	06_P14942	41.533	1076.3	137703	64		BLPhi_n2_c16	06_P14942	36.815	1214.2	137703	64				BLPhi_n2_c16	06_P14942	39.6743	1129.83	137703	64
	BLPhi_n2_c16	07_P00762	53.596	924.2	71379	759		BLPhi_n2_c16	07_P00762	53.03	934.1	71379	759		BLPhi_n2_c16	07_P00762	48.944	1012.1	71379	759				BLPhi_n2_c16	07_P00762	51.8567	956.8	71379	759
	BLPhi_n2_c16	08_P53765	46.461	1105.1	128778	407		BLPhi_n2_c16	08_P53765	45.953	1117.4	128778	407		BLPhi_n2_c16	08_P53765	40.271	1275	128778	407				BLPhi_n2_c16	08_P53765	44.2283	1165.83	128778	407
	BLPhi_n2_c16	09_Q8ZGB4	43.038	1689	176928	288		BLPhi_n2_c16	09_Q8ZGB4	43.134	1685.2	176928	288		BLPhi_n2_c16	09_Q8ZGB4	41.331	1758.7	176928	288				BLPhi_n2_c16	09_Q8ZGB4	42.501	1710.97	176928	288
	BLPhi_n2_c16	10_P03989	43.314	1682.8	186123	315		BLPhi_n2_c16	10_P03989	43.272	1684.5	186123	315		BLPhi_n2_c16	10_P03989	39.226	1858.3	186123	315				BLPhi_n2_c16	10_P03989	41.9373	1741.87	186123	315
	BLPhi_n2_c16	11_P07327	44.145	1710.5	163660	602		BLPhi_n2_c16	11_P07327	44.812	1685	163660	602		BLPhi_n2_c16	11_P07327	42.875	1761.1	163660	602				BLPhi_n2_c16	11_P07327	43.944	1718.87	163660	602
	BLPhi_n2_c16	12_P01008	41.231	2266	215667	322		BLPhi_n2_c16	12_P01008	41.812	2234.5	215667	322		BLPhi_n2_c16	12_P01008	41.676	2241.8	215667	322				BLPhi_n2_c16	12_P01008	41.573	2247.43	215667	322
	BLPhi_n2_c16	13_P10635	39.701	2520.7	219714	1174		BLPhi_n2_c16	13_P10635	39.464	2535.9	219714	1174		BLPhi_n2_c16	13_P10635	38.948	2569.5	219714	1174				BLPhi_n2_c16	13_P10635	39.371	2542.03	219714	1174
	BLPhi_n2_c16	14_P58229	51.091	2013.9	146003	1062		BLPhi_n2_c16	14_P58229	50.273	2046.7	146003	1062		BLPhi_n2_c16	14_P58229	49.005	2099.7	146003	1062				BLPhi_n2_c16	14_P58229	50.123	2053.43	146003	1062
	BLPhi_n2_c16	15_P25705	36.145	3080.7	257377	2548		BLPhi_n2_c16	15_P25705	37.308	2984.7	257377	2548		BLPhi_n2_c16	15_P25705	36.344	3063.8	257377	2548				BLPhi_n2_c16	15_P25705	36.599	3043.07	257377	2548
	BLPhi_n2_c16	16_P03435	41.017	2783.5	201029	377		BLPhi_n2_c16	16_P03435	40.851	2794.8	201029	377		BLPhi_n2_c16	16_P03435	41.935	2722.6	201029	377				BLPhi_n2_c16	16_P03435	41.2677	2766.97	201029	377
	BLPhi_n2_c16	17_P42357	29.739	4448.5	286152	363		BLPhi_n2_c16	17_P42357	28.825	4589.5	286152	363		BLPhi_n2_c16	17_P42357	30.323	4362.8	286152	363				BLPhi_n2_c16	17_P42357	29.629	4466.93	286152	363
	BLPhi_n2_c16	18_P21177	30.676	4785.2	264943	733		BLPhi_n2_c16	18_P21177	30.904	4749.8	264943	733		BLPhi_n2_c16	18_P21177	31.026	4731.2	264943	733				BLPhi_n2_c16	18_P21177	30.8687	4755.4	264943	733
	BLPhi_n2_c16	19_O60341	27.798	6171.4	318773	5035		BLPhi_n2_c16	19_O60341	28.268	6069	318773	5035		BLPhi_n2_c16	19_O60341	27.177	6312.6	318773	5035				BLPhi_n2_c16	19_O60341	27.7477	6184.33	318773	5035
	BLPhi_n2_c16	20_P27895	26.141	7702.7	324189	12922		BLPhi_n2_c16	20_P27895	25.599	7865.7	324189	12922		BLPhi_n2_c16	20_P27895	26.857	7497.5	324189	12922				BLPhi_n2_c16	20_P27895	26.199	7688.63	324189	12922
	BLPhi_n2_c16	21_Q8LLD0	25.578	8234.3	342852	297		BLPhi_n2_c16	21_Q8LLD0	25.176	8365.9	342852	297		BLPhi_n2_c16	21_Q8LLD0	25.923	8124.9	342852	297				BLPhi_n2_c16	21_Q8LLD0	25.559	8241.7	342852	297
	BLPhi_n2_c16	22_P07756	25.71	11747.6	348704	1986		BLPhi_n2_c16	22_P07756	25.357	11911.6	348704	1986		BLPhi_n2_c16	22_P07756	25.836	11690.6	348704	1986				BLPhi_n2_c16	22_P07756	25.6343	11783.3	348704	1986
	BLPhi_n2_c16	23_P04775	24.007	16816.5	420385	2780		BLPhi_n2_c16	23_P04775	24.088	16760.2	420385	2780		BLPhi_n2_c16	23_P04775	24.092	16757.5	420385	2780				BLPhi_n2_c16	23_P04775	24.0623	16778.1	420385	2780
	BLPhi_n2_c16	24_P19096	24.09	20929.5	418555	1336		BLPhi_n2_c16	24_P19096	24	21008.5	418555	1336		BLPhi_n2_c16	24_P19096	23.783	21200.4	418555	1336				BLPhi_n2_c16	24_P19096	23.9577	21046.1	418555	1336
	BLPhi_n2_c16	25_P28167	23.895	25322.1	427554	11480		BLPhi_n2_c16	25_P28167	23.744	25483.5	427554	11480		BLPhi_n2_c16	25_P28167	23.656	25578.4	427554	11480				BLPhi_n2_c16	25_P28167	23.765	25461.3	427554	11480
	BLPhi_n2_c16	26_P0C6B8	24.436	29367.9	393856	2243		BLPhi_n2_c16	26_P0C6B8	24.537	29247.3	393856	2243		BLPhi_n2_c16	26_P0C6B8	24.22	29629.7	393856	2243				BLPhi_n2_c16	26_P0C6B8	24.3977	29415	393856	2243
	BLPhi_n2_c16	27_P20930	23.657	34565.2	435533	12124		BLPhi_n2_c16	27_P20930	23.479	34827.5	435533	12124		BLPhi_n2_c16	27_P20930	23.546	34728.3	435533	12124				BLPhi_n2_c16	27_P20930	23.5607	34707	435533	12124
	BLPhi_n2_c16	28_P08519	29.998	30527.4	241660	1202		BLPhi_n2_c16	28_P08519	30.269	30254.9	241660	1202		BLPhi_n2_c16	28_P08519	30.449	30076.1	241660	1202				BLPhi_n2_c16	28_P08519	30.2387	30286.1	241660	1202
	BLPhi_n2_c16	29_Q7TMA5	21.581	44254.7	478734	6880		BLPhi_n2_c16	29_Q7TMA5	21.872	43664.1	478734	6880		BLPhi_n2_c16	29_Q7TMA5	21.775	43860.4	478734	6880				BLPhi_n2_c16	29_Q7TMA5	21.7427	43926.4	478734	6880
	BLPhi_n2_c16	30_P33450	21.481	48247.8	477648	5488		BLPhi_n2_c16	30_P33450	21.276	48711.9	477648	5488		BLPhi_n2_c16	30_P33450	21.485	48236.7	477648	5488				BLPhi_n2_c16	30_P33450	21.414	48398.8	477648	5488
	BLPhi_n2_c16	31_Q9UKN1	22.636	48729.9	406343	15769		BLPhi_n2_c16	31_Q9UKN1	22.996	47965.5	406343	15769		BLPhi_n2_c16	31_Q9UKN1	22.85	48273.9	406343	15769				BLPhi_n2_c16	31_Q9UKN1	22.8273	48323.1	406343	15769
	BLPhi_n2_c16_f	00_P56980	25.012	193.2	263	3		BLPhi_n2_c16_f	00_P56980	26.934	179.4	263	3		BLPhi_n2_c16_f	00_P56980	24.938	193.8	263	3				BLPhi_n2_c16_f	00_P56980	25.628	188.8	263	3
	BLPhi_n2_c16_f	01_O29181	33.517	378.5	25634	12		BLPhi_n2_c16_f	01_O29181	32.642	388.6	25634	12		BLPhi_n2_c16_f	01_O29181	30.608	414.5	25634	12				BLPhi_n2_c16_f	01_O29181	32.2557	393.867	25634	12
	BLPhi_n2_c16_f	02_P03630	48.828	523.7	27943	1		BLPhi_n2_c16_f	02_P03630	47.879	534.1	27943	1		BLPhi_n2_c16_f	02_P03630	44.197	578.6	27943	1				BLPhi_n2_c16_f	02_P03630	46.968	545.467	27943	1
	BLPhi_n2_c16_f	03_P02232	56.973	508.9	22600	46		BLPhi_n2_c16_f	03_P02232	56.727	511.1	22600	46		BLPhi_n2_c16_f	03_P02232	52.118	556.3	22600	46				BLPhi_n2_c16_f	03_P02232	55.2727	525.433	22600	46
	BLPhi_n2_c16_f	04_P01111	60.487	629.2	28670	699		BLPhi_n2_c16_f	04_P01111	60.108	633.1	28670	699		BLPhi_n2_c16_f	04_P01111	54.296	700.9	28670	699				BLPhi_n2_c16_f	04_P01111	58.297	654.4	28670	699
	BLPhi_n2_c16_f	05_P05013	54.492	698.4	40412	51		BLPhi_n2_c16_f	05_P05013	54.916	693	40412	51		BLPhi_n2_c16_f	05_P05013	48.324	787.5	40412	51				BLPhi_n2_c16_f	05_P05013	52.5773	726.3	40412	51
	BLPhi_n2_c16_f	06_P14942	64.754	690.3	32443	32		BLPhi_n2_c16_f	06_P14942	64.392	694.2	32443	32		BLPhi_n2_c16_f	06_P14942	56.037	797.7	32443	32				BLPhi_n2_c16_f	06_P14942	61.7277	727.4	32443	32
	BLPhi_n2_c16_f	07_P00762	89.896	551	15358	556		BLPhi_n2_c16_f	07_P00762	91.262	542.8	15358	556		BLPhi_n2_c16_f	07_P00762	82.869	597.7	15358	556				BLPhi_n2_c16_f	07_P00762	88.009	563.833	15358	556
	BLPhi_n2_c16_f	08_P53765	70.512	728.2	33023	364		BLPhi_n2_c16_f	08_P53765	68.786	746.5	33023	364		BLPhi_n2_c16_f	08_P53765	58.743	874.1	33023	364				BLPhi_n2_c16_f	08_P53765	66.0137	782.933	33023	364
	BLPhi_n2_c16_f	09_Q8ZGB4	72.379	1004.3	46068	266		BLPhi_n2_c16_f	09_Q8ZGB4	70.27	1034.4	46068	266		BLPhi_n2_c16_f	09_Q8ZGB4	62.131	1170	46068	266				BLPhi_n2_c16_f	09_Q8ZGB4	68.26	1069.57	46068	266
	BLPhi_n2_c16_f	10_P03989	69.056	1055.5	49718	198		BLPhi_n2_c16_f	10_P03989	68.536	1063.5	49718	198		BLPhi_n2_c16_f	10_P03989	59.995	1215	49718	198				BLPhi_n2_c16_f	10_P03989	65.8623	1111.33	49718	198
	BLPhi_n2_c16_f	11_P07327	75.816	995.9	38010	254		BLPhi_n2_c16_f	11_P07327	77.105	979.3	38010	254		BLPhi_n2_c16_f	11_P07327	68.98	1094.7	38010	254				BLPhi_n2_c16_f	11_P07327	73.967	1023.3	38010	254
	BLPhi_n2_c16_f	12_P01008	69.116	1351.8	59661	196		BLPhi_n2_c16_f	12_P01008	69.935	1335.9	59661	196		BLPhi_n2_c16_f	12_P01008	67.468	1384.8	59661	196				BLPhi_n2_c16_f	12_P01008	68.8397	1357.5	59661	196
	BLPhi_n2_c16_f	13_P10635	70.134	1426.9	65231	583		BLPhi_n2_c16_f	13_P10635	67.806	1475.9	65231	583		BLPhi_n2_c16_f	13_P10635	65.681	1523.6	65231	583				BLPhi_n2_c16_f	13_P10635	67.8737	1475.47	65231	583
	BLPhi_n2_c16_f	14_P58229	98.375	1045.9	29404	283		BLPhi_n2_c16_f	14_P58229	98.357	1046.1	29404	283		BLPhi_n2_c16_f	14_P58229	91.276	1127.3	29404	283				BLPhi_n2_c16_f	14_P58229	96.0027	1073.1	29404	283
	BLPhi_n2_c16_f	15_P25705	66.509	1674.2	74304	1618		BLPhi_n2_c16_f	15_P25705	66.036	1686.2	74304	1618		BLPhi_n2_c16_f	15_P25705	64.861	1716.8	74304	1618				BLPhi_n2_c16_f	15_P25705	65.802	1692.4	74304	1618
	BLPhi_n2_c16_f	16_P03435	75.233	1517.5	53415	295		BLPhi_n2_c16_f	16_P03435	75.975	1502.7	53415	295		BLPhi_n2_c16_f	16_P03435	74.301	1536.6	53415	295				BLPhi_n2_c16_f	16_P03435	75.1697	1518.93	53415	295
	BLPhi_n2_c16_f	17_P42357	51.547	2566.5	89584	313		BLPhi_n2_c16_f	17_P42357	49.728	2660.3	89584	313		BLPhi_n2_c16_f	17_P42357	50.35	2627.5	89584	313				BLPhi_n2_c16_f	17_P42357	50.5417	2618.1	89584	313
	BLPhi_n2_c16_f	18_P21177	56.888	2580.3	77109	399		BLPhi_n2_c16_f	18_P21177	56.756	2586.3	77109	399		BLPhi_n2_c16_f	18_P21177	55.002	2668.8	77109	399				BLPhi_n2_c16_f	18_P21177	56.2153	2611.8	77109	399
	BLPhi_n2_c16_f	19_O60341	47.606	3603.7	124244	4156		BLPhi_n2_c16_f	19_O60341	48.447	3541.1	124244	4156		BLPhi_n2_c16_f	19_O60341	46.808	3665.1	124244	4156				BLPhi_n2_c16_f	19_O60341	47.6203	3603.3	124244	4156
	BLPhi_n2_c16_f	20_P27895	43.129	4668.8	120383	10908		BLPhi_n2_c16_f	20_P27895	41.288	4877	120383	10908		BLPhi_n2_c16_f	20_P27895	44.713	4503.4	120383	10908				BLPhi_n2_c16_f	20_P27895	43.0433	4683.07	120383	10908
	BLPhi_n2_c16_f	21_Q8LLD0	41.218	5109.9	134380	229		BLPhi_n2_c16_f	21_Q8LLD0	39.834	5287.4	134380	229		BLPhi_n2_c16_f	21_Q8LLD0	42.946	4904.4	134380	229				BLPhi_n2_c16_f	21_Q8LLD0	41.3327	5100.57	134380	229
	BLPhi_n2_c16_f	22_P07756	44.467	6792.4	118863	1151		BLPhi_n2_c16_f	22_P07756	44.29	6819.6	118863	1151		BLPhi_n2_c16_f	22_P07756	46.077	6555	118863	1151				BLPhi_n2_c16_f	22_P07756	44.9447	6722.33	118863	1151
	BLPhi_n2_c16_f	23_P04775	35.287	11441.1	211147	2603		BLPhi_n2_c16_f	23_P04775	35.19	11472.6	211147	2603		BLPhi_n2_c16_f	23_P04775	35.612	11336.7	211147	2603				BLPhi_n2_c16_f	23_P04775	35.363	11416.8	211147	2603
	BLPhi_n2_c16_f	24_P19096	36.508	13810.5	187451	810		BLPhi_n2_c16_f	24_P19096	36.499	13814.2	187451	810		BLPhi_n2_c16_f	24_P19096	36.415	13846.1	187451	810				BLPhi_n2_c16_f	24_P19096	36.474	13823.6	187451	810
	BLPhi_n2_c16_f	25_P28167	34.778	17398.5	204017	10776		BLPhi_n2_c16_f	25_P28167	35.028	17274.4	204017	10776		BLPhi_n2_c16_f	25_P28167	35.348	17118	204017	10776				BLPhi_n2_c16_f	25_P28167	35.0513	17263.6	204017	10776
	BLPhi_n2_c16_f	26_P0C6B8	40.369	17777	152694	1844		BLPhi_n2_c16_f	26_P0C6B8	40.465	17734.8	152694	1844		BLPhi_n2_c16_f	26_P0C6B8	40.895	17548.4	152694	1844				BLPhi_n2_c16_f	26_P0C6B8	40.5763	17686.7	152694	1844
	BLPhi_n2_c16_f	27_P20930	31.992	25559.9	245404	11715		BLPhi_n2_c16_f	27_P20930	31.779	25731.4	245404	11715		BLPhi_n2_c16_f	27_P20930	32.074	25495	245404	11715				BLPhi_n2_c16_f	27_P20930	31.9483	25595.4	245404	11715
	BLPhi_n2_c16_f	28_P08519	60.257	15197.9	72732	1062		BLPhi_n2_c16_f	28_P08519	59.788	15317.1	72732	1062		BLPhi_n2_c16_f	28_P08519	60.532	15128.9	72732	1062				BLPhi_n2_c16_f	28_P08519	60.1923	15214.6	72732	1062
	BLPhi_n2_c16_f	29_Q7TMA5	29.952	31885.3	244532	6446		BLPhi_n2_c16_f	29_Q7TMA5	29.74	32112.5	244532	6446		BLPhi_n2_c16_f	29_Q7TMA5	29.906	31934.3	244532	6446				BLPhi_n2_c16_f	29_Q7TMA5	29.866	31977.4	244532	6446
	BLPhi_n2_c16_f	30_P33450	28.62	36212.3	258194	5258		BLPhi_n2_c16_f	30_P33450	28.809	35974.7	258194	5258		BLPhi_n2_c16_f	30_P33450	28.84	35935.7	258194	5258				BLPhi_n2_c16_f	30_P33450	28.7563	36040.9	258194	5258
	BLPhi_n2_c16_f	31_Q9UKN1	31.338	35198.1	223026	15610		BLPhi_n2_c16_f	31_Q9UKN1	31.654	34847.2	223026	15610		BLPhi_n2_c16_f	31_Q9UKN1	31.658	34842.1	223026	15610				BLPhi_n2_c16_f	31_Q9UKN1	31.55	34962.5	223026	15610
	BLPhi_n2_c17	00_P56980	23.83	202.8	1446	3		BLPhi_n2_c17	00_P56980	23.061	209.6	1446	3		BLPhi_n2_c17	00_P56980	21.888	220.8	1446	3				BLPhi_n2_c17	00_P56980	22.9263	211.067	1446	3
	BLPhi_n2_c17	01_O29181	20.186	628.4	95332	15		BLPhi_n2_c17	01_O29181	20.105	631	95332	15		BLPhi_n2_c17	01_O29181	18.011	704.3	95332	15				BLPhi_n2_c17	01_O29181	19.434	654.567	95332	15
	BLPhi_n2_c17	02_P03630	40.955	624.4	44511	1		BLPhi_n2_c17	02_P03630	41.361	618.3	44511	1		BLPhi_n2_c17	02_P03630	37.059	690	44511	1				BLPhi_n2_c17	02_P03630	39.7917	644.233	44511	1
	BLPhi_n2_c17	03_P02232	39.637	731.5	64279	49		BLPhi_n2_c17	03_P02232	39.713	730.1	64279	49		BLPhi_n2_c17	03_P02232	35.703	812.1	64279	49				BLPhi_n2_c17	03_P02232	38.351	757.9	64279	49
	BLPhi_n2_c17	04_P01111	45.485	836.7	73141	1551		BLPhi_n2_c17	04_P01111	44.721	851	73141	1551		BLPhi_n2_c17	04_P01111	41.207	923.6	73141	1551				BLPhi_n2_c17	04_P01111	43.8043	870.433	73141	1551
	BLPhi_n2_c17	05_P05013	40.532	938.9	98979	68		BLPhi_n2_c17	05_P05013	41.09	926.2	98979	68		BLPhi_n2_c17	05_P05013	37.07	1026.6	98979	68				BLPhi_n2_c17	05_P05013	39.564	963.9	98979	68
	BLPhi_n2_c17	06_P14942	43.537	1026.7	112193	50		BLPhi_n2_c17	06_P14942	42.631	1048.6	112193	50		BLPhi_n2_c17	06_P14942	39.351	1136	112193	50				BLPhi_n2_c17	06_P14942	41.8397	1070.43	112193	50
	BLPhi_n2_c17	07_P00762	60.391	820.2	52833	742		BLPhi_n2_c17	07_P00762	60.656	816.6	52833	742		BLPhi_n2_c17	07_P00762	54.488	909.1	52833	742				BLPhi_n2_c17	07_P00762	58.5117	848.633	52833	742
	BLPhi_n2_c17	08_P53765	54.213	947.1	78936	406		BLPhi_n2_c17	08_P53765	52.715	974	78936	406		BLPhi_n2_c17	08_P53765	49.208	1043.4	78936	406				BLPhi_n2_c17	08_P53765	52.0453	988.167	78936	406
	BLPhi_n2_c17	09_Q8ZGB4	49.17	1478.3	128159	280		BLPhi_n2_c17	09_Q8ZGB4	49.275	1475.2	128159	280		BLPhi_n2_c17	09_Q8ZGB4	47.284	1537.3	128159	280				BLPhi_n2_c17	09_Q8ZGB4	48.5763	1496.93	128159	280
	BLPhi_n2_c17	10_P03989	51.355	1419.4	118622	234		BLPhi_n2_c17	10_P03989	50.787	1435.2	118622	234		BLPhi_n2_c17	10_P03989	46.724	1560.1	118622	234				BLPhi_n2_c17	10_P03989	49.622	1471.57	118622	234
	BLPhi_n2_c17	11_P07327	51.87	1455.7	113246	542		BLPhi_n2_c17	11_P07327	50.611	1492	113246	542		BLPhi_n2_c17	11_P07327	49.811	1515.9	113246	542				BLPhi_n2_c17	11_P07327	50.764	1487.87	113246	542
	BLPhi_n2_c17	12_P01008	49.268	1896.3	143053	279		BLPhi_n2_c17	12_P01008	49.331	1893.9	143053	279		BLPhi_n2_c17	12_P01008	49.206	1898.8	143053	279				BLPhi_n2_c17	12_P01008	49.2683	1896.33	143053	279
	BLPhi_n2_c17	13_P10635	47.583	2103.1	158160	1068		BLPhi_n2_c17	13_P10635	47.147	2122.6	158160	1068		BLPhi_n2_c17	13_P10635	46.126	2169.6	158160	1068				BLPhi_n2_c17	13_P10635	46.952	2131.77	158160	1068
	BLPhi_n2_c17	14_P58229	61.022	1686.2	93516	861		BLPhi_n2_c17	14_P58229	61.06	1685.1	93516	861		BLPhi_n2_c17	14_P58229	60.057	1713.3	93516	861				BLPhi_n2_c17	14_P58229	60.713	1694.87	93516	861
	BLPhi_n2_c17	15_P25705	43.681	2549.2	184778	2495		BLPhi_n2_c17	15_P25705	43.096	2583.8	184778	2495		BLPhi_n2_c17	15_P25705	42.519	2618.8	184778	2495				BLPhi_n2_c17	15_P25705	43.0987	2583.93	184778	2495
	BLPhi_n2_c17	16_P03435	52.154	2189.1	120647	347		BLPhi_n2_c17	16_P03435	52.512	2174.2	120647	347		BLPhi_n2_c17	16_P03435	52.067	2192.8	120647	347				BLPhi_n2_c17	16_P03435	52.2443	2185.37	120647	347
	BLPhi_n2_c17	17_P42357	33.906	3901.8	211083	355		BLPhi_n2_c17	17_P42357	33.219	3982.4	211083	355		BLPhi_n2_c17	17_P42357	35.021	3777.5	211083	355				BLPhi_n2_c17	17_P42357	34.0487	3887.23	211083	355
	BLPhi_n2_c17	18_P21177	34.423	4264.3	216742	672		BLPhi_n2_c17	18_P21177	33.721	4353.1	216742	672		BLPhi_n2_c17	18_P21177	33.417	4392.6	216742	672				BLPhi_n2_c17	18_P21177	33.8537	4336.67	216742	672
	BLPhi_n2_c17	19_O60341	32.083	5347.2	255073	4823		BLPhi_n2_c17	19_O60341	31.592	5430.4	255073	4823		BLPhi_n2_c17	19_O60341	30.77	5575.5	255073	4823				BLPhi_n2_c17	19_O60341	31.4817	5451.03	255073	4823
	BLPhi_n2_c17	20_P27895	31.242	6445.1	228005	12411		BLPhi_n2_c17	20_P27895	29.477	6831.1	228005	12411		BLPhi_n2_c17	20_P27895	31.885	6315.1	228005	12411				BLPhi_n2_c17	20_P27895	30.868	6530.43	228005	12411
	BLPhi_n2_c17	21_Q8LLD0	27.657	7615.5	271549	292		BLPhi_n2_c17	21_Q8LLD0	28.872	7295	271549	292		BLPhi_n2_c17	21_Q8LLD0	29.465	7148.3	271549	292				BLPhi_n2_c17	21_Q8LLD0	28.6647	7352.93	271549	292
	BLPhi_n2_c17	22_P07756	29.613	10199.5	261874	1818		BLPhi_n2_c17	22_P07756	28.34	10657.7	261874	1818		BLPhi_n2_c17	22_P07756	30.045	10052.9	261874	1818				BLPhi_n2_c17	22_P07756	29.3327	10303.4	261874	1818
	BLPhi_n2_c17	23_P04775	25.792	15652.7	351826	2752		BLPhi_n2_c17	23_P04775	26.642	15153.6	351826	2752		BLPhi_n2_c17	23_P04775	26.476	15248.9	351826	2752				BLPhi_n2_c17	23_P04775	26.3033	15351.7	351826	2752
	BLPhi_n2_c17	24_P19096	26.431	19076	339709	1229		BLPhi_n2_c17	24_P19096	26.128	19297.1	339709	1229		BLPhi_n2_c17	24_P19096	26.385	19109.1	339709	1229				BLPhi_n2_c17	24_P19096	26.3147	19160.7	339709	1229
	BLPhi_n2_c17	25_P28167	26.77	22602.9	330047	11281		BLPhi_n2_c17	25_P28167	26.907	22488	330047	11281		BLPhi_n2_c17	25_P28167	26.675	22683.4	330047	11281				BLPhi_n2_c17	25_P28167	26.784	22591.4	330047	11281
	BLPhi_n2_c17	26_P0C6B8	28.635	25061.7	289086	2098		BLPhi_n2_c17	26_P0C6B8	28.61	25083.2	289086	2098		BLPhi_n2_c17	26_P0C6B8	28.564	25124	289086	2098				BLPhi_n2_c17	26_P0C6B8	28.603	25089.6	289086	2098
	BLPhi_n2_c17	27_P20930	26.969	30321	330903	11879		BLPhi_n2_c17	27_P20930	27.099	30175	330903	11879		BLPhi_n2_c17	27_P20930	27.468	29769.7	330903	11879				BLPhi_n2_c17	27_P20930	27.1787	30088.6	330903	11879
	BLPhi_n2_c17	28_P08519	43.869	20875.2	123567	1143		BLPhi_n2_c17	28_P08519	43.971	20826.7	123567	1143		BLPhi_n2_c17	28_P08519	44.711	20482	123567	1143				BLPhi_n2_c17	28_P08519	44.1837	20728	123567	1143
	BLPhi_n2_c17	29_Q7TMA5	22.902	41700.7	415612	6808		BLPhi_n2_c17	29_Q7TMA5	22.892	41719.3	415612	6808		BLPhi_n2_c17	29_Q7TMA5	23.073	41392.6	415612	6808				BLPhi_n2_c17	29_Q7TMA5	22.9557	41604.2	415612	6808
	BLPhi_n2_c17	30_P33450	22.883	45290	406359	5441		BLPhi_n2_c17	30_P33450	22.516	46028.4	406359	5441		BLPhi_n2_c17	30_P33450	23.103	44860	406359	5441				BLPhi_n2_c17	30_P33450	22.834	45392.8	406359	5441
	BLPhi_n2_c17	31_Q9UKN1	30.137	36601.1	238409	15131		BLPhi_n2_c17	31_Q9UKN1	29.413	37501.6	238409	15131		BLPhi_n2_c17	31_Q9UKN1	30.335	36362.1	238409	15131				BLPhi_n2_c17	31_Q9UKN1	29.9617	36821.6	238409	15131
	BLPhi_n2_c17_f	00_P56980	26.648	181.3	154	3		BLPhi_n2_c17_f	00_P56980	25.044	193	154	3		BLPhi_n2_c17_f	00_P56980	25.761	187.6	154	3				BLPhi_n2_c17_f	00_P56980	25.8177	187.3	154	3
	BLPhi_n2_c17_f	01_O29181	33.332	380.6	25634	12		BLPhi_n2_c17_f	01_O29181	33.324	380.7	25634	12		BLPhi_n2_c17_f	01_O29181	30.273	419	25634	12				BLPhi_n2_c17_f	01_O29181	32.3097	393.433	25634	12
	BLPhi_n2_c17_f	02_P03630	72.829	351.1	7711	1		BLPhi_n2_c17_f	02_P03630	72.981	350.4	7711	1		BLPhi_n2_c17_f	02_P03630	69.963	365.5	7711	1				BLPhi_n2_c17_f	02_P03630	71.9243	355.667	7711	1
	BLPhi_n2_c17_f	03_P02232	71.547	405.3	11336	45		BLPhi_n2_c17_f	03_P02232	70.974	408.5	11336	45		BLPhi_n2_c17_f	03_P02232	67.972	426.6	11336	45				BLPhi_n2_c17_f	03_P02232	70.1643	413.467	11336	45
	BLPhi_n2_c17_f	04_P01111	79.169	480.7	13694	511		BLPhi_n2_c17_f	04_P01111	80.862	470.6	13694	511		BLPhi_n2_c17_f	04_P01111	75.004	507.4	13694	511				BLPhi_n2_c17_f	04_P01111	78.345	486.233	13694	511
	BLPhi_n2_c17_f	05_P05013	65.62	580	22945	48		BLPhi_n2_c17_f	05_P05013	65.578	580.3	22945	48		BLPhi_n2_c17_f	05_P05013	60.722	626.7	22945	48				BLPhi_n2_c17_f	05_P05013	63.9733	595.667	22945	48
	BLPhi_n2_c17_f	06_P14942	72.436	617.1	24101	32		BLPhi_n2_c17_f	06_P14942	72.223	618.9	24101	32		BLPhi_n2_c17_f	06_P14942	63.706	701.7	24101	32				BLPhi_n2_c17_f	06_P14942	69.455	645.9	24101	32
	BLPhi_n2_c17_f	07_P00762	102.799	481.9	10864	485		BLPhi_n2_c17_f	07_P00762	100.942	490.7	10864	485		BLPhi_n2_c17_f	07_P00762	98.081	505	10864	485				BLPhi_n2_c17_f	07_P00762	100.607	492.533	10864	485
	BLPhi_n2_c17_f	08_P53765	91.408	561.7	16422	359		BLPhi_n2_c17_f	08_P53765	89.052	576.6	16422	359		BLPhi_n2_c17_f	08_P53765	82.08	625.6	16422	359				BLPhi_n2_c17_f	08_P53765	87.5133	587.967	16422	359
	BLPhi_n2_c17_f	09_Q8ZGB4	84.63	858.9	28090	266		BLPhi_n2_c17_f	09_Q8ZGB4	83.721	868.2	28090	266		BLPhi_n2_c17_f	09_Q8ZGB4	77.836	933.9	28090	266				BLPhi_n2_c17_f	09_Q8ZGB4	82.0623	887	28090	266
	BLPhi_n2_c17_f	10_P03989	87.281	835.1	25500	155		BLPhi_n2_c17_f	10_P03989	87.741	830.8	25500	155		BLPhi_n2_c17_f	10_P03989	79.229	920	25500	155				BLPhi_n2_c17_f	10_P03989	84.7503	861.967	25500	155
	BLPhi_n2_c17_f	11_P07327	96.697	780.9	21396	199		BLPhi_n2_c17_f	11_P07327	95.529	790.4	21396	199		BLPhi_n2_c17_f	11_P07327	87.147	866.5	21396	199				BLPhi_n2_c17_f	11_P07327	93.1243	812.6	21396	199
	BLPhi_n2_c17_f	12_P01008	89.542	1043.4	31087	115		BLPhi_n2_c17_f	12_P01008	90.426	1033.2	31087	115		BLPhi_n2_c17_f	12_P01008	84.416	1106.8	31087	115				BLPhi_n2_c17_f	12_P01008	88.128	1061.13	31087	115
	BLPhi_n2_c17_f	13_P10635	90.108	1110.6	35614	434		BLPhi_n2_c17_f	13_P10635	88.697	1128.3	35614	434		BLPhi_n2_c17_f	13_P10635	82.527	1212.6	35614	434				BLPhi_n2_c17_f	13_P10635	87.1107	1150.5	35614	434
	BLPhi_n2_c17_f	14_P58229	126.596	812.8	15284	163		BLPhi_n2_c17_f	14_P58229	124.025	829.6	15284	163		BLPhi_n2_c17_f	14_P58229	116.025	886.8	15284	163				BLPhi_n2_c17_f	14_P58229	122.215	843.067	15284	163
	BLPhi_n2_c17_f	15_P25705	85.08	1308.8	42976	1459		BLPhi_n2_c17_f	15_P25705	83.776	1329.2	42976	1459		BLPhi_n2_c17_f	15_P25705	79.48	1401	42976	1459				BLPhi_n2_c17_f	15_P25705	82.7787	1346.33	42976	1459
	BLPhi_n2_c17_f	16_P03435	106.445	1072.6	24514	246		BLPhi_n2_c17_f	16_P03435	105.208	1085.2	24514	246		BLPhi_n2_c17_f	16_P03435	100.704	1133.7	24514	246				BLPhi_n2_c17_f	16_P03435	104.119	1097.17	24514	246
	BLPhi_n2_c17_f	17_P42357	69.987	1890.2	51524	291		BLPhi_n2_c17_f	17_P42357	66.903	1977.4	51524	291		BLPhi_n2_c17_f	17_P42357	66.262	1996.5	51524	291				BLPhi_n2_c17_f	17_P42357	67.7173	1954.7	51524	291
	BLPhi_n2_c17_f	18_P21177	68.38	2146.7	54740	355		BLPhi_n2_c17_f	18_P21177	68.415	2145.6	54740	355		BLPhi_n2_c17_f	18_P21177	66.015	2223.6	54740	355				BLPhi_n2_c17_f	18_P21177	67.6033	2171.97	54740	355
	BLPhi_n2_c17_f	19_O60341	58.603	2927.4	88724	3742		BLPhi_n2_c17_f	19_O60341	59.215	2897.2	88724	3742		BLPhi_n2_c17_f	19_O60341	56.853	3017.5	88724	3742				BLPhi_n2_c17_f	19_O60341	58.2237	2947.37	88724	3742
	BLPhi_n2_c17_f	20_P27895	60.656	3319.7	61955	8262		BLPhi_n2_c17_f	20_P27895	60.29	3339.8	61955	8262		BLPhi_n2_c17_f	20_P27895	63.119	3190.1	61955	8262				BLPhi_n2_c17_f	20_P27895	61.355	3283.2	61955	8262
	BLPhi_n2_c17_f	21_Q8LLD0	51.775	4068	91478	205		BLPhi_n2_c17_f	21_Q8LLD0	51.77	4068.4	91478	205		BLPhi_n2_c17_f	21_Q8LLD0	54.226	3884.1	91478	205				BLPhi_n2_c17_f	21_Q8LLD0	52.5903	4006.83	91478	205
	BLPhi_n2_c17_f	22_P07756	61.518	4909.7	64737	786		BLPhi_n2_c17_f	22_P07756	62.67	4819.5	64737	786		BLPhi_n2_c17_f	22_P07756	64.198	4704.8	64737	786				BLPhi_n2_c17_f	22_P07756	62.7953	4811.33	64737	786
	BLPhi_n2_c17_f	23_P04775	43.448	9292.1	155347	2481		BLPhi_n2_c17_f	23_P04775	41.246	9788.3	155347	2481		BLPhi_n2_c17_f	23_P04775	43.748	9228.4	155347	2481				BLPhi_n2_c17_f	23_P04775	42.814	9436.27	155347	2481
	BLPhi_n2_c17_f	24_P19096	48.632	10367.7	112044	618		BLPhi_n2_c17_f	24_P19096	47.082	10708.9	112044	618		BLPhi_n2_c17_f	24_P19096	49.459	10194.2	112044	618				BLPhi_n2_c17_f	24_P19096	48.391	10423.6	112044	618
	BLPhi_n2_c17_f	25_P28167	48.581	12455.2	116076	9451		BLPhi_n2_c17_f	25_P28167	48.393	12503.4	116076	9451		BLPhi_n2_c17_f	25_P28167	49.051	12335.8	116076	9451				BLPhi_n2_c17_f	25_P28167	48.675	12431.5	116076	9451
	BLPhi_n2_c17_f	26_P0C6B8	59.831	11994.5	76321	1358		BLPhi_n2_c17_f	26_P0C6B8	60.032	11954.3	76321	1358		BLPhi_n2_c17_f	26_P0C6B8	60.284	11904.4	76321	1358				BLPhi_n2_c17_f	26_P0C6B8	60.049	11951.1	76321	1358
	BLPhi_n2_c17_f	27_P20930	44.302	18457.9	144069	10888		BLPhi_n2_c17_f	27_P20930	44.49	18379.8	144069	10888		BLPhi_n2_c17_f	27_P20930	44.648	18314.9	144069	10888				BLPhi_n2_c17_f	27_P20930	44.48	18384.2	144069	10888
	BLPhi_n2_c17_f	28_P08519	104.993	8722.3	24199	845		BLPhi_n2_c17_f	28_P08519	104.877	8731.9	24199	845		BLPhi_n2_c17_f	28_P08519	103.053	8886.5	24199	845				BLPhi_n2_c17_f	28_P08519	104.308	8780.23	24199	845
	BLPhi_n2_c17_f	29_Q7TMA5	38.609	24736.5	155153	5769		BLPhi_n2_c17_f	29_Q7TMA5	38.78	24627.3	155153	5769		BLPhi_n2_c17_f	29_Q7TMA5	39.237	24340.4	155153	5769				BLPhi_n2_c17_f	29_Q7TMA5	38.8753	24568.1	155153	5769
	BLPhi_n2_c17_f	30_P33450	38.316	27048.4	156966	4771		BLPhi_n2_c17_f	30_P33450	38.251	27094.3	156966	4771		BLPhi_n2_c17_f	30_P33450	38.44	26961	156966	4771				BLPhi_n2_c17_f	30_P33450	38.3357	27034.6	156966	4771
	BLPhi_n2_c17_f	31_Q9UKN1	62.132	17753.3	67467	11143		BLPhi_n2_c17_f	31_Q9UKN1	61.879	17825.7	67467	11143		BLPhi_n2_c17_f	31_Q9UKN1	61.887	17823.5	67467	11143				BLPhi_n2_c17_f	31_Q9UKN1	61.966	17800.8	67467	11143
	BLPhi_n2_c18	00_P56980	23.881	202.4	952	3		BLPhi_n2_c18	00_P56980	23.495	205.7	952	3		BLPhi_n2_c18	00_P56980	22.529	214.5	952	3				BLPhi_n2_c18	00_P56980	23.3017	207.533	952	3
	BLPhi_n2_c18	01_O29181	28.435	446.1	34611	15		BLPhi_n2_c18	01_O29181	29.251	433.7	34611	15		BLPhi_n2_c18	01_O29181	27.476	461.7	34611	15				BLPhi_n2_c18	01_O29181	28.3873	447.167	34611	15
	BLPhi_n2_c18	02_P03630	49.253	519.2	25046	1		BLPhi_n2_c18	02_P03630	49.231	519.4	25046	1		BLPhi_n2_c18	02_P03630	46.817	546.2	25046	1				BLPhi_n2_c18	02_P03630	48.4337	528.267	25046	1
	BLPhi_n2_c18	03_P02232	48.195	601.6	34001	49		BLPhi_n2_c18	03_P02232	48.32	600.1	34001	49		BLPhi_n2_c18	03_P02232	46.118	628.7	34001	49				BLPhi_n2_c18	03_P02232	47.5443	610.133	34001	49
	BLPhi_n2_c18	04_P01111	58.594	649.5	34900	1187		BLPhi_n2_c18	04_P01111	57.303	664.1	34900	1187		BLPhi_n2_c18	04_P01111	53.02	717.8	34900	1187				BLPhi_n2_c18	04_P01111	56.3057	677.133	34900	1187
	BLPhi_n2_c18	05_P05013	49.037	776.1	53825	67		BLPhi_n2_c18	05_P05013	49.565	767.8	53825	67		BLPhi_n2_c18	05_P05013	44.459	856	53825	67				BLPhi_n2_c18	05_P05013	47.687	799.967	53825	67
	BLPhi_n2_c18	06_P14942	54.277	823.6	56586	41		BLPhi_n2_c18	06_P14942	53.617	833.7	56586	41		BLPhi_n2_c18	06_P14942	49.48	903.4	56586	41				BLPhi_n2_c18	06_P14942	52.458	853.567	56586	41
	BLPhi_n2_c18	07_P00762	76.064	651.2	23586	735		BLPhi_n2_c18	07_P00762	77.032	643	23586	735		BLPhi_n2_c18	07_P00762	73.467	674.2	23586	735				BLPhi_n2_c18	07_P00762	75.521	656.133	23586	735
	BLPhi_n2_c18	08_P53765	60.599	847.3	51521	406		BLPhi_n2_c18	08_P53765	59.658	860.7	51521	406		BLPhi_n2_c18	08_P53765	56.467	909.3	51521	406				BLPhi_n2_c18	08_P53765	58.908	872.433	51521	406
	BLPhi_n2_c18	09_Q8ZGB4	62.379	1165.3	67563	259		BLPhi_n2_c18	09_Q8ZGB4	63.557	1143.7	67563	259		BLPhi_n2_c18	09_Q8ZGB4	58.456	1243.5	67563	259				BLPhi_n2_c18	09_Q8ZGB4	61.464	1184.17	67563	259
	BLPhi_n2_c18	10_P03989	62.987	1157.3	68732	203		BLPhi_n2_c18	10_P03989	62.553	1165.3	68732	203		BLPhi_n2_c18	10_P03989	57.826	1260.5	68732	203				BLPhi_n2_c18	10_P03989	61.122	1194.37	68732	203
	BLPhi_n2_c18	11_P07327	63.406	1190.9	67975	491		BLPhi_n2_c18	11_P07327	62.608	1206.1	67975	491		BLPhi_n2_c18	11_P07327	61.489	1228	67975	491				BLPhi_n2_c18	11_P07327	62.501	1208.33	67975	491
	BLPhi_n2_c18	12_P01008	62.464	1495.7	79633	244		BLPhi_n2_c18	12_P01008	62.109	1504.3	79633	244		BLPhi_n2_c18	12_P01008	62.017	1506.5	79633	244				BLPhi_n2_c18	12_P01008	62.1967	1502.17	79633	244
	BLPhi_n2_c18	13_P10635	57.879	1729	96692	918		BLPhi_n2_c18	13_P10635	58.2	1719.5	96692	918		BLPhi_n2_c18	13_P10635	56.482	1771.8	96692	918				BLPhi_n2_c18	13_P10635	57.5203	1740.1	96692	918
	BLPhi_n2_c18	14_P58229	69.791	1474.3	71824	836		BLPhi_n2_c18	14_P58229	69.043	1490.3	71824	836		BLPhi_n2_c18	14_P58229	66.329	1551.3	71824	836				BLPhi_n2_c18	14_P58229	68.3877	1505.3	71824	836
	BLPhi_n2_c18	15_P25705	53.783	2070.4	118257	2130		BLPhi_n2_c18	15_P25705	53.034	2099.6	118257	2130		BLPhi_n2_c18	15_P25705	52.292	2129.4	118257	2130				BLPhi_n2_c18	15_P25705	53.0363	2099.8	118257	2130
	BLPhi_n2_c18	16_P03435	69.777	1636.2	64200	308		BLPhi_n2_c18	16_P03435	70.542	1618.5	64200	308		BLPhi_n2_c18	16_P03435	69.623	1639.8	64200	308				BLPhi_n2_c18	16_P03435	69.9807	1631.5	64200	308
	BLPhi_n2_c18	17_P42357	42.053	3145.8	133967	337		BLPhi_n2_c18	17_P42357	41.283	3204.6	133967	337		BLPhi_n2_c18	17_P42357	44.999	2939.9	133967	337				BLPhi_n2_c18	17_P42357	42.7783	3096.77	133967	337
	BLPhi_n2_c18	18_P21177	44.506	3298.2	127317	530		BLPhi_n2_c18	18_P21177	44.447	3302.6	127317	530		BLPhi_n2_c18	18_P21177	43.896	3344	127317	530				BLPhi_n2_c18	18_P21177	44.283	3314.93	127317	530
	BLPhi_n2_c18	19_O60341	40.781	4206.8	168590	4453		BLPhi_n2_c18	19_O60341	39.876	4302.3	168590	4453		BLPhi_n2_c18	19_O60341	40.09	4279.3	168590	4453				BLPhi_n2_c18	19_O60341	40.249	4262.8	168590	4453
	BLPhi_n2_c18	20_P27895	38.56	5222	150621	10981		BLPhi_n2_c18	20_P27895	38.232	5266.7	150621	10981		BLPhi_n2_c18	20_P27895	39.508	5096.7	150621	10981				BLPhi_n2_c18	20_P27895	38.7667	5195.13	150621	10981
	BLPhi_n2_c18	21_Q8LLD0	36.973	5696.6	162416	257		BLPhi_n2_c18	21_Q8LLD0	36.577	5758.3	162416	257		BLPhi_n2_c18	21_Q8LLD0	39.784	5294.1	162416	257				BLPhi_n2_c18	21_Q8LLD0	37.778	5583	162416	257
	BLPhi_n2_c18	22_P07756	37.074	8146.8	171381	1570		BLPhi_n2_c18	22_P07756	36.187	8346.5	171381	1570		BLPhi_n2_c18	22_P07756	37.73	8005.1	171381	1570				BLPhi_n2_c18	22_P07756	36.997	8166.13	171381	1570
	BLPhi_n2_c18	23_P04775	30.464	13252.4	273604	2636		BLPhi_n2_c18	23_P04775	30.384	13287.2	273604	2636		BLPhi_n2_c18	23_P04775	30.608	13190	273604	2636				BLPhi_n2_c18	23_P04775	30.4853	13243.2	273604	2636
	BLPhi_n2_c18	24_P19096	30.676	16436.4	258732	1023		BLPhi_n2_c18	24_P19096	30.209	16690.3	258732	1023		BLPhi_n2_c18	24_P19096	30.568	16494.1	258732	1023				BLPhi_n2_c18	24_P19096	30.4843	16540.3	258732	1023
	BLPhi_n2_c18	25_P28167	31.126	19439.8	250495	11022		BLPhi_n2_c18	25_P28167	31.348	19301.8	250495	11022		BLPhi_n2_c18	25_P28167	31.458	19234.8	250495	11022				BLPhi_n2_c18	25_P28167	31.3107	19325.5	250495	11022
	BLPhi_n2_c18	26_P0C6B8	34.114	21036.3	208270	1972		BLPhi_n2_c18	26_P0C6B8	34.465	20822.1	208270	1972		BLPhi_n2_c18	26_P0C6B8	34.404	20859.3	208270	1972				BLPhi_n2_c18	26_P0C6B8	34.3277	20905.9	208270	1972
	BLPhi_n2_c18	27_P20930	31.688	25805.4	256312	11677		BLPhi_n2_c18	27_P20930	30.762	26581.8	256312	11677		BLPhi_n2_c18	27_P20930	31.733	25768.8	256312	11677				BLPhi_n2_c18	27_P20930	31.3943	26052	256312	11677
	BLPhi_n2_c18	28_P08519	53.638	17073.3	88005	1101		BLPhi_n2_c18	28_P08519	53.649	17069.6	88005	1101		BLPhi_n2_c18	28_P08519	54.071	16936.5	88005	1101				BLPhi_n2_c18	28_P08519	53.786	17026.5	88005	1101
	BLPhi_n2_c18	29_Q7TMA5	25.409	37587	336352	6662		BLPhi_n2_c18	29_Q7TMA5	25.48	37482.5	336352	6662		BLPhi_n2_c18	29_Q7TMA5	25.529	37410.2	336352	6662				BLPhi_n2_c18	29_Q7TMA5	25.4727	37493.2	336352	6662
	BLPhi_n2_c18	30_P33450	25.935	39961.6	310671	5275		BLPhi_n2_c18	30_P33450	25.987	39880.9	310671	5275		BLPhi_n2_c18	30_P33450	26.16	39617.4	310671	5275				BLPhi_n2_c18	30_P33450	26.0273	39820	310671	5275
	BLPhi_n2_c18	31_Q9UKN1	35.164	31368.1	178425	14707		BLPhi_n2_c18	31_Q9UKN1	35.754	30850.4	178425	14707		BLPhi_n2_c18	31_Q9UKN1	36.1	30554.9	178425	14707				BLPhi_n2_c18	31_Q9UKN1	35.6727	30924.5	178425	14707
	BLPhi_n2_c18_f	00_P56980	26.534	182.1	92	3		BLPhi_n2_c18_f	00_P56980	24.996	193.3	92	3		BLPhi_n2_c18_f	00_P56980	25.909	186.5	92	3				BLPhi_n2_c18_f	00_P56980	25.813	187.3	92	3
	BLPhi_n2_c18_f	01_O29181	46.811	271	6629	12		BLPhi_n2_c18_f	01_O29181	46.796	271.1	6629	12		BLPhi_n2_c18_f	01_O29181	45.176	280.8	6629	12				BLPhi_n2_c18_f	01_O29181	46.261	274.3	6629	12
	BLPhi_n2_c18_f	02_P03630	85.018	300.8	3672	1		BLPhi_n2_c18_f	02_P03630	86.92	294.2	3672	1		BLPhi_n2_c18_f	02_P03630	84.264	303.5	3672	1				BLPhi_n2_c18_f	02_P03630	85.4007	299.5	3672	1
	BLPhi_n2_c18_f	03_P02232	87.678	330.7	5136	42		BLPhi_n2_c18_f	03_P02232	85.946	337.4	5136	42		BLPhi_n2_c18_f	03_P02232	81.623	355.2	5136	42				BLPhi_n2_c18_f	03_P02232	85.0823	341.1	5136	42
	BLPhi_n2_c18_f	04_P01111	107.641	353.6	4926	343		BLPhi_n2_c18_f	04_P01111	103.928	366.2	4926	343		BLPhi_n2_c18_f	04_P01111	101.701	374.2	4926	343				BLPhi_n2_c18_f	04_P01111	104.423	364.667	4926	343
	BLPhi_n2_c18_f	05_P05013	87.62	434.3	9841	46		BLPhi_n2_c18_f	05_P05013	88.354	430.7	9841	46		BLPhi_n2_c18_f	05_P05013	86.469	440.1	9841	46				BLPhi_n2_c18_f	05_P05013	87.481	435.033	9841	46
	BLPhi_n2_c18_f	06_P14942	97.377	459.1	9470	28		BLPhi_n2_c18_f	06_P14942	96.797	461.8	9470	28		BLPhi_n2_c18_f	06_P14942	93.241	479.4	9470	28				BLPhi_n2_c18_f	06_P14942	95.805	466.767	9470	28
	BLPhi_n2_c18_f	07_P00762	135.359	365.9	3348	461		BLPhi_n2_c18_f	07_P00762	132.576	373.6	3348	461		BLPhi_n2_c18_f	07_P00762	137.099	361.3	3348	461				BLPhi_n2_c18_f	07_P00762	135.011	366.933	3348	461
	BLPhi_n2_c18_f	08_P53765	106.58	481.8	9566	359		BLPhi_n2_c18_f	08_P53765	107.487	477.7	9566	359		BLPhi_n2_c18_f	08_P53765	104.523	491.2	9566	359				BLPhi_n2_c18_f	08_P53765	106.197	483.567	9566	359
	BLPhi_n2_c18_f	09_Q8ZGB4	118.867	611.5	10725	254		BLPhi_n2_c18_f	09_Q8ZGB4	116.829	622.2	10725	254		BLPhi_n2_c18_f	09_Q8ZGB4	114.138	636.9	10725	254				BLPhi_n2_c18_f	09_Q8ZGB4	116.611	623.533	10725	254
	BLPhi_n2_c18_f	10_P03989	113.417	642.7	12133	147		BLPhi_n2_c18_f	10_P03989	116.187	627.4	12133	147		BLPhi_n2_c18_f	10_P03989	110.987	656.8	12133	147				BLPhi_n2_c18_f	10_P03989	113.53	642.3	12133	147
	BLPhi_n2_c18_f	11_P07327	123.359	612.1	9987	175		BLPhi_n2_c18_f	11_P07327	123.268	612.6	9987	175		BLPhi_n2_c18_f	11_P07327	124.619	605.9	9987	175				BLPhi_n2_c18_f	11_P07327	123.749	610.2	9987	175
	BLPhi_n2_c18_f	12_P01008	119.776	780	13298	79		BLPhi_n2_c18_f	12_P01008	120.15	777.6	13298	79		BLPhi_n2_c18_f	12_P01008	116.577	801.4	13298	79				BLPhi_n2_c18_f	12_P01008	118.834	786.333	13298	79
	BLPhi_n2_c18_f	13_P10635	115.746	864.6	16675	309		BLPhi_n2_c18_f	13_P10635	112.994	885.7	16675	309		BLPhi_n2_c18_f	13_P10635	105.224	951.1	16675	309				BLPhi_n2_c18_f	13_P10635	111.321	900.467	16675	309
	BLPhi_n2_c18_f	14_P58229	142.394	722.6	10419	148		BLPhi_n2_c18_f	14_P58229	139.421	738	10419	148		BLPhi_n2_c18_f	14_P58229	136.859	751.8	10419	148				BLPhi_n2_c18_f	14_P58229	139.558	737.467	10419	148
	BLPhi_n2_c18_f	15_P25705	107.846	1032.5	21523	1165		BLPhi_n2_c18_f	15_P25705	108.004	1031	21523	1165		BLPhi_n2_c18_f	15_P25705	102.59	1085.4	21523	1165				BLPhi_n2_c18_f	15_P25705	106.147	1049.63	21523	1165
	BLPhi_n2_c18_f	16_P03435	145.409	785.2	9277	214		BLPhi_n2_c18_f	16_P03435	144.216	791.7	9277	214		BLPhi_n2_c18_f	16_P03435	139.102	820.8	9277	214				BLPhi_n2_c18_f	16_P03435	142.909	799.233	9277	214
	BLPhi_n2_c18_f	17_P42357	97.47	1357.3	24553	270		BLPhi_n2_c18_f	17_P42357	96.42	1372	24553	270		BLPhi_n2_c18_f	17_P42357	90.285	1465.3	24553	270				BLPhi_n2_c18_f	17_P42357	94.725	1398.2	24553	270
	BLPhi_n2_c18_f	18_P21177	107.19	1369.4	22117	283		BLPhi_n2_c18_f	18_P21177	105.877	1386.4	22117	283		BLPhi_n2_c18_f	18_P21177	95.235	1541.3	22117	283				BLPhi_n2_c18_f	18_P21177	102.767	1432.37	22117	283
	BLPhi_n2_c18_f	19_O60341	83.43	2056.3	48705	3001		BLPhi_n2_c18_f	19_O60341	83.055	2065.6	48705	3001		BLPhi_n2_c18_f	19_O60341	79.653	2153.8	48705	3001				BLPhi_n2_c18_f	19_O60341	82.046	2091.9	48705	3001
	BLPhi_n2_c18_f	20_P27895	83.963	2398.2	32466	5633		BLPhi_n2_c18_f	20_P27895	84.459	2384.1	32466	5633		BLPhi_n2_c18_f	20_P27895	84.078	2394.9	32466	5633				BLPhi_n2_c18_f	20_P27895	84.1667	2392.4	32466	5633
	BLPhi_n2_c18_f	21_Q8LLD0	81.511	2583.9	38583	123		BLPhi_n2_c18_f	21_Q8LLD0	78.172	2694.3	38583	123		BLPhi_n2_c18_f	21_Q8LLD0	83.128	2533.7	38583	123				BLPhi_n2_c18_f	21_Q8LLD0	80.937	2603.97	38583	123
	BLPhi_n2_c18_f	22_P07756	90.658	3331.6	29620	597		BLPhi_n2_c18_f	22_P07756	90.525	3336.5	29620	597		BLPhi_n2_c18_f	22_P07756	93.019	3247	29620	597				BLPhi_n2_c18_f	22_P07756	91.4007	3305.03	29620	597
	BLPhi_n2_c18_f	23_P04775	54.751	7373.9	106943	2178		BLPhi_n2_c18_f	23_P04775	55.159	7319.2	106943	2178		BLPhi_n2_c18_f	23_P04775	56.157	7189.2	106943	2178				BLPhi_n2_c18_f	23_P04775	55.3557	7294.1	106943	2178
	BLPhi_n2_c18_f	24_P19096	67.199	7503.1	63087	534		BLPhi_n2_c18_f	24_P19096	67.412	7479.4	63087	534		BLPhi_n2_c18_f	24_P19096	67.23	7499.6	63087	534				BLPhi_n2_c18_f	24_P19096	67.2803	7494.03	63087	534
	BLPhi_n2_c18_f	25_P28167	62.715	9648.1	75970	8260		BLPhi_n2_c18_f	25_P28167	62.636	9660.2	75970	8260		BLPhi_n2_c18_f	25_P28167	63.236	9568.6	75970	8260				BLPhi_n2_c18_f	25_P28167	62.8623	9625.63	75970	8260
	BLPhi_n2_c18_f	26_P0C6B8	82.778	8669.5	40531	1107		BLPhi_n2_c18_f	26_P0C6B8	82.471	8701.7	40531	1107		BLPhi_n2_c18_f	26_P0C6B8	82.649	8683	40531	1107				BLPhi_n2_c18_f	26_P0C6B8	82.6327	8684.73	40531	1107
	BLPhi_n2_c18_f	27_P20930	55.982	14606.7	100831	9989		BLPhi_n2_c18_f	27_P20930	56.004	14600.9	100831	9989		BLPhi_n2_c18_f	27_P20930	56.714	14418.2	100831	9989				BLPhi_n2_c18_f	27_P20930	56.2333	14541.9	100831	9989
	BLPhi_n2_c18_f	28_P08519	126.339	7248.6	15803	775		BLPhi_n2_c18_f	28_P08519	126.186	7257.3	15803	775		BLPhi_n2_c18_f	28_P08519	123.361	7423.6	15803	775				BLPhi_n2_c18_f	28_P08519	125.295	7309.83	15803	775
	BLPhi_n2_c18_f	29_Q7TMA5	52.711	18118.3	91267	4664		BLPhi_n2_c18_f	29_Q7TMA5	52.734	18110.4	91267	4664		BLPhi_n2_c18_f	29_Q7TMA5	52.919	18047.1	91267	4664				BLPhi_n2_c18_f	29_Q7TMA5	52.788	18091.9	91267	4664
	BLPhi_n2_c18_f	30_P33450	55.338	18728.3	82868	4140		BLPhi_n2_c18_f	30_P33450	55.49	18677.2	82868	4140		BLPhi_n2_c18_f	30_P33450	56.113	18469.7	82868	4140				BLPhi_n2_c18_f	30_P33450	55.647	18625.1	82868	4140
	BLPhi_n2_c18_f	31_Q9UKN1	77.641	14206.8	44752	9833		BLPhi_n2_c18_f	31_Q9UKN1	78.187	14107.6	44752	9833		BLPhi_n2_c18_f	31_Q9UKN1	77.907	14158.4	44752	9833				BLPhi_n2_c18_f	31_Q9UKN1	77.9117	14157.6	44752	9833
	BLPhi_n2_c19	00_P56980	22.691	213	952	3		BLPhi_n2_c19	00_P56980	22.548	214.3	952	3		BLPhi_n2_c19	00_P56980	23.753	203.5	952	3				BLPhi_n2_c19	00_P56980	22.9973	210.267	952	3
	BLPhi_n2_c19	01_O29181	29.396	431.5	34611	15		BLPhi_n2_c19	01_O29181	28.958	438.1	34611	15		BLPhi_n2_c19	01_O29181	27.647	458.8	34611	15				BLPhi_n2_c19	01_O29181	28.667	442.8	34611	15
	BLPhi_n2_c19	02_P03630	50.25	508.9	25046	1		BLPhi_n2_c19	02_P03630	49.764	513.9	25046	1		BLPhi_n2_c19	02_P03630	47.694	536.2	25046	1				BLPhi_n2_c19	02_P03630	49.236	519.667	25046	1
	BLPhi_n2_c19	03_P02232	48.523	597.6	34001	49		BLPhi_n2_c19	03_P02232	48.086	603	34001	49		BLPhi_n2_c19	03_P02232	45.57	636.3	34001	49				BLPhi_n2_c19	03_P02232	47.393	612.3	34001	49
	BLPhi_n2_c19	04_P01111	57.465	662.3	34900	1187		BLPhi_n2_c19	04_P01111	56.811	669.9	34900	1187		BLPhi_n2_c19	04_P01111	52.951	718.7	34900	1187				BLPhi_n2_c19	04_P01111	55.7423	683.633	34900	1187
	BLPhi_n2_c19	05_P05013	50.407	755	53825	67		BLPhi_n2_c19	05_P05013	48.563	783.6	53825	67		BLPhi_n2_c19	05_P05013	45.902	829.1	53825	67				BLPhi_n2_c19	05_P05013	48.2907	789.233	53825	67
	BLPhi_n2_c19	06_P14942	55.229	809.4	56586	41		BLPhi_n2_c19	06_P14942	53.661	833	56586	41		BLPhi_n2_c19	06_P14942	49.378	905.3	56586	41				BLPhi_n2_c19	06_P14942	52.756	849.233	56586	41
	BLPhi_n2_c19	07_P00762	75.832	653.2	23586	735		BLPhi_n2_c19	07_P00762	76.158	650.4	23586	735		BLPhi_n2_c19	07_P00762	71.979	688.2	23586	735				BLPhi_n2_c19	07_P00762	74.6563	663.933	23586	735
	BLPhi_n2_c19	08_P53765	61.881	829.8	51521	406		BLPhi_n2_c19	08_P53765	61.774	831.2	51521	406		BLPhi_n2_c19	08_P53765	55.555	924.2	51521	406				BLPhi_n2_c19	08_P53765	59.7367	861.733	51521	406
	BLPhi_n2_c19	09_Q8ZGB4	61.361	1184.6	67563	259		BLPhi_n2_c19	09_Q8ZGB4	61.358	1184.7	67563	259		BLPhi_n2_c19	09_Q8ZGB4	58.666	1239	67563	259				BLPhi_n2_c19	09_Q8ZGB4	60.4617	1202.77	67563	259
	BLPhi_n2_c19	10_P03989	62.393	1168.3	68732	203		BLPhi_n2_c19	10_P03989	61.697	1181.4	68732	203		BLPhi_n2_c19	10_P03989	58.816	1239.3	68732	203				BLPhi_n2_c19	10_P03989	60.9687	1196.33	68732	203
	BLPhi_n2_c19	11_P07327	62.677	1204.7	67975	491		BLPhi_n2_c19	11_P07327	61.961	1218.7	67975	491		BLPhi_n2_c19	11_P07327	60.801	1241.9	67975	491				BLPhi_n2_c19	11_P07327	61.813	1221.77	67975	491
	BLPhi_n2_c19	12_P01008	62.645	1491.4	79633	244		BLPhi_n2_c19	12_P01008	62.813	1487.4	79633	244		BLPhi_n2_c19	12_P01008	61.781	1512.3	79633	244				BLPhi_n2_c19	12_P01008	62.413	1497.03	79633	244
	BLPhi_n2_c19	13_P10635	59.149	1691.9	96692	918		BLPhi_n2_c19	13_P10635	58.858	1700.3	96692	918		BLPhi_n2_c19	13_P10635	57.641	1736.2	96692	918				BLPhi_n2_c19	13_P10635	58.5493	1709.47	96692	918
	BLPhi_n2_c19	14_P58229	69.757	1475	71824	836		BLPhi_n2_c19	14_P58229	68.085	1511.2	71824	836		BLPhi_n2_c19	14_P58229	66.954	1536.8	71824	836				BLPhi_n2_c19	14_P58229	68.2653	1507.67	71824	836
	BLPhi_n2_c19	15_P25705	53.97	2063.2	118257	2130		BLPhi_n2_c19	15_P25705	53.286	2089.7	118257	2130		BLPhi_n2_c19	15_P25705	53.503	2081.2	118257	2130				BLPhi_n2_c19	15_P25705	53.5863	2078.03	118257	2130
	BLPhi_n2_c19	16_P03435	71.195	1603.6	64200	308		BLPhi_n2_c19	16_P03435	69.676	1638.6	64200	308		BLPhi_n2_c19	16_P03435	69.614	1640	64200	308				BLPhi_n2_c19	16_P03435	70.1617	1627.4	64200	308
	BLPhi_n2_c19	17_P42357	42.527	3110.8	133967	337		BLPhi_n2_c19	17_P42357	42.334	3125	133967	337		BLPhi_n2_c19	17_P42357	43.401	3048.2	133967	337				BLPhi_n2_c19	17_P42357	42.754	3094.67	133967	337
	BLPhi_n2_c19	18_P21177	45.289	3241.2	127317	530		BLPhi_n2_c19	18_P21177	44.003	3335.9	127317	530		BLPhi_n2_c19	18_P21177	44.262	3316.4	127317	530				BLPhi_n2_c19	18_P21177	44.518	3297.83	127317	530
	BLPhi_n2_c19	19_O60341	40.74	4211	168590	4453		BLPhi_n2_c19	19_O60341	40.589	4226.6	168590	4453		BLPhi_n2_c19	19_O60341	40.529	4232.9	168590	4453				BLPhi_n2_c19	19_O60341	40.6193	4223.5	168590	4453
	BLPhi_n2_c19	20_P27895	38.307	5256.5	150621	10981		BLPhi_n2_c19	20_P27895	38.037	5293.8	150621	10981		BLPhi_n2_c19	20_P27895	40.384	4986.1	150621	10981				BLPhi_n2_c19	20_P27895	38.9093	5178.8	150621	10981
	BLPhi_n2_c19	21_Q8LLD0	37.486	5618.6	162416	257		BLPhi_n2_c19	21_Q8LLD0	37.59	5603.2	162416	257		BLPhi_n2_c19	21_Q8LLD0	39.242	5367.2	162416	257				BLPhi_n2_c19	21_Q8LLD0	38.106	5529.67	162416	257
	BLPhi_n2_c19	22_P07756	37.232	8112.4	171381	1570		BLPhi_n2_c19	22_P07756	36.931	8178.3	171381	1570		BLPhi_n2_c19	22_P07756	38.368	7872.2	171381	1570				BLPhi_n2_c19	22_P07756	37.5103	8054.3	171381	1570
	BLPhi_n2_c19	23_P04775	29.875	13513.7	273604	2636		BLPhi_n2_c19	23_P04775	30.16	13386.2	273604	2636		BLPhi_n2_c19	23_P04775	30.931	13052.4	273604	2636				BLPhi_n2_c19	23_P04775	30.322	13317.4	273604	2636
	BLPhi_n2_c19	24_P19096	30.439	16564.2	258732	1023		BLPhi_n2_c19	24_P19096	30.607	16473.3	258732	1023		BLPhi_n2_c19	24_P19096	30.519	16520.7	258732	1023				BLPhi_n2_c19	24_P19096	30.5217	16519.4	258732	1023
	BLPhi_n2_c19	25_P28167	31.229	19375.6	250495	11022		BLPhi_n2_c19	25_P28167	31.035	19496.8	250495	11022		BLPhi_n2_c19	25_P28167	31.155	19421.6	250495	11022				BLPhi_n2_c19	25_P28167	31.1397	19431.3	250495	11022
	BLPhi_n2_c19	26_P0C6B8	34.18	20996	208270	1972		BLPhi_n2_c19	26_P0C6B8	34.339	20898.8	208270	1972		BLPhi_n2_c19	26_P0C6B8	34.36	20885.8	208270	1972				BLPhi_n2_c19	26_P0C6B8	34.293	20926.9	208270	1972
	BLPhi_n2_c19	27_P20930	31.529	25934.9	256312	11677		BLPhi_n2_c19	27_P20930	31.392	26048.6	256312	11677		BLPhi_n2_c19	27_P20930	31.863	25663.5	256312	11677				BLPhi_n2_c19	27_P20930	31.5947	25882.3	256312	11677
	BLPhi_n2_c19	28_P08519	53.515	17112.4	88005	1101		BLPhi_n2_c19	28_P08519	53.262	17193.8	88005	1101		BLPhi_n2_c19	28_P08519	53.949	16974.7	88005	1101				BLPhi_n2_c19	28_P08519	53.5753	17093.6	88005	1101
	BLPhi_n2_c19	29_Q7TMA5	25.603	37302.1	336352	6662		BLPhi_n2_c19	29_Q7TMA5	25.321	37717.1	336352	6662		BLPhi_n2_c19	29_Q7TMA5	25.567	37355.1	336352	6662				BLPhi_n2_c19	29_Q7TMA5	25.497	37458.1	336352	6662
	BLPhi_n2_c19	30_P33450	25.825	40131.2	310671	5275		BLPhi_n2_c19	30_P33450	26.082	39735.5	310671	5275		BLPhi_n2_c19	30_P33450	26.029	39816.1	310671	5275				BLPhi_n2_c19	30_P33450	25.9787	39894.3	310671	5275
	BLPhi_n2_c19	31_Q9UKN1	35.569	31010.9	178425	14707		BLPhi_n2_c19	31_Q9UKN1	35.812	30801	178425	14707		BLPhi_n2_c19	31_Q9UKN1	35.396	31163.2	178425	14707				BLPhi_n2_c19	31_Q9UKN1	35.5923	30991.7	178425	14707
	BLPhi_n2_c19_f	00_P56980	25.916	186.5	92	3		BLPhi_n2_c19_f	00_P56980	25.844	187	92	3		BLPhi_n2_c19_f	00_P56980	24.218	199.5	92	3				BLPhi_n2_c19_f	00_P56980	25.326	191	92	3
	BLPhi_n2_c19_f	01_O29181	47.464	267.3	6629	12		BLPhi_n2_c19_f	01_O29181	47.332	268	6629	12		BLPhi_n2_c19_f	01_O29181	44.915	282.4	6629	12				BLPhi_n2_c19_f	01_O29181	46.5703	272.567	6629	12
	BLPhi_n2_c19_f	02_P03630	83.226	307.3	3672	1		BLPhi_n2_c19_f	02_P03630	83.672	305.6	3672	1		BLPhi_n2_c19_f	02_P03630	82.999	308.1	3672	1				BLPhi_n2_c19_f	02_P03630	83.299	307	3672	1
	BLPhi_n2_c19_f	03_P02232	85.761	338.1	5136	42		BLPhi_n2_c19_f	03_P02232	86.568	334.9	5136	42		BLPhi_n2_c19_f	03_P02232	83.538	347.1	5136	42				BLPhi_n2_c19_f	03_P02232	85.289	340.033	5136	42
	BLPhi_n2_c19_f	04_P01111	105.409	361	4926	343		BLPhi_n2_c19_f	04_P01111	103.289	368.4	4926	343		BLPhi_n2_c19_f	04_P01111	101.403	375.3	4926	343				BLPhi_n2_c19_f	04_P01111	103.367	368.233	4926	343
	BLPhi_n2_c19_f	05_P05013	88.048	432.2	9841	46		BLPhi_n2_c19_f	05_P05013	85.318	446.1	9841	46		BLPhi_n2_c19_f	05_P05013	85.094	447.2	9841	46				BLPhi_n2_c19_f	05_P05013	86.1533	441.833	9841	46
	BLPhi_n2_c19_f	06_P14942	98.498	453.8	9470	28		BLPhi_n2_c19_f	06_P14942	98.895	452	9470	28		BLPhi_n2_c19_f	06_P14942	95.177	469.7	9470	28				BLPhi_n2_c19_f	06_P14942	97.5233	458.5	9470	28
	BLPhi_n2_c19_f	07_P00762	131.694	376.1	3348	461		BLPhi_n2_c19_f	07_P00762	133.419	371.3	3348	461		BLPhi_n2_c19_f	07_P00762	134.756	367.6	3348	461				BLPhi_n2_c19_f	07_P00762	133.29	371.667	3348	461
	BLPhi_n2_c19_f	08_P53765	105.693	485.8	9566	359		BLPhi_n2_c19_f	08_P53765	107.676	476.9	9566	359		BLPhi_n2_c19_f	08_P53765	102.675	500.1	9566	359				BLPhi_n2_c19_f	08_P53765	105.348	487.6	9566	359
	BLPhi_n2_c19_f	09_Q8ZGB4	118.464	613.6	10725	254		BLPhi_n2_c19_f	09_Q8ZGB4	119.615	607.7	10725	254		BLPhi_n2_c19_f	09_Q8ZGB4	115.895	627.2	10725	254				BLPhi_n2_c19_f	09_Q8ZGB4	117.991	616.167	10725	254
	BLPhi_n2_c19_f	10_P03989	115.419	631.5	12133	147		BLPhi_n2_c19_f	10_P03989	114.712	635.4	12133	147		BLPhi_n2_c19_f	10_P03989	109.67	664.6	12133	147				BLPhi_n2_c19_f	10_P03989	113.267	643.833	12133	147
	BLPhi_n2_c19_f	11_P07327	124.661	605.7	9987	175		BLPhi_n2_c19_f	11_P07327	122.142	618.2	9987	175		BLPhi_n2_c19_f	11_P07327	119.656	631.1	9987	175				BLPhi_n2_c19_f	11_P07327	122.153	618.333	9987	175
	BLPhi_n2_c19_f	12_P01008	121.041	771.9	13298	79		BLPhi_n2_c19_f	12_P01008	119.484	781.9	13298	79		BLPhi_n2_c19_f	12_P01008	116.812	799.8	13298	79				BLPhi_n2_c19_f	12_P01008	119.112	784.533	13298	79
	BLPhi_n2_c19_f	13_P10635	117.453	852	16675	309		BLPhi_n2_c19_f	13_P10635	117.578	851.1	16675	309		BLPhi_n2_c19_f	13_P10635	106.27	941.7	16675	309				BLPhi_n2_c19_f	13_P10635	113.767	881.6	16675	309
	BLPhi_n2_c19_f	14_P58229	140.775	730.9	10419	148		BLPhi_n2_c19_f	14_P58229	139.372	738.3	10419	148		BLPhi_n2_c19_f	14_P58229	131.955	779.8	10419	148				BLPhi_n2_c19_f	14_P58229	137.367	749.667	10419	148
	BLPhi_n2_c19_f	15_P25705	110.152	1010.9	21523	1165		BLPhi_n2_c19_f	15_P25705	107.044	1040.2	21523	1165		BLPhi_n2_c19_f	15_P25705	103.805	1072.7	21523	1165				BLPhi_n2_c19_f	15_P25705	107	1041.27	21523	1165
	BLPhi_n2_c19_f	16_P03435	143.467	795.8	9277	214		BLPhi_n2_c19_f	16_P03435	141.287	808.1	9277	214		BLPhi_n2_c19_f	16_P03435	139.447	818.7	9277	214				BLPhi_n2_c19_f	16_P03435	141.4	807.533	9277	214
	BLPhi_n2_c19_f	17_P42357	96.563	1370	24553	270		BLPhi_n2_c19_f	17_P42357	96.048	1377.4	24553	270		BLPhi_n2_c19_f	17_P42357	89.474	1478.6	24553	270				BLPhi_n2_c19_f	17_P42357	94.0283	1408.67	24553	270
	BLPhi_n2_c19_f	18_P21177	106.853	1373.8	22117	283		BLPhi_n2_c19_f	18_P21177	105.216	1395.1	22117	283		BLPhi_n2_c19_f	18_P21177	97.308	1508.5	22117	283				BLPhi_n2_c19_f	18_P21177	103.126	1425.8	22117	283
	BLPhi_n2_c19_f	19_O60341	83.885	2045.1	48705	3001		BLPhi_n2_c19_f	19_O60341	82.689	2074.7	48705	3001		BLPhi_n2_c19_f	19_O60341	80.578	2129.1	48705	3001				BLPhi_n2_c19_f	19_O60341	82.384	2082.97	48705	3001
	BLPhi_n2_c19_f	20_P27895	86.168	2336.8	32466	5633		BLPhi_n2_c19_f	20_P27895	82.818	2431.3	32466	5633		BLPhi_n2_c19_f	20_P27895	86.4	2330.5	32466	5633				BLPhi_n2_c19_f	20_P27895	85.1287	2366.2	32466	5633
	BLPhi_n2_c19_f	21_Q8LLD0	80.446	2618.2	38583	123		BLPhi_n2_c19_f	21_Q8LLD0	78.421	2685.8	38583	123		BLPhi_n2_c19_f	21_Q8LLD0	84.762	2484.8	38583	123				BLPhi_n2_c19_f	21_Q8LLD0	81.2097	2596.27	38583	123
	BLPhi_n2_c19_f	22_P07756	90.049	3354.1	29620	597		BLPhi_n2_c19_f	22_P07756	88.256	3422.3	29620	597		BLPhi_n2_c19_f	22_P07756	93.597	3227	29620	597				BLPhi_n2_c19_f	22_P07756	90.634	3334.47	29620	597
	BLPhi_n2_c19_f	23_P04775	55.051	7333.7	106943	2178		BLPhi_n2_c19_f	23_P04775	55.105	7326.4	106943	2178		BLPhi_n2_c19_f	23_P04775	56.789	7109.1	106943	2178				BLPhi_n2_c19_f	23_P04775	55.6483	7256.4	106943	2178
	BLPhi_n2_c19_f	24_P19096	67.455	7474.6	63087	534		BLPhi_n2_c19_f	24_P19096	67.665	7451.4	63087	534		BLPhi_n2_c19_f	24_P19096	67.628	7455.5	63087	534				BLPhi_n2_c19_f	24_P19096	67.5827	7460.5	63087	534
	BLPhi_n2_c19_f	25_P28167	62.916	9617.2	75970	8260		BLPhi_n2_c19_f	25_P28167	62.801	9634.8	75970	8260		BLPhi_n2_c19_f	25_P28167	63.57	9518.4	75970	8260				BLPhi_n2_c19_f	25_P28167	63.0957	9590.13	75970	8260
	BLPhi_n2_c19_f	26_P0C6B8	82.103	8740.7	40531	1107		BLPhi_n2_c19_f	26_P0C6B8	82.422	8706.8	40531	1107		BLPhi_n2_c19_f	26_P0C6B8	82.049	8746.5	40531	1107				BLPhi_n2_c19_f	26_P0C6B8	82.1913	8731.33	40531	1107
	BLPhi_n2_c19_f	27_P20930	55.942	14617.2	100831	9989		BLPhi_n2_c19_f	27_P20930	55.784	14658.5	100831	9989		BLPhi_n2_c19_f	27_P20930	57.097	14321.5	100831	9989				BLPhi_n2_c19_f	27_P20930	56.2743	14532.4	100831	9989
	BLPhi_n2_c19_f	28_P08519	125.99	7268.6	15803	775		BLPhi_n2_c19_f	28_P08519	126.642	7231.2	15803	775		BLPhi_n2_c19_f	28_P08519	123.431	7419.4	15803	775				BLPhi_n2_c19_f	28_P08519	125.354	7306.4	15803	775
	BLPhi_n2_c19_f	29_Q7TMA5	52.694	18124.1	91267	4664		BLPhi_n2_c19_f	29_Q7TMA5	52.254	18277	91267	4664		BLPhi_n2_c19_f	29_Q7TMA5	53.584	17823.4	91267	4664				BLPhi_n2_c19_f	29_Q7TMA5	52.844	18074.8	91267	4664
	BLPhi_n2_c19_f	30_P33450	54.994	18845.4	82868	4140		BLPhi_n2_c19_f	30_P33450	55.446	18691.8	82868	4140		BLPhi_n2_c19_f	30_P33450	55.521	18666.7	82868	4140				BLPhi_n2_c19_f	30_P33450	55.3203	18734.6	82868	4140
	BLPhi_n2_c19_f	31_Q9UKN1	77.698	14196.5	44752	9833		BLPhi_n2_c19_f	31_Q9UKN1	77.948	14150.9	44752	9833		BLPhi_n2_c19_f	31_Q9UKN1	77.743	14188.2	44752	9833				BLPhi_n2_c19_f	31_Q9UKN1	77.7963	14178.5	44752	9833
	BLPhi_n2_c20	00_P56980	23.325	207.2	662	3		BLPhi_n2_c20	00_P56980	23.355	206.9	662	3		BLPhi_n2_c20	00_P56980	24.022	201.2	662	3				BLPhi_n2_c20	00_P56980	23.5673	205.1	662	3
	BLPhi_n2_c20	01_O29181	29.804	425.6	30426	15		BLPhi_n2_c20	01_O29181	30.078	421.8	30426	15		BLPhi_n2_c20	01_O29181	28.939	438.4	30426	15				BLPhi_n2_c20	01_O29181	29.607	428.6	30426	15
	BLPhi_n2_c20	02_P03630	52.73	485	21698	1		BLPhi_n2_c20	02_P03630	52.503	487.1	21698	1		BLPhi_n2_c20	02_P03630	50.726	504.1	21698	1				BLPhi_n2_c20	02_P03630	51.9863	492.067	21698	1
	BLPhi_n2_c20	03_P02232	51.214	566.2	28965	48		BLPhi_n2_c20	03_P02232	51.879	558.9	28965	48		BLPhi_n2_c20	03_P02232	48.793	594.3	28965	48				BLPhi_n2_c20	03_P02232	50.6287	573.133	28965	48
	BLPhi_n2_c20	04_P01111	63.878	595.8	27329	1169		BLPhi_n2_c20	04_P01111	63.369	600.6	27329	1169		BLPhi_n2_c20	04_P01111	58.567	649.8	27329	1169				BLPhi_n2_c20	04_P01111	61.938	615.4	27329	1169
	BLPhi_n2_c20	05_P05013	53.378	713	43174	67		BLPhi_n2_c20	05_P05013	54.197	702.2	43174	67		BLPhi_n2_c20	05_P05013	49.404	770.3	43174	67				BLPhi_n2_c20	05_P05013	52.3263	728.5	43174	67
	BLPhi_n2_c20	06_P14942	59.597	750.1	41159	38		BLPhi_n2_c20	06_P14942	59.022	757.4	41159	38		BLPhi_n2_c20	06_P14942	55.421	806.6	41159	38				BLPhi_n2_c20	06_P14942	58.0133	771.367	41159	38
	BLPhi_n2_c20	07_P00762	79.447	623.5	19825	727		BLPhi_n2_c20	07_P00762	81.194	610.1	19825	727		BLPhi_n2_c20	07_P00762	78.157	633.8	19825	727				BLPhi_n2_c20	07_P00762	79.5993	622.467	19825	727
	BLPhi_n2_c20	08_P53765	64.748	793	45284	406		BLPhi_n2_c20	08_P53765	63.421	809.6	45284	406		BLPhi_n2_c20	08_P53765	58.829	872.8	45284	406				BLPhi_n2_c20	08_P53765	62.3327	825.133	45284	406
	BLPhi_n2_c20	09_Q8ZGB4	66.451	1093.9	56767	259		BLPhi_n2_c20	09_Q8ZGB4	66.014	1101.1	56767	259		BLPhi_n2_c20	09_Q8ZGB4	62.605	1161.1	56767	259				BLPhi_n2_c20	09_Q8ZGB4	65.0233	1118.7	56767	259
	BLPhi_n2_c20	10_P03989	66.827	1090.7	56499	196		BLPhi_n2_c20	10_P03989	66.978	1088.3	56499	196		BLPhi_n2_c20	10_P03989	63.546	1147.1	56499	196				BLPhi_n2_c20	10_P03989	65.7837	1108.7	56499	196
	BLPhi_n2_c20	11_P07327	67.949	1111.3	55957	487		BLPhi_n2_c20	11_P07327	68.331	1105.1	55957	487		BLPhi_n2_c20	11_P07327	64.945	1162.7	55957	487				BLPhi_n2_c20	11_P07327	67.075	1126.37	55957	487
	BLPhi_n2_c20	12_P01008	72.002	1297.6	57277	213		BLPhi_n2_c20	12_P01008	70.98	1316.3	57277	213		BLPhi_n2_c20	12_P01008	70.849	1318.7	57277	213				BLPhi_n2_c20	12_P01008	71.277	1310.87	57277	213
	BLPhi_n2_c20	13_P10635	65.174	1535.5	76197	796		BLPhi_n2_c20	13_P10635	64.609	1548.9	76197	796		BLPhi_n2_c20	13_P10635	63.905	1566	76197	796				BLPhi_n2_c20	13_P10635	64.5627	1550.13	76197	796
	BLPhi_n2_c20	14_P58229	76.489	1345.2	55316	587		BLPhi_n2_c20	14_P58229	77.366	1330	55316	587		BLPhi_n2_c20	14_P58229	74.951	1372.8	55316	587				BLPhi_n2_c20	14_P58229	76.2687	1349.33	55316	587
	BLPhi_n2_c20	15_P25705	56.463	1972.1	105079	2083		BLPhi_n2_c20	15_P25705	56.752	1962.1	105079	2083		BLPhi_n2_c20	15_P25705	56.722	1963.1	105079	2083				BLPhi_n2_c20	15_P25705	56.6457	1965.77	105079	2083
	BLPhi_n2_c20	16_P03435	77.94	1464.8	49915	298		BLPhi_n2_c20	16_P03435	78.103	1461.8	49915	298		BLPhi_n2_c20	16_P03435	77.812	1467.2	49915	298				BLPhi_n2_c20	16_P03435	77.9517	1464.6	49915	298
	BLPhi_n2_c20	17_P42357	46.648	2835.9	114630	334		BLPhi_n2_c20	17_P42357	45.538	2905.1	114630	334		BLPhi_n2_c20	17_P42357	47.548	2782.3	114630	334				BLPhi_n2_c20	17_P42357	46.578	2841.1	114630	334
	BLPhi_n2_c20	18_P21177	47.556	3086.7	111852	511		BLPhi_n2_c20	18_P21177	47.956	3060.9	111852	511		BLPhi_n2_c20	18_P21177	47.492	3090.8	111852	511				BLPhi_n2_c20	18_P21177	47.668	3079.47	111852	511
	BLPhi_n2_c20	19_O60341	42.786	4009.7	154737	4396		BLPhi_n2_c20	19_O60341	43.443	3949.1	154737	4396		BLPhi_n2_c20	19_O60341	42.526	4034.2	154737	4396				BLPhi_n2_c20	19_O60341	42.9183	3997.67	154737	4396
	BLPhi_n2_c20	20_P27895	41.137	4894.8	134730	10496		BLPhi_n2_c20	20_P27895	41.988	4795.6	134730	10496		BLPhi_n2_c20	20_P27895	42.973	4685.7	134730	10496				BLPhi_n2_c20	20_P27895	42.0327	4792.03	134730	10496
	BLPhi_n2_c20	21_Q8LLD0	39.51	5330.8	140593	250		BLPhi_n2_c20	21_Q8LLD0	40.787	5163.9	140593	250		BLPhi_n2_c20	21_Q8LLD0	42.884	4911.4	140593	250				BLPhi_n2_c20	21_Q8LLD0	41.0603	5135.37	140593	250
	BLPhi_n2_c20	22_P07756	40.211	7511.3	148088	1473		BLPhi_n2_c20	22_P07756	40.289	7496.7	148088	1473		BLPhi_n2_c20	22_P07756	41.149	7340.1	148088	1473				BLPhi_n2_c20	22_P07756	40.5497	7449.37	148088	1473
	BLPhi_n2_c20	23_P04775	32.776	12317.6	244554	2584		BLPhi_n2_c20	23_P04775	32.563	12398	244554	2584		BLPhi_n2_c20	23_P04775	32.637	12370.3	244554	2584				BLPhi_n2_c20	23_P04775	32.6587	12362	244554	2584
	BLPhi_n2_c20	24_P19096	32.181	15667.6	235401	998		BLPhi_n2_c20	24_P19096	31.79	15860.5	235401	998		BLPhi_n2_c20	24_P19096	32.405	15559.1	235401	998				BLPhi_n2_c20	24_P19096	32.1253	15695.7	235401	998
	BLPhi_n2_c20	25_P28167	33.046	18310.2	229786	10898		BLPhi_n2_c20	25_P28167	32.785	18455.8	229786	10898		BLPhi_n2_c20	25_P28167	33.084	18289	229786	10898				BLPhi_n2_c20	25_P28167	32.9717	18351.7	229786	10898
	BLPhi_n2_c20	26_P0C6B8	37.543	19114.9	174225	1880		BLPhi_n2_c20	26_P0C6B8	38.029	18870.9	174225	1880		BLPhi_n2_c20	26_P0C6B8	38.459	18659.7	174225	1880				BLPhi_n2_c20	26_P0C6B8	38.0103	18881.8	174225	1880
	BLPhi_n2_c20	27_P20930	31.828	25691.5	246499	11656		BLPhi_n2_c20	27_P20930	31.716	25782.3	246499	11656		BLPhi_n2_c20	27_P20930	32.257	25349.8	246499	11656				BLPhi_n2_c20	27_P20930	31.9337	25607.9	246499	11656
	BLPhi_n2_c20	28_P08519	59.139	15485	72685	1083		BLPhi_n2_c20	28_P08519	59.22	15464	72685	1083		BLPhi_n2_c20	28_P08519	59.76	15324.2	72685	1083				BLPhi_n2_c20	28_P08519	59.373	15424.4	72685	1083
	BLPhi_n2_c20	29_Q7TMA5	26.856	35562.1	296667	6519		BLPhi_n2_c20	29_Q7TMA5	26.986	35390.8	296667	6519		BLPhi_n2_c20	29_Q7TMA5	27.393	34865	296667	6519				BLPhi_n2_c20	29_Q7TMA5	27.0783	35272.6	296667	6519
	BLPhi_n2_c20	30_P33450	27.743	37357.3	276262	5199		BLPhi_n2_c20	30_P33450	27.506	37678.1	276262	5199		BLPhi_n2_c20	30_P33450	27.814	37261.7	276262	5199				BLPhi_n2_c20	30_P33450	27.6877	37432.4	276262	5199
	BLPhi_n2_c20	31_Q9UKN1	37.594	29340.6	162201	14524		BLPhi_n2_c20	31_Q9UKN1	37.504	29410.9	162201	14524		BLPhi_n2_c20	31_Q9UKN1	37.728	29236.5	162201	14524				BLPhi_n2_c20	31_Q9UKN1	37.6087	29329.3	162201	14524
	BLPhi_n2_c20_f	00_P56980	26.655	181.3	61	3		BLPhi_n2_c20_f	00_P56980	25.74	187.7	61	3		BLPhi_n2_c20_f	00_P56980	26.141	184.9	61	3				BLPhi_n2_c20_f	00_P56980	26.1787	184.633	61	3
	BLPhi_n2_c20_f	01_O29181	48.633	260.8	5628	12		BLPhi_n2_c20_f	01_O29181	48.851	259.7	5628	12		BLPhi_n2_c20_f	01_O29181	48.128	263.6	5628	12				BLPhi_n2_c20_f	01_O29181	48.5373	261.367	5628	12
	BLPhi_n2_c20_f	02_P03630	85.015	300.8	3073	1		BLPhi_n2_c20_f	02_P03630	85.079	300.6	3073	1		BLPhi_n2_c20_f	02_P03630	86.395	296	3073	1				BLPhi_n2_c20_f	02_P03630	85.4963	299.133	3073	1
	BLPhi_n2_c20_f	03_P02232	90.117	321.8	4119	41		BLPhi_n2_c20_f	03_P02232	88.55	327.4	4119	41		BLPhi_n2_c20_f	03_P02232	89.35	324.5	4119	41				BLPhi_n2_c20_f	03_P02232	89.339	324.567	4119	41
	BLPhi_n2_c20_f	04_P01111	112.103	339.5	3582	330		BLPhi_n2_c20_f	04_P01111	107.116	355.3	3582	330		BLPhi_n2_c20_f	04_P01111	110.348	344.9	3582	330				BLPhi_n2_c20_f	04_P01111	109.856	346.567	3582	330
	BLPhi_n2_c20_f	05_P05013	96.389	394.8	7538	46		BLPhi_n2_c20_f	05_P05013	96.937	392.6	7538	46		BLPhi_n2_c20_f	05_P05013	93.876	405.4	7538	46				BLPhi_n2_c20_f	05_P05013	95.734	397.6	7538	46
	BLPhi_n2_c20_f	06_P14942	109.672	407.6	6258	27		BLPhi_n2_c20_f	06_P14942	110.976	402.8	6258	27		BLPhi_n2_c20_f	06_P14942	109.051	409.9	6258	27				BLPhi_n2_c20_f	06_P14942	109.9	406.767	6258	27
	BLPhi_n2_c20_f	07_P00762	139.542	355	2710	443		BLPhi_n2_c20_f	07_P00762	137.431	360.4	2710	443		BLPhi_n2_c20_f	07_P00762	139.112	356.1	2710	443				BLPhi_n2_c20_f	07_P00762	138.695	357.167	2710	443
	BLPhi_n2_c20_f	08_P53765	112.833	455.1	8191	353		BLPhi_n2_c20_f	08_P53765	112.383	456.9	8191	353		BLPhi_n2_c20_f	08_P53765	106.55	481.9	8191	353				BLPhi_n2_c20_f	08_P53765	110.589	464.633	8191	353
	BLPhi_n2_c20_f	09_Q8ZGB4	126.494	574.7	8716	246		BLPhi_n2_c20_f	09_Q8ZGB4	129.074	563.2	8716	246		BLPhi_n2_c20_f	09_Q8ZGB4	124.618	583.3	8716	246				BLPhi_n2_c20_f	09_Q8ZGB4	126.729	573.733	8716	246
	BLPhi_n2_c20_f	10_P03989	123.791	588.8	9606	141		BLPhi_n2_c20_f	10_P03989	124.172	587	9606	141		BLPhi_n2_c20_f	10_P03989	123.222	591.5	9606	141				BLPhi_n2_c20_f	10_P03989	123.728	589.1	9606	141
	BLPhi_n2_c20_f	11_P07327	135.786	556.1	7543	172		BLPhi_n2_c20_f	11_P07327	133.803	564.3	7543	172		BLPhi_n2_c20_f	11_P07327	134.113	563	7543	172				BLPhi_n2_c20_f	11_P07327	134.567	561.133	7543	172
	BLPhi_n2_c20_f	12_P01008	137.28	680.6	8745	63		BLPhi_n2_c20_f	12_P01008	135.526	689.4	8745	63		BLPhi_n2_c20_f	12_P01008	134.51	694.6	8745	63				BLPhi_n2_c20_f	12_P01008	135.772	688.2	8745	63
	BLPhi_n2_c20_f	13_P10635	127.227	786.6	11996	241		BLPhi_n2_c20_f	13_P10635	125.787	795.6	11996	241		BLPhi_n2_c20_f	13_P10635	123.629	809.5	11996	241				BLPhi_n2_c20_f	13_P10635	125.548	797.233	11996	241
	BLPhi_n2_c20_f	14_P58229	153.894	668.6	7469	106		BLPhi_n2_c20_f	14_P58229	153.085	672.1	7469	106		BLPhi_n2_c20_f	14_P58229	152.115	676.4	7469	106				BLPhi_n2_c20_f	14_P58229	153.031	672.367	7469	106
	BLPhi_n2_c20_f	15_P25705	113.048	985	18344	1158		BLPhi_n2_c20_f	15_P25705	115.756	961.9	18344	1158		BLPhi_n2_c20_f	15_P25705	105.49	1055.6	18344	1158				BLPhi_n2_c20_f	15_P25705	111.431	1000.83	18344	1158
	BLPhi_n2_c20_f	16_P03435	159.878	714.1	6765	207		BLPhi_n2_c20_f	16_P03435	155.228	735.5	6765	207		BLPhi_n2_c20_f	16_P03435	153.517	743.7	6765	207				BLPhi_n2_c20_f	16_P03435	156.208	731.1	6765	207
	BLPhi_n2_c20_f	17_P42357	103.417	1279.2	20145	259		BLPhi_n2_c20_f	17_P42357	103.426	1279.1	20145	259		BLPhi_n2_c20_f	17_P42357	95.086	1391.3	20145	259				BLPhi_n2_c20_f	17_P42357	100.643	1316.53	20145	259
	BLPhi_n2_c20_f	18_P21177	114.177	1285.6	18619	250		BLPhi_n2_c20_f	18_P21177	114.084	1286.7	18619	250		BLPhi_n2_c20_f	18_P21177	103.139	1423.2	18619	250				BLPhi_n2_c20_f	18_P21177	110.467	1331.83	18619	250
	BLPhi_n2_c20_f	19_O60341	87.698	1956.2	45074	2944		BLPhi_n2_c20_f	19_O60341	87.682	1956.6	45074	2944		BLPhi_n2_c20_f	19_O60341	83.347	2058.4	45074	2944				BLPhi_n2_c20_f	19_O60341	86.2423	1990.4	45074	2944
	BLPhi_n2_c20_f	20_P27895	90.97	2213.5	27934	5128		BLPhi_n2_c20_f	20_P27895	90.362	2228.3	27934	5128		BLPhi_n2_c20_f	20_P27895	92.015	2188.3	27934	5128				BLPhi_n2_c20_f	20_P27895	91.1157	2210.03	27934	5128
	BLPhi_n2_c20_f	21_Q8LLD0	87.729	2400.8	32941	120		BLPhi_n2_c20_f	21_Q8LLD0	86.152	2444.8	32941	120		BLPhi_n2_c20_f	21_Q8LLD0	90.975	2315.2	32941	120				BLPhi_n2_c20_f	21_Q8LLD0	88.2853	2386.93	32941	120
	BLPhi_n2_c20_f	22_P07756	101.388	2979	23827	524		BLPhi_n2_c20_f	22_P07756	102.889	2935.5	23827	524		BLPhi_n2_c20_f	22_P07756	103.243	2925.5	23827	524				BLPhi_n2_c20_f	22_P07756	102.507	2946.67	23827	524
	BLPhi_n2_c20_f	23_P04775	59.499	6785.4	97646	2131		BLPhi_n2_c20_f	23_P04775	57.959	6965.7	97646	2131		BLPhi_n2_c20_f	23_P04775	60.938	6625.2	97646	2131				BLPhi_n2_c20_f	23_P04775	59.4653	6792.1	97646	2131
	BLPhi_n2_c20_f	24_P19096	73.032	6903.8	54439	513		BLPhi_n2_c20_f	24_P19096	71.618	7040.2	54439	513		BLPhi_n2_c20_f	24_P19096	72.74	6931.6	54439	513				BLPhi_n2_c20_f	24_P19096	72.4633	6958.53	54439	513
	BLPhi_n2_c20_f	25_P28167	66.547	9092.5	68799	7955		BLPhi_n2_c20_f	25_P28167	66.594	9086.1	68799	7955		BLPhi_n2_c20_f	25_P28167	67.293	8991.7	68799	7955				BLPhi_n2_c20_f	25_P28167	66.8113	9056.77	68799	7955
	BLPhi_n2_c20_f	26_P0C6B8	92.82	7731.5	31762	962		BLPhi_n2_c20_f	26_P0C6B8	91.83	7814.9	31762	962		BLPhi_n2_c20_f	26_P0C6B8	92.558	7753.4	31762	962				BLPhi_n2_c20_f	26_P0C6B8	92.4027	7766.6	31762	962
	BLPhi_n2_c20_f	27_P20930	57.104	14319.9	97701	9903		BLPhi_n2_c20_f	27_P20930	56.354	14510.3	97701	9903		BLPhi_n2_c20_f	27_P20930	56.947	14359.3	97701	9903				BLPhi_n2_c20_f	27_P20930	56.8017	14396.5	97701	9903
	BLPhi_n2_c20_f	28_P08519	134.649	6801.2	12644	749		BLPhi_n2_c20_f	28_P08519	135.184	6774.3	12644	749		BLPhi_n2_c20_f	28_P08519	133.013	6884.9	12644	749				BLPhi_n2_c20_f	28_P08519	134.282	6820.13	12644	749
	BLPhi_n2_c20_f	29_Q7TMA5	60.488	15789	70619	4089		BLPhi_n2_c20_f	29_Q7TMA5	60.528	15778.5	70619	4089		BLPhi_n2_c20_f	29_Q7TMA5	61.153	15617.3	70619	4089				BLPhi_n2_c20_f	29_Q7TMA5	60.723	15728.3	70619	4089
	BLPhi_n2_c20_f	30_P33450	61.528	16844.1	68771	3988		BLPhi_n2_c20_f	30_P33450	60.952	17003.4	68771	3988		BLPhi_n2_c20_f	30_P33450	61.836	16760.2	68771	3988				BLPhi_n2_c20_f	30_P33450	61.4387	16869.2	68771	3988
	BLPhi_n2_c20_f	31_Q9UKN1	81.646	13510.1	40333	9467		BLPhi_n2_c20_f	31_Q9UKN1	80.708	13667	40333	9467		BLPhi_n2_c20_f	31_Q9UKN1	82.3	13402.6	40333	9467				BLPhi_n2_c20_f	31_Q9UKN1	81.5513	13526.6	40333	9467
	BLPhi_n2_c21	00_P56980	24.722	195.5	499	3		BLPhi_n2_c21	00_P56980	24.051	200.9	499	3		BLPhi_n2_c21	00_P56980	24.405	198	499	3				BLPhi_n2_c21	00_P56980	24.3927	198.133	499	3
	BLPhi_n2_c21	01_O29181	48.526	261.4	5079	14		BLPhi_n2_c21	01_O29181	48.389	262.2	5079	14		BLPhi_n2_c21	01_O29181	51.523	246.2	5079	14				BLPhi_n2_c21	01_O29181	49.4793	256.6	5079	14
	BLPhi_n2_c21	02_P03630	73.627	347.3	6459	1		BLPhi_n2_c21	02_P03630	74.95	341.2	6459	1		BLPhi_n2_c21	02_P03630	75.194	340.1	6459	1				BLPhi_n2_c21	02_P03630	74.5903	342.867	6459	1
	BLPhi_n2_c21	03_P02232	73.886	392.4	9699	47		BLPhi_n2_c21	03_P02232	75.341	384.9	9699	47		BLPhi_n2_c21	03_P02232	74.055	391.5	9699	47				BLPhi_n2_c21	03_P02232	74.4273	389.6	9699	47
	BLPhi_n2_c21	04_P01111	92.341	412.1	8999	960		BLPhi_n2_c21	04_P01111	92.162	412.9	8999	960		BLPhi_n2_c21	04_P01111	92.715	410.5	8999	960				BLPhi_n2_c21	04_P01111	92.406	411.833	8999	960
	BLPhi_n2_c21	05_P05013	91.581	415.6	7684	62		BLPhi_n2_c21	05_P05013	92.501	411.4	7684	62		BLPhi_n2_c21	05_P05013	95.704	397.7	7684	62				BLPhi_n2_c21	05_P05013	93.262	408.233	7684	62
	BLPhi_n2_c21	06_P14942	93.391	478.6	10955	36		BLPhi_n2_c21	06_P14942	92.774	481.8	10955	36		BLPhi_n2_c21	06_P14942	92.11	485.3	10955	36				BLPhi_n2_c21	06_P14942	92.7583	481.9	10955	36
	BLPhi_n2_c21	07_P00762	98.472	503	11136	717		BLPhi_n2_c21	07_P00762	97.832	506.3	11136	717		BLPhi_n2_c21	07_P00762	98.435	503.2	11136	717				BLPhi_n2_c21	07_P00762	98.2463	504.167	11136	717
	BLPhi_n2_c21	08_P53765	102.28	502	9437	405		BLPhi_n2_c21	08_P53765	104.822	489.8	9437	405		BLPhi_n2_c21	08_P53765	103.216	497.5	9437	405				BLPhi_n2_c21	08_P53765	103.439	496.433	9437	405
	BLPhi_n2_c21	09_Q8ZGB4	101.523	716	16120	257		BLPhi_n2_c21	09_Q8ZGB4	102.306	710.5	16120	257		BLPhi_n2_c21	09_Q8ZGB4	99.981	727	16120	257				BLPhi_n2_c21	09_Q8ZGB4	101.27	717.833	16120	257
	BLPhi_n2_c21	10_P03989	91.691	795	25781	178		BLPhi_n2_c21	10_P03989	91.166	799.6	25781	178		BLPhi_n2_c21	10_P03989	88.726	821.5	25781	178				BLPhi_n2_c21	10_P03989	90.5277	805.367	25781	178
	BLPhi_n2_c21	11_P07327	100.9	748.4	18838	385		BLPhi_n2_c21	11_P07327	99.648	757.8	18838	385		BLPhi_n2_c21	11_P07327	98.866	763.8	18838	385				BLPhi_n2_c21	11_P07327	99.8047	756.667	18838	385
	BLPhi_n2_c21	12_P01008	103.236	905	20810	169		BLPhi_n2_c21	12_P01008	103.39	903.7	20810	169		BLPhi_n2_c21	12_P01008	100.657	928.2	20810	169				BLPhi_n2_c21	12_P01008	102.428	912.3	20810	169
	BLPhi_n2_c21	13_P10635	96.946	1032.3	27749	332		BLPhi_n2_c21	13_P10635	97.281	1028.7	27749	332		BLPhi_n2_c21	13_P10635	93.666	1068.4	27749	332				BLPhi_n2_c21	13_P10635	95.9643	1043.13	27749	332
	BLPhi_n2_c21	14_P58229	101.472	1014	28317	518		BLPhi_n2_c21	14_P58229	99.464	1034.5	28317	518		BLPhi_n2_c21	14_P58229	97.69	1053.3	28317	518				BLPhi_n2_c21	14_P58229	99.542	1033.93	28317	518
	BLPhi_n2_c21	15_P25705	89.23	1247.9	36430	1825		BLPhi_n2_c21	15_P25705	89.407	1245.4	36430	1825		BLPhi_n2_c21	15_P25705	88.952	1251.8	36430	1825				BLPhi_n2_c21	15_P25705	89.1963	1248.37	36430	1825
	BLPhi_n2_c21	16_P03435	111.79	1021.3	18244	241		BLPhi_n2_c21	16_P03435	111.81	1021.1	18244	241		BLPhi_n2_c21	16_P03435	111.511	1023.8	18244	241				BLPhi_n2_c21	16_P03435	111.704	1022.07	18244	241
	BLPhi_n2_c21	17_P42357	82.17	1610	34947	285		BLPhi_n2_c21	17_P42357	84.454	1566.4	34947	285		BLPhi_n2_c21	17_P42357	82.77	1598.3	34947	285				BLPhi_n2_c21	17_P42357	83.1313	1591.57	34947	285
	BLPhi_n2_c21	18_P21177	80.047	1833.8	42889	407		BLPhi_n2_c21	18_P21177	77.892	1884.5	42889	407		BLPhi_n2_c21	18_P21177	77.348	1897.8	42889	407				BLPhi_n2_c21	18_P21177	78.429	1872.03	42889	407
	BLPhi_n2_c21	19_O60341	69.031	2485.2	72502	3462		BLPhi_n2_c21	19_O60341	67.711	2533.7	72502	3462		BLPhi_n2_c21	19_O60341	65.918	2602.6	72502	3462				BLPhi_n2_c21	19_O60341	67.5533	2540.5	72502	3462
	BLPhi_n2_c21	20_P27895	75.7	2659.9	40593	6214		BLPhi_n2_c21	20_P27895	73.434	2742	40593	6214		BLPhi_n2_c21	20_P27895	79.165	2543.5	40593	6214				BLPhi_n2_c21	20_P27895	76.0997	2648.47	40593	6214
	BLPhi_n2_c21	21_Q8LLD0	74.682	2820.2	40234	116		BLPhi_n2_c21	21_Q8LLD0	74.164	2839.9	40234	116		BLPhi_n2_c21	21_Q8LLD0	79.746	2641.1	40234	116				BLPhi_n2_c21	21_Q8LLD0	76.1973	2767.07	40234	116
	BLPhi_n2_c21	22_P07756	67.273	4489.7	58616	1152		BLPhi_n2_c21	22_P07756	64.678	4669.9	58616	1152		BLPhi_n2_c21	22_P07756	68.748	4393.4	58616	1152				BLPhi_n2_c21	22_P07756	66.8997	4517.67	58616	1152
	BLPhi_n2_c21	23_P04775	52.883	7634.3	99846	2032		BLPhi_n2_c21	23_P04775	53.353	7567	99846	2032		BLPhi_n2_c21	23_P04775	54.309	7433.8	99846	2032				BLPhi_n2_c21	23_P04775	53.515	7545.03	99846	2032
	BLPhi_n2_c21	24_P19096	48.598	10375	113929	739		BLPhi_n2_c21	24_P19096	48.461	10404.3	113929	739		BLPhi_n2_c21	24_P19096	49.291	10229.1	113929	739				BLPhi_n2_c21	24_P19096	48.7833	10336.1	113929	739
	BLPhi_n2_c21	25_P28167	47.586	12715.5	121705	9070		BLPhi_n2_c21	25_P28167	47.928	12624.7	121705	9070		BLPhi_n2_c21	25_P28167	47.925	12625.7	121705	9070				BLPhi_n2_c21	25_P28167	47.813	12655.3	121705	9070
	BLPhi_n2_c21	26_P0C6B8	61.231	11720.2	72298	1442		BLPhi_n2_c21	26_P0C6B8	61.068	11751.6	72298	1442		BLPhi_n2_c21	26_P0C6B8	61.956	11583	72298	1442				BLPhi_n2_c21	26_P0C6B8	61.4183	11684.9	72298	1442
	BLPhi_n2_c21	27_P20930	69.453	11773.6	53789	7669		BLPhi_n2_c21	27_P20930	69.768	11720.5	53789	7669		BLPhi_n2_c21	27_P20930	69.63	11743.8	53789	7669				BLPhi_n2_c21	27_P20930	69.617	11746	53789	7669
	BLPhi_n2_c21	28_P08519	92.124	9940.7	31441	1006		BLPhi_n2_c21	28_P08519	91.642	9993	31441	1006		BLPhi_n2_c21	28_P08519	88.528	10344.4	31441	1006				BLPhi_n2_c21	28_P08519	90.7647	10092.7	31441	1006
	BLPhi_n2_c21	29_Q7TMA5	42.238	22610.9	137026	4990		BLPhi_n2_c21	29_Q7TMA5	42.297	22579.4	137026	4990		BLPhi_n2_c21	29_Q7TMA5	42.163	22651.3	137026	4990				BLPhi_n2_c21	29_Q7TMA5	42.2327	22613.9	137026	4990
	BLPhi_n2_c21	30_P33450	39.569	26191.7	147487	4670		BLPhi_n2_c21	30_P33450	40.097	25847.3	147487	4670		BLPhi_n2_c21	30_P33450	40.071	25863.7	147487	4670				BLPhi_n2_c21	30_P33450	39.9123	25967.6	147487	4670
	BLPhi_n2_c21	31_Q9UKN1	54.203	20350	86202	12910		BLPhi_n2_c21	31_Q9UKN1	54.016	20420.5	86202	12910		BLPhi_n2_c21	31_Q9UKN1	54.871	20102.3	86202	12910				BLPhi_n2_c21	31_Q9UKN1	54.3633	20290.9	86202	12910
	BLPhi_n2_c21_f	00_P56980	25.249	191.4	49	3		BLPhi_n2_c21_f	00_P56980	25.455	189.8	49	3		BLPhi_n2_c21_f	00_P56980	26.485	182.5	49	3				BLPhi_n2_c21_f	00_P56980	25.7297	187.9	49	3
	BLPhi_n2_c21_f	01_O29181	62.132	204.2	558	12		BLPhi_n2_c21_f	01_O29181	60.774	208.7	558	12		BLPhi_n2_c21_f	01_O29181	57.58	220.3	558	12				BLPhi_n2_c21_f	01_O29181	60.162	211.067	558	12
	BLPhi_n2_c21_f	02_P03630	94.358	271	736	1		BLPhi_n2_c21_f	02_P03630	101.272	252.5	736	1		BLPhi_n2_c21_f	02_P03630	102.402	249.7	736	1				BLPhi_n2_c21_f	02_P03630	99.344	257.733	736	1
	BLPhi_n2_c21_f	03_P02232	105.142	275.8	948	36		BLPhi_n2_c21_f	03_P02232	107.531	269.6	948	36		BLPhi_n2_c21_f	03_P02232	111.037	261.1	948	36				BLPhi_n2_c21_f	03_P02232	107.903	268.833	948	36
	BLPhi_n2_c21_f	04_P01111	131.99	288.3	922	275		BLPhi_n2_c21_f	04_P01111	133.104	285.9	922	275		BLPhi_n2_c21_f	04_P01111	135.13	281.6	922	275				BLPhi_n2_c21_f	04_P01111	133.408	285.267	922	275
	BLPhi_n2_c21_f	05_P05013	130.783	291	709	44		BLPhi_n2_c21_f	05_P05013	130.728	291.1	709	44		BLPhi_n2_c21_f	05_P05013	129.311	294.3	709	44				BLPhi_n2_c21_f	05_P05013	130.274	292.133	709	44
	BLPhi_n2_c21_f	06_P14942	136.63	327.2	1023	27		BLPhi_n2_c21_f	06_P14942	139.653	320.1	1023	27		BLPhi_n2_c21_f	06_P14942	144.847	308.6	1023	27				BLPhi_n2_c21_f	06_P14942	140.377	318.633	1023	27
	BLPhi_n2_c21_f	07_P00762	143.909	344.2	1522	433		BLPhi_n2_c21_f	07_P00762	147.291	336.3	1522	433		BLPhi_n2_c21_f	07_P00762	149.616	331.1	1522	433				BLPhi_n2_c21_f	07_P00762	146.939	337.2	1522	433
	BLPhi_n2_c21_f	08_P53765	152.947	335.7	1249	339		BLPhi_n2_c21_f	08_P53765	149.423	343.6	1249	339		BLPhi_n2_c21_f	08_P53765	156.012	329.1	1249	339				BLPhi_n2_c21_f	08_P53765	152.794	336.133	1249	339
	BLPhi_n2_c21_f	09_Q8ZGB4	169.958	427.7	1826	239		BLPhi_n2_c21_f	09_Q8ZGB4	171.725	423.3	1826	239		BLPhi_n2_c21_f	09_Q8ZGB4	175.904	413.2	1826	239				BLPhi_n2_c21_f	09_Q8ZGB4	172.529	421.4	1826	239
	BLPhi_n2_c21_f	10_P03989	158.266	460.6	3995	137		BLPhi_n2_c21_f	10_P03989	162.636	448.2	3995	137		BLPhi_n2_c21_f	10_P03989	163.032	447.1	3995	137				BLPhi_n2_c21_f	10_P03989	161.311	451.967	3995	137
	BLPhi_n2_c21_f	11_P07327	174.356	433.1	1917	134		BLPhi_n2_c21_f	11_P07327	176.21	428.5	1917	134		BLPhi_n2_c21_f	11_P07327	177.408	425.6	1917	134				BLPhi_n2_c21_f	11_P07327	175.991	429.067	1917	134
	BLPhi_n2_c21_f	12_P01008	182.722	511.3	2311	46		BLPhi_n2_c21_f	12_P01008	182.151	512.9	2311	46		BLPhi_n2_c21_f	12_P01008	184.813	505.5	2311	46				BLPhi_n2_c21_f	12_P01008	183.229	509.9	2311	46
	BLPhi_n2_c21_f	13_P10635	180.25	555.2	3185	138		BLPhi_n2_c21_f	13_P10635	178.038	562.1	3185	138		BLPhi_n2_c21_f	13_P10635	179.431	557.7	3185	138				BLPhi_n2_c21_f	13_P10635	179.24	558.333	3185	138
	BLPhi_n2_c21_f	14_P58229	183.938	559.4	3235	93		BLPhi_n2_c21_f	14_P58229	183.287	561.4	3235	93		BLPhi_n2_c21_f	14_P58229	183.019	562.2	3235	93				BLPhi_n2_c21_f	14_P58229	183.415	561	3235	93
	BLPhi_n2_c21_f	15_P25705	170.655	652.5	4819	1060		BLPhi_n2_c21_f	15_P25705	169.695	656.2	4819	1060		BLPhi_n2_c21_f	15_P25705	172.983	643.7	4819	1060				BLPhi_n2_c21_f	15_P25705	171.111	650.8	4819	1060
	BLPhi_n2_c21_f	16_P03435	194.946	585.6	2057	179		BLPhi_n2_c21_f	16_P03435	192.935	591.8	2057	179		BLPhi_n2_c21_f	16_P03435	197.179	579	2057	179				BLPhi_n2_c21_f	16_P03435	195.02	585.467	2057	179
	BLPhi_n2_c21_f	17_P42357	183.181	722.2	3904	218		BLPhi_n2_c21_f	17_P42357	183.796	719.8	3904	218		BLPhi_n2_c21_f	17_P42357	180.975	731	3904	218				BLPhi_n2_c21_f	17_P42357	182.651	724.333	3904	218
	BLPhi_n2_c21_f	18_P21177	184.575	795.3	4582	217		BLPhi_n2_c21_f	18_P21177	182.713	803.4	4582	217		BLPhi_n2_c21_f	18_P21177	178.903	820.5	4582	217				BLPhi_n2_c21_f	18_P21177	182.064	806.4	4582	217
	BLPhi_n2_c21_f	19_O60341	129.236	1327.5	24533	1980		BLPhi_n2_c21_f	19_O60341	128.389	1336.2	24533	1980		BLPhi_n2_c21_f	19_O60341	123.115	1393.5	24533	1980				BLPhi_n2_c21_f	19_O60341	126.913	1352.4	24533	1980
	BLPhi_n2_c21_f	20_P27895	169.117	1190.6	5856	2017		BLPhi_n2_c21_f	20_P27895	166.832	1207	5856	2017		BLPhi_n2_c21_f	20_P27895	164.765	1222.1	5856	2017				BLPhi_n2_c21_f	20_P27895	166.905	1206.57	5856	2017
	BLPhi_n2_c21_f	21_Q8LLD0	182.133	1156.4	4440	38		BLPhi_n2_c21_f	21_Q8LLD0	176.173	1195.5	4440	38		BLPhi_n2_c21_f	21_Q8LLD0	179.128	1175.8	4440	38				BLPhi_n2_c21_f	21_Q8LLD0	179.145	1175.9	4440	38
	BLPhi_n2_c21_f	22_P07756	167.725	1800.8	5783	400		BLPhi_n2_c21_f	22_P07756	167.118	1807.3	5783	400		BLPhi_n2_c21_f	22_P07756	168.787	1789.5	5783	400				BLPhi_n2_c21_f	22_P07756	167.877	1799.2	5783	400
	BLPhi_n2_c21_f	23_P04775	115.355	3499.8	26874	942		BLPhi_n2_c21_f	23_P04775	113.569	3554.9	26874	942		BLPhi_n2_c21_f	23_P04775	119.047	3391.3	26874	942				BLPhi_n2_c21_f	23_P04775	115.99	3482	26874	942
	BLPhi_n2_c21_f	24_P19096	115.825	4353.1	20092	391		BLPhi_n2_c21_f	24_P19096	118.042	4271.4	20092	391		BLPhi_n2_c21_f	24_P19096	115.987	4347.1	20092	391				BLPhi_n2_c21_f	24_P19096	116.618	4323.87	20092	391
	BLPhi_n2_c21_f	25_P28167	94.03	6435	40457	5713		BLPhi_n2_c21_f	25_P28167	94.962	6371.8	40457	5713		BLPhi_n2_c21_f	25_P28167	93.759	6453.6	40457	5713				BLPhi_n2_c21_f	25_P28167	94.2503	6420.13	40457	5713
	BLPhi_n2_c21_f	26_P0C6B8	146.039	4914	7802	598		BLPhi_n2_c21_f	26_P0C6B8	148.501	4832.5	7802	598		BLPhi_n2_c21_f	26_P0C6B8	146.935	4884.1	7802	598				BLPhi_n2_c21_f	26_P0C6B8	147.158	4876.87	7802	598
	BLPhi_n2_c21_f	27_P20930	147.574	5541	8476	2955		BLPhi_n2_c21_f	27_P20930	146.777	5571.1	8476	2955		BLPhi_n2_c21_f	27_P20930	149.227	5479.7	8476	2955				BLPhi_n2_c21_f	27_P20930	147.859	5530.6	8476	2955
	BLPhi_n2_c21_f	28_P08519	165.85	5521.7	5286	672		BLPhi_n2_c21_f	28_P08519	166.069	5514.4	5286	672		BLPhi_n2_c21_f	28_P08519	171.164	5350.3	5286	672				BLPhi_n2_c21_f	28_P08519	167.694	5462.13	5286	672
	BLPhi_n2_c21_f	29_Q7TMA5	116.033	8230.8	18564	1863		BLPhi_n2_c21_f	29_Q7TMA5	115.809	8246.7	18564	1863		BLPhi_n2_c21_f	29_Q7TMA5	113.966	8380.1	18564	1863				BLPhi_n2_c21_f	29_Q7TMA5	115.269	8285.87	18564	1863
	BLPhi_n2_c21_f	30_P33450	95.981	10797.9	31820	3186		BLPhi_n2_c21_f	30_P33450	96.084	10786.3	31820	3186		BLPhi_n2_c21_f	30_P33450	94.435	10974.6	31820	3186				BLPhi_n2_c21_f	30_P33450	95.5	10852.9	31820	3186
	BLPhi_n2_c21_f	31_Q9UKN1	125.882	8762.5	15654	6337		BLPhi_n2_c21_f	31_Q9UKN1	125.075	8819	15654	6337		BLPhi_n2_c21_f	31_Q9UKN1	120.877	9125.3	15654	6337				BLPhi_n2_c21_f	31_Q9UKN1	123.945	8902.27	15654	6337
	BLPhi_n3_c15	00_P56980	22.832	211.7	2542	3		BLPhi_n3_c15	00_P56980	21.79	221.8	2542	3		BLPhi_n3_c15	00_P56980	20.908	231.1	2542	3				BLPhi_n3_c15	00_P56980	21.8433	221.533	2542	3
	BLPhi_n3_c15	01_O29181	18.37	690.5	137561	16		BLPhi_n3_c15	01_O29181	18.062	702.3	137561	16		BLPhi_n3_c15	01_O29181	15.643	811	137561	16				BLPhi_n3_c15	01_O29181	17.3583	734.6	137561	16
	BLPhi_n3_c15	02_P03630	32.55	785.6	90587	1		BLPhi_n3_c15	02_P03630	31.63	808.5	90587	1		BLPhi_n3_c15	02_P03630	29.046	880.4	90587	1				BLPhi_n3_c15	02_P03630	31.0753	824.833	90587	1
	BLPhi_n3_c15	03_P02232	34.034	852	92387	54		BLPhi_n3_c15	03_P02232	34.598	838.1	92387	54		BLPhi_n3_c15	03_P02232	30.896	938.5	92387	54				BLPhi_n3_c15	03_P02232	33.176	876.2	92387	54
	BLPhi_n3_c15	04_P01111	40.534	938.9	96228	1777		BLPhi_n3_c15	04_P01111	40.634	936.6	96228	1777		BLPhi_n3_c15	04_P01111	37.947	1002.9	96228	1777				BLPhi_n3_c15	04_P01111	39.705	959.467	96228	1777
	BLPhi_n3_c15	05_P05013	38.182	996.7	127330	65		BLPhi_n3_c15	05_P05013	37.076	1026.5	127330	65		BLPhi_n3_c15	05_P05013	34.012	1118.9	127330	65				BLPhi_n3_c15	05_P05013	36.4233	1047.37	127330	65
	BLPhi_n3_c15	06_P14942	42.034	1063.5	117669	63		BLPhi_n3_c15	06_P14942	41.951	1065.6	117669	63		BLPhi_n3_c15	06_P14942	36.01	1241.4	117669	63				BLPhi_n3_c15	06_P14942	39.9983	1123.5	117669	63
	BLPhi_n3_c15	07_P00762	52.811	938	70701	744		BLPhi_n3_c15	07_P00762	51.365	964.3	70701	744		BLPhi_n3_c15	07_P00762	46.579	1063.4	70701	744				BLPhi_n3_c15	07_P00762	50.2517	988.567	70701	744
	BLPhi_n3_c15	08_P53765	46.089	1114.1	118350	413		BLPhi_n3_c15	08_P53765	46.41	1106.4	118350	413		BLPhi_n3_c15	08_P53765	40.295	1274.3	118350	413				BLPhi_n3_c15	08_P53765	44.2647	1164.93	118350	413
	BLPhi_n3_c15	09_Q8ZGB4	42.367	1715.7	155270	273		BLPhi_n3_c15	09_Q8ZGB4	41.108	1768.3	155270	273		BLPhi_n3_c15	09_Q8ZGB4	37.523	1937.2	155270	273				BLPhi_n3_c15	09_Q8ZGB4	40.3327	1807.07	155270	273
	BLPhi_n3_c15	10_P03989	45.116	1615.6	131082	251		BLPhi_n3_c15	10_P03989	43.935	1659.1	131082	251		BLPhi_n3_c15	10_P03989	40.21	1812.8	131082	251				BLPhi_n3_c15	10_P03989	43.087	1695.83	131082	251
	BLPhi_n3_c15	11_P07327	43.831	1722.7	145704	492		BLPhi_n3_c15	11_P07327	42.172	1790.5	145704	492		BLPhi_n3_c15	11_P07327	39.091	1931.6	145704	492				BLPhi_n3_c15	11_P07327	41.698	1814.93	145704	492
	BLPhi_n3_c15	12_P01008	42.445	2201.2	174075	307		BLPhi_n3_c15	12_P01008	42.18	2215	174075	307		BLPhi_n3_c15	12_P01008	39.609	2358.8	174075	307				BLPhi_n3_c15	12_P01008	41.4113	2258.33	174075	307
	BLPhi_n3_c15	13_P10635	41.477	2412.8	177700	1104		BLPhi_n3_c15	13_P10635	41.95	2385.6	177700	1104		BLPhi_n3_c15	13_P10635	40.682	2459.9	177700	1104				BLPhi_n3_c15	13_P10635	41.3697	2419.43	177700	1104
	BLPhi_n3_c15	14_P58229	46.738	2201.5	155946	1351		BLPhi_n3_c15	14_P58229	46.161	2229	155946	1351		BLPhi_n3_c15	14_P58229	45.279	2272.4	155946	1351				BLPhi_n3_c15	14_P58229	46.0593	2234.3	155946	1351
	BLPhi_n3_c15	15_P25705	37.185	2994.5	235252	2486		BLPhi_n3_c15	15_P25705	35.969	3095.8	235252	2486		BLPhi_n3_c15	15_P25705	35.483	3138.2	235252	2486				BLPhi_n3_c15	15_P25705	36.2123	3076.17	235252	2486
	BLPhi_n3_c15	16_P03435	43.568	2620.5	170821	363		BLPhi_n3_c15	16_P03435	42.432	2690.7	170821	363		BLPhi_n3_c15	16_P03435	40.475	2820.7	170821	363				BLPhi_n3_c15	16_P03435	42.1583	2710.63	170821	363
	BLPhi_n3_c15	17_P42357	28.547	4634.2	263166	361		BLPhi_n3_c15	17_P42357	29.404	4499.1	263166	361		BLPhi_n3_c15	17_P42357	29.789	4441	263166	361				BLPhi_n3_c15	17_P42357	29.2467	4524.77	263166	361
	BLPhi_n3_c15	18_P21177	31.644	4638.9	229781	736		BLPhi_n3_c15	18_P21177	31	4735.1	229781	736		BLPhi_n3_c15	18_P21177	30.971	4739.6	229781	736				BLPhi_n3_c15	18_P21177	31.205	4704.53	229781	736
	BLPhi_n3_c15	19_O60341	29.601	5795.7	272695	4860		BLPhi_n3_c15	19_O60341	29.891	5739.3	272695	4860		BLPhi_n3_c15	19_O60341	29.31	5853.2	272695	4860				BLPhi_n3_c15	19_O60341	29.6007	5796.07	272695	4860
	BLPhi_n3_c15	20_P27895	26.401	7626.9	301167	12959		BLPhi_n3_c15	20_P27895	26.689	7544.7	301167	12959		BLPhi_n3_c15	20_P27895	26.238	7674.4	301167	12959				BLPhi_n3_c15	20_P27895	26.4427	7615.33	301167	12959
	BLPhi_n3_c15	21_Q8LLD0	26.492	7950.4	306710	296		BLPhi_n3_c15	21_Q8LLD0	26.369	7987.3	306710	296		BLPhi_n3_c15	21_Q8LLD0	26.874	7837.4	306710	296				BLPhi_n3_c15	21_Q8LLD0	26.5783	7925.03	306710	296
	BLPhi_n3_c15	22_P07756	26.485	11404	312307	1944		BLPhi_n3_c15	22_P07756	26.607	11351.9	312307	1944		BLPhi_n3_c15	22_P07756	26.773	11281.4	312307	1944				BLPhi_n3_c15	22_P07756	26.6217	11345.8	312307	1944
	BLPhi_n3_c15	23_P04775	25.294	15961.4	375622	2758		BLPhi_n3_c15	23_P04775	25.045	16120.2	375622	2758		BLPhi_n3_c15	23_P04775	25.462	15855.6	375622	2758				BLPhi_n3_c15	23_P04775	25.267	15979.1	375622	2758
	BLPhi_n3_c15	24_P19096	25.177	20026.5	371115	1298		BLPhi_n3_c15	24_P19096	25.048	20129.7	371115	1298		BLPhi_n3_c15	24_P19096	24.962	20198.6	371115	1298				BLPhi_n3_c15	24_P19096	25.0623	20118.3	371115	1298
	BLPhi_n3_c15	25_P28167	25.579	23655	356997	11347		BLPhi_n3_c15	25_P28167	25.648	23591.3	356997	11347		BLPhi_n3_c15	25_P28167	25.709	23535.4	356997	11347				BLPhi_n3_c15	25_P28167	25.6453	23593.9	356997	11347
	BLPhi_n3_c15	26_P0C6B8	27.345	26243.5	313229	2117		BLPhi_n3_c15	26_P0C6B8	27.036	26543.4	313229	2117		BLPhi_n3_c15	26_P0C6B8	27.064	26516	313229	2117				BLPhi_n3_c15	26_P0C6B8	27.1483	26434.3	313229	2117
	BLPhi_n3_c15	27_P20930	26.325	31062.8	335456	11868		BLPhi_n3_c15	27_P20930	26.512	30843.2	335456	11868		BLPhi_n3_c15	27_P20930	26.253	31147.1	335456	11868				BLPhi_n3_c15	27_P20930	26.3633	31017.7	335456	11868
	BLPhi_n3_c15	28_P08519	35.453	25830.5	174163	1184		BLPhi_n3_c15	28_P08519	35.675	25670.1	174163	1184		BLPhi_n3_c15	28_P08519	35.897	25511.1	174163	1184				BLPhi_n3_c15	28_P08519	35.675	25670.6	174163	1184
	BLPhi_n3_c15	29_Q7TMA5	22.179	43060.9	440871	6882		BLPhi_n3_c15	29_Q7TMA5	22.293	42840.6	440871	6882		BLPhi_n3_c15	29_Q7TMA5	22.438	42563.4	440871	6882				BLPhi_n3_c15	29_Q7TMA5	22.3033	42821.6	440871	6882
	BLPhi_n3_c15	30_P33450	22.106	46882.4	430364	5477		BLPhi_n3_c15	30_P33450	22.091	46913.5	430364	5477		BLPhi_n3_c15	30_P33450	22.057	46986.6	430364	5477				BLPhi_n3_c15	30_P33450	22.0847	46927.5	430364	5477
	BLPhi_n3_c15	31_Q9UKN1	24.119	45732.3	341884	15722		BLPhi_n3_c15	31_Q9UKN1	24.381	45241.4	341884	15722		BLPhi_n3_c15	31_Q9UKN1	24.752	44563.3	341884	15722				BLPhi_n3_c15	31_Q9UKN1	24.4173	45179	341884	15722
	BLPhi_n3_c15_f	00_P56980	26.436	182.8	281	3		BLPhi_n3_c15_f	00_P56980	26.874	179.8	281	3		BLPhi_n3_c15_f	00_P56980	25.263	191.3	281	3				BLPhi_n3_c15_f	00_P56980	26.191	184.633	281	3
	BLPhi_n3_c15_f	01_O29181	27.203	466.3	37643	12		BLPhi_n3_c15_f	01_O29181	27.967	453.6	37643	12		BLPhi_n3_c15_f	01_O29181	24.414	519.6	37643	12				BLPhi_n3_c15_f	01_O29181	26.528	479.833	37643	12
	BLPhi_n3_c15_f	02_P03630	50.767	503.7	19021	1		BLPhi_n3_c15_f	02_P03630	51.309	498.4	19021	1		BLPhi_n3_c15_f	02_P03630	47.507	538.3	19021	1				BLPhi_n3_c15_f	02_P03630	49.861	513.467	19021	1
	BLPhi_n3_c15_f	03_P02232	57.294	506.1	17211	40		BLPhi_n3_c15_f	03_P02232	57.155	507.3	17211	40		BLPhi_n3_c15_f	03_P02232	52.82	549	17211	40				BLPhi_n3_c15_f	03_P02232	55.7563	520.8	17211	40
	BLPhi_n3_c15_f	04_P01111	65.955	577	16977	477		BLPhi_n3_c15_f	04_P01111	64.208	592.7	16977	477		BLPhi_n3_c15_f	04_P01111	59.27	642.1	16977	477				BLPhi_n3_c15_f	04_P01111	63.1443	603.933	16977	477
	BLPhi_n3_c15_f	05_P05013	57.719	659.3	28479	47		BLPhi_n3_c15_f	05_P05013	56.709	671.1	28479	47		BLPhi_n3_c15_f	05_P05013	51.737	735.6	28479	47				BLPhi_n3_c15_f	05_P05013	55.3883	688.667	28479	47
	BLPhi_n3_c15_f	06_P14942	66.237	674.9	22092	29		BLPhi_n3_c15_f	06_P14942	66.355	673.7	22092	29		BLPhi_n3_c15_f	06_P14942	61.672	724.8	22092	29				BLPhi_n3_c15_f	06_P14942	64.7547	691.133	22092	29
	BLPhi_n3_c15_f	07_P00762	87.726	564.6	11952	362		BLPhi_n3_c15_f	07_P00762	88.306	560.9	11952	362		BLPhi_n3_c15_f	07_P00762	82.76	598.5	11952	362				BLPhi_n3_c15_f	07_P00762	86.264	574.667	11952	362
	BLPhi_n3_c15_f	08_P53765	71.862	714.5	25241	312		BLPhi_n3_c15_f	08_P53765	70.692	726.3	25241	312		BLPhi_n3_c15_f	08_P53765	62.787	817.8	25241	312				BLPhi_n3_c15_f	08_P53765	68.447	752.867	25241	312
	BLPhi_n3_c15_f	09_Q8ZGB4	73.312	991.5	31966	253		BLPhi_n3_c15_f	09_Q8ZGB4	75.038	968.7	31966	253		BLPhi_n3_c15_f	09_Q8ZGB4	66.292	1096.5	31966	253				BLPhi_n3_c15_f	09_Q8ZGB4	71.5473	1018.9	31966	253
	BLPhi_n3_c15_f	10_P03989	78.856	924.4	26052	170		BLPhi_n3_c15_f	10_P03989	78.167	932.5	26052	170		BLPhi_n3_c15_f	10_P03989	70.422	1035.1	26052	170				BLPhi_n3_c15_f	10_P03989	75.815	964	26052	170
	BLPhi_n3_c15_f	11_P07327	78.961	956.3	27585	196		BLPhi_n3_c15_f	11_P07327	79.828	945.9	27585	196		BLPhi_n3_c15_f	11_P07327	71.479	1056.4	27585	196				BLPhi_n3_c15_f	11_P07327	76.756	986.2	27585	196
	BLPhi_n3_c15_f	12_P01008	77.678	1202.8	37661	140		BLPhi_n3_c15_f	12_P01008	78.621	1188.4	37661	140		BLPhi_n3_c15_f	12_P01008	73.496	1271.2	37661	140				BLPhi_n3_c15_f	12_P01008	76.5983	1220.8	37661	140
	BLPhi_n3_c15_f	13_P10635	78.89	1268.5	39140	342		BLPhi_n3_c15_f	13_P10635	78.43	1276	39140	342		BLPhi_n3_c15_f	13_P10635	72.049	1389	39140	342				BLPhi_n3_c15_f	13_P10635	76.4563	1311.17	39140	342
	BLPhi_n3_c15_f	14_P58229	90.262	1139.9	34138	725		BLPhi_n3_c15_f	14_P58229	88.666	1160.5	34138	725		BLPhi_n3_c15_f	14_P58229	82.344	1249.6	34138	725				BLPhi_n3_c15_f	14_P58229	87.0907	1183.33	34138	725
	BLPhi_n3_c15_f	15_P25705	66.705	1669.3	57822	1449		BLPhi_n3_c15_f	15_P25705	67.414	1651.8	57822	1449		BLPhi_n3_c15_f	15_P25705	64.693	1721.2	57822	1449				BLPhi_n3_c15_f	15_P25705	66.2707	1680.77	57822	1449
	BLPhi_n3_c15_f	16_P03435	84.075	1358	36739	267		BLPhi_n3_c15_f	16_P03435	83.27	1371.1	36739	267		BLPhi_n3_c15_f	16_P03435	79.842	1429.9	36739	267				BLPhi_n3_c15_f	16_P03435	82.3957	1386.33	36739	267
	BLPhi_n3_c15_f	17_P42357	53.437	2475.7	68177	295		BLPhi_n3_c15_f	17_P42357	53.604	2467.9	68177	295		BLPhi_n3_c15_f	17_P42357	54.061	2447.1	68177	295				BLPhi_n3_c15_f	17_P42357	53.7007	2463.57	68177	295
	BLPhi_n3_c15_f	18_P21177	65.199	2251.4	50744	362		BLPhi_n3_c15_f	18_P21177	64.424	2278.5	50744	362		BLPhi_n3_c15_f	18_P21177	62.531	2347.5	50744	362				BLPhi_n3_c15_f	18_P21177	64.0513	2292.47	50744	362
	BLPhi_n3_c15_f	19_O60341	55.51	3090.6	88191	3633		BLPhi_n3_c15_f	19_O60341	55.435	3094.8	88191	3633		BLPhi_n3_c15_f	19_O60341	53.273	3220.4	88191	3633				BLPhi_n3_c15_f	19_O60341	54.7393	3135.27	88191	3633
	BLPhi_n3_c15_f	20_P27895	46.764	4305.8	96118	10563		BLPhi_n3_c15_f	20_P27895	45.487	4426.7	96118	10563		BLPhi_n3_c15_f	20_P27895	46.964	4287.5	96118	10563				BLPhi_n3_c15_f	20_P27895	46.405	4340	96118	10563
	BLPhi_n3_c15_f	21_Q8LLD0	46.792	4501.2	97375	238		BLPhi_n3_c15_f	21_Q8LLD0	45.583	4620.6	97375	238		BLPhi_n3_c15_f	21_Q8LLD0	47.299	4453	97375	238				BLPhi_n3_c15_f	21_Q8LLD0	46.558	4524.93	97375	238
	BLPhi_n3_c15_f	22_P07756	51.353	5881.6	87072	840		BLPhi_n3_c15_f	22_P07756	51.159	5903.9	87072	840		BLPhi_n3_c15_f	22_P07756	52.831	5717	87072	840				BLPhi_n3_c15_f	22_P07756	51.781	5834.17	87072	840
	BLPhi_n3_c15_f	23_P04775	41.095	9824.1	150064	2504		BLPhi_n3_c15_f	23_P04775	41.193	9800.7	150064	2504		BLPhi_n3_c15_f	23_P04775	41.796	9659.3	150064	2504				BLPhi_n3_c15_f	23_P04775	41.3613	9761.37	150064	2504
	BLPhi_n3_c15_f	24_P19096	44.917	11225.3	123909	701		BLPhi_n3_c15_f	24_P19096	44.978	11209.8	123909	701		BLPhi_n3_c15_f	24_P19096	45.471	11088.4	123909	701				BLPhi_n3_c15_f	24_P19096	45.122	11174.5	123909	701
	BLPhi_n3_c15_f	25_P28167	43.593	13880.1	137277	9794		BLPhi_n3_c15_f	25_P28167	43.664	13857.5	137277	9794		BLPhi_n3_c15_f	25_P28167	43.551	13893.7	137277	9794				BLPhi_n3_c15_f	25_P28167	43.6027	13877.1	137277	9794
	BLPhi_n3_c15_f	26_P0C6B8	53.707	13362.1	88749	1390		BLPhi_n3_c15_f	26_P0C6B8	53.681	13368.5	88749	1390		BLPhi_n3_c15_f	26_P0C6B8	54.018	13285.3	88749	1390				BLPhi_n3_c15_f	26_P0C6B8	53.802	13338.6	88749	1390
	BLPhi_n3_c15_f	27_P20930	45.606	17929.9	126058	10715		BLPhi_n3_c15_f	27_P20930	44.986	18177.1	126058	10715		BLPhi_n3_c15_f	27_P20930	45.516	17965.5	126058	10715				BLPhi_n3_c15_f	27_P20930	45.3693	18024.2	126058	10715
	BLPhi_n3_c15_f	28_P08519	80.379	11393.2	39466	772		BLPhi_n3_c15_f	28_P08519	80.289	11406.1	39466	772		BLPhi_n3_c15_f	28_P08519	80.642	11356.1	39466	772				BLPhi_n3_c15_f	28_P08519	80.4367	11385.1	39466	772
	BLPhi_n3_c15_f	29_Q7TMA5	34.211	27916.3	189254	6300		BLPhi_n3_c15_f	29_Q7TMA5	34.11	27999	189254	6300		BLPhi_n3_c15_f	29_Q7TMA5	34.39	27770.7	189254	6300				BLPhi_n3_c15_f	29_Q7TMA5	34.237	27895.3	189254	6300
	BLPhi_n3_c15_f	30_P33450	33.992	30488.9	189545	5010		BLPhi_n3_c15_f	30_P33450	33.5	30937	189545	5010		BLPhi_n3_c15_f	30_P33450	33.905	30567.8	189545	5010				BLPhi_n3_c15_f	30_P33450	33.799	30664.6	189545	5010
	BLPhi_n3_c15_f	31_Q9UKN1	38.485	28661.3	157066	15093		BLPhi_n3_c15_f	31_Q9UKN1	39.15	28174.6	157066	15093		BLPhi_n3_c15_f	31_Q9UKN1	39.774	27732.4	157066	15093				BLPhi_n3_c15_f	31_Q9UKN1	39.1363	28189.4	157066	15093
	BLPhi_n3_c16	00_P56980	23.686	204	455	3		BLPhi_n3_c16	00_P56980	23.922	202	455	3		BLPhi_n3_c16	00_P56980	22.896	211.1	455	3				BLPhi_n3_c16	00_P56980	23.5013	205.7	455	3
	BLPhi_n3_c16	01_O29181	25.821	491.3	42255	13		BLPhi_n3_c16	01_O29181	25.304	501.3	42255	13		BLPhi_n3_c16	01_O29181	23.605	537.4	42255	13				BLPhi_n3_c16	01_O29181	24.91	510	42255	13
	BLPhi_n3_c16	02_P03630	37.228	686.9	44246	1		BLPhi_n3_c16	02_P03630	38.055	672	44246	1		BLPhi_n3_c16	02_P03630	33.835	755.8	44246	1				BLPhi_n3_c16	02_P03630	36.3727	704.9	44246	1
	BLPhi_n3_c16	03_P02232	44.049	658.3	36853	50		BLPhi_n3_c16	03_P02232	43.269	670.1	36853	50		BLPhi_n3_c16	03_P02232	40.774	711.1	36853	50				BLPhi_n3_c16	03_P02232	42.6973	679.833	36853	50
	BLPhi_n3_c16	04_P01111	48.352	787.1	44658	1085		BLPhi_n3_c16	04_P01111	48.832	779.3	44658	1085		BLPhi_n3_c16	04_P01111	44.615	853	44658	1085				BLPhi_n3_c16	04_P01111	47.2663	806.467	44658	1085
	BLPhi_n3_c16	05_P05013	44.937	846.9	60620	63		BLPhi_n3_c16	05_P05013	45.141	843.1	60620	63		BLPhi_n3_c16	05_P05013	40.385	942.4	60620	63				BLPhi_n3_c16	05_P05013	43.4877	877.467	60620	63
	BLPhi_n3_c16	06_P14942	52.621	849.5	51401	39		BLPhi_n3_c16	06_P14942	51.708	864.5	51401	39		BLPhi_n3_c16	06_P14942	46.342	964.6	51401	39				BLPhi_n3_c16	06_P14942	50.2237	892.867	51401	39
	BLPhi_n3_c16	07_P00762	73.19	676.8	21407	703		BLPhi_n3_c16	07_P00762	71.838	689.5	21407	703		BLPhi_n3_c16	07_P00762	68.123	727.1	21407	703				BLPhi_n3_c16	07_P00762	71.0503	697.8	21407	703
	BLPhi_n3_c16	08_P53765	58.887	871.9	50537	403		BLPhi_n3_c16	08_P53765	58.157	882.9	50537	403		BLPhi_n3_c16	08_P53765	52.789	972.7	50537	403				BLPhi_n3_c16	08_P53765	56.611	909.167	50537	403
	BLPhi_n3_c16	09_Q8ZGB4	57.492	1264.4	69202	268		BLPhi_n3_c16	09_Q8ZGB4	57.712	1259.5	69202	268		BLPhi_n3_c16	09_Q8ZGB4	52.419	1386.7	69202	268				BLPhi_n3_c16	09_Q8ZGB4	55.8743	1303.53	69202	268
	BLPhi_n3_c16	10_P03989	55.658	1309.6	72880	208		BLPhi_n3_c16	10_P03989	55.471	1314.1	72880	208		BLPhi_n3_c16	10_P03989	51.788	1407.5	72880	208				BLPhi_n3_c16	10_P03989	54.3057	1343.73	72880	208
	BLPhi_n3_c16	11_P07327	60.826	1241.4	57851	338		BLPhi_n3_c16	11_P07327	60.732	1243.3	57851	338		BLPhi_n3_c16	11_P07327	57.463	1314.1	57851	338				BLPhi_n3_c16	11_P07327	59.6737	1266.27	57851	338
	BLPhi_n3_c16	12_P01008	55.74	1676.2	88223	242		BLPhi_n3_c16	12_P01008	55.341	1688.2	88223	242		BLPhi_n3_c16	12_P01008	52.707	1772.6	88223	242				BLPhi_n3_c16	12_P01008	54.596	1712.33	88223	242
	BLPhi_n3_c16	13_P10635	54.989	1819.9	88768	776		BLPhi_n3_c16	13_P10635	55.066	1817.4	88768	776		BLPhi_n3_c16	13_P10635	53.591	1867.4	88768	776				BLPhi_n3_c16	13_P10635	54.5487	1834.9	88768	776
	BLPhi_n3_c16	14_P58229	75.567	1361.6	45658	493		BLPhi_n3_c16	14_P58229	76.245	1349.5	45658	493		BLPhi_n3_c16	14_P58229	73.36	1402.6	45658	493				BLPhi_n3_c16	14_P58229	75.0573	1371.23	45658	493
	BLPhi_n3_c16	15_P25705	51.734	2152.4	108821	2193		BLPhi_n3_c16	15_P25705	51.194	2175.1	108821	2193		BLPhi_n3_c16	15_P25705	49.939	2229.7	108821	2193				BLPhi_n3_c16	15_P25705	50.9557	2185.73	108821	2193
	BLPhi_n3_c16	16_P03435	59.411	1921.7	79319	315		BLPhi_n3_c16	16_P03435	57.886	1972.3	79319	315		BLPhi_n3_c16	16_P03435	57.819	1974.6	79319	315				BLPhi_n3_c16	16_P03435	58.372	1956.2	79319	315
	BLPhi_n3_c16	17_P42357	38.971	3394.6	130627	338		BLPhi_n3_c16	17_P42357	38.844	3405.8	130627	338		BLPhi_n3_c16	17_P42357	39.462	3352.4	130627	338				BLPhi_n3_c16	17_P42357	39.0923	3384.27	130627	338
	BLPhi_n3_c16	18_P21177	43.782	3352.8	113521	503		BLPhi_n3_c16	18_P21177	43.082	3407.3	113521	503		BLPhi_n3_c16	18_P21177	43.468	3376.9	113521	503				BLPhi_n3_c16	18_P21177	43.444	3379	113521	503
	BLPhi_n3_c16	19_O60341	38.088	4504.2	171971	4519		BLPhi_n3_c16	19_O60341	38.414	4466	171971	4519		BLPhi_n3_c16	19_O60341	37.686	4552.3	171971	4519				BLPhi_n3_c16	19_O60341	38.0627	4507.5	171971	4519
	BLPhi_n3_c16	20_P27895	35.911	5607.1	166233	11930		BLPhi_n3_c16	20_P27895	34.765	5792	166233	11930		BLPhi_n3_c16	20_P27895	36.623	5498.1	166233	11930				BLPhi_n3_c16	20_P27895	35.7663	5632.4	166233	11930
	BLPhi_n3_c16	21_Q8LLD0	34.605	6086.4	176341	265		BLPhi_n3_c16	21_Q8LLD0	34.015	6192	176341	265		BLPhi_n3_c16	21_Q8LLD0	35.133	5994.9	176341	265				BLPhi_n3_c16	21_Q8LLD0	34.5843	6091.1	176341	265
	BLPhi_n3_c16	22_P07756	36.531	8268	169329	1474		BLPhi_n3_c16	22_P07756	34.768	8687.1	169329	1474		BLPhi_n3_c16	22_P07756	36.616	8248.9	169329	1474				BLPhi_n3_c16	22_P07756	35.9717	8401.33	169329	1474
	BLPhi_n3_c16	23_P04775	30	13457.5	257044	2672		BLPhi_n3_c16	23_P04775	30.922	13056.1	257044	2672		BLPhi_n3_c16	23_P04775	31.001	13022.7	257044	2672				BLPhi_n3_c16	23_P04775	30.641	13178.8	257044	2672
	BLPhi_n3_c16	24_P19096	31.089	16217.7	242799	956		BLPhi_n3_c16	24_P19096	31.11	16207.2	242799	956		BLPhi_n3_c16	24_P19096	31.182	16169.7	242799	956				BLPhi_n3_c16	24_P19096	31.127	16198.2	242799	956
	BLPhi_n3_c16	25_P28167	29.772	20323.5	266332	11144		BLPhi_n3_c16	25_P28167	29.613	20432.7	266332	11144		BLPhi_n3_c16	25_P28167	29.605	20438.7	266332	11144				BLPhi_n3_c16	25_P28167	29.6633	20398.3	266332	11144
	BLPhi_n3_c16	26_P0C6B8	33.831	21212.4	205072	2007		BLPhi_n3_c16	26_P0C6B8	33.765	21253.7	205072	2007		BLPhi_n3_c16	26_P0C6B8	34.104	21042.9	205072	2007				BLPhi_n3_c16	26_P0C6B8	33.9	21169.7	205072	2007
	BLPhi_n3_c16	27_P20930	28.138	29061.3	300812	11844		BLPhi_n3_c16	27_P20930	27.798	29416.3	300812	11844		BLPhi_n3_c16	27_P20930	28.421	28771.1	300812	11844				BLPhi_n3_c16	27_P20930	28.119	29082.9	300812	11844
	BLPhi_n3_c16	28_P08519	47.746	19180.2	100286	1150		BLPhi_n3_c16	28_P08519	47.81	19154.6	100286	1150		BLPhi_n3_c16	28_P08519	48.584	18849.3	100286	1150				BLPhi_n3_c16	28_P08519	48.0467	19061.4	100286	1150
	BLPhi_n3_c16	29_Q7TMA5	25.949	36804.2	311313	6647		BLPhi_n3_c16	29_Q7TMA5	26.159	36509.3	311313	6647		BLPhi_n3_c16	29_Q7TMA5	26.178	36483.2	311313	6647				BLPhi_n3_c16	29_Q7TMA5	26.0953	36598.9	311313	6647
	BLPhi_n3_c16	30_P33450	25.272	41008.7	323697	5390		BLPhi_n3_c16	30_P33450	25.164	41186.1	323697	5390		BLPhi_n3_c16	30_P33450	25.419	40772.3	323697	5390				BLPhi_n3_c16	30_P33450	25.285	40989	323697	5390
	BLPhi_n3_c16	31_Q9UKN1	28.154	39178.2	270024	15684		BLPhi_n3_c16	31_Q9UKN1	28.162	39167	270024	15684		BLPhi_n3_c16	31_Q9UKN1	27.632	39919	270024	15684				BLPhi_n3_c16	31_Q9UKN1	27.9827	39421.4	270024	15684
	BLPhi_n3_c16_f	00_P56980	26.16	184.7	37	3		BLPhi_n3_c16_f	00_P56980	24.982	193.4	37	3		BLPhi_n3_c16_f	00_P56980	25.084	192.7	37	3				BLPhi_n3_c16_f	00_P56980	25.4087	190.267	37	3
	BLPhi_n3_c16_f	01_O29181	43.027	294.8	7249	11		BLPhi_n3_c16_f	01_O29181	43.107	294.3	7249	11		BLPhi_n3_c16_f	01_O29181	41.772	303.7	7249	11				BLPhi_n3_c16_f	01_O29181	42.6353	297.6	7249	11
	BLPhi_n3_c16_f	02_P03630	66.655	383.7	7254	1		BLPhi_n3_c16_f	02_P03630	64.99	393.5	7254	1		BLPhi_n3_c16_f	02_P03630	66.037	387.2	7254	1				BLPhi_n3_c16_f	02_P03630	65.894	388.133	7254	1
	BLPhi_n3_c16_f	03_P02232	80.084	362.1	4329	34		BLPhi_n3_c16_f	03_P02232	80.684	359.4	4329	34		BLPhi_n3_c16_f	03_P02232	81.985	353.7	4329	34				BLPhi_n3_c16_f	03_P02232	80.9177	358.4	4329	34
	BLPhi_n3_c16_f	04_P01111	88.306	431	5942	300		BLPhi_n3_c16_f	04_P01111	87.545	434.7	5942	300		BLPhi_n3_c16_f	04_P01111	88.706	429	5942	300				BLPhi_n3_c16_f	04_P01111	88.1857	431.567	5942	300
	BLPhi_n3_c16_f	05_P05013	76.754	495.8	10790	45		BLPhi_n3_c16_f	05_P05013	78.2	486.7	10790	45		BLPhi_n3_c16_f	05_P05013	73.962	514.5	10790	45				BLPhi_n3_c16_f	05_P05013	76.3053	499	10790	45
	BLPhi_n3_c16_f	06_P14942	94.213	474.5	7107	28		BLPhi_n3_c16_f	06_P14942	95.046	470.3	7107	28		BLPhi_n3_c16_f	06_P14942	91.822	486.8	7107	28				BLPhi_n3_c16_f	06_P14942	93.6937	477.2	7107	28
	BLPhi_n3_c16_f	07_P00762	126.511	391.5	2932	296		BLPhi_n3_c16_f	07_P00762	125.009	396.2	2932	296		BLPhi_n3_c16_f	07_P00762	127.594	388.2	2932	296				BLPhi_n3_c16_f	07_P00762	126.371	391.967	2932	296
	BLPhi_n3_c16_f	08_P53765	98.039	523.7	8604	229		BLPhi_n3_c16_f	08_P53765	101.389	506.4	8604	229		BLPhi_n3_c16_f	08_P53765	94.315	544.4	8604	229				BLPhi_n3_c16_f	08_P53765	97.9143	524.833	8604	229
	BLPhi_n3_c16_f	09_Q8ZGB4	106.585	682	10686	234		BLPhi_n3_c16_f	09_Q8ZGB4	105.421	689.5	10686	234		BLPhi_n3_c16_f	09_Q8ZGB4	99.744	728.8	10686	234				BLPhi_n3_c16_f	09_Q8ZGB4	103.917	700.1	10686	234
	BLPhi_n3_c16_f	10_P03989	101.627	717.2	11510	146		BLPhi_n3_c16_f	10_P03989	101.687	716.8	11510	146		BLPhi_n3_c16_f	10_P03989	96.865	752.5	11510	146				BLPhi_n3_c16_f	10_P03989	100.06	728.833	11510	146
	BLPhi_n3_c16_f	11_P07327	120.113	628.6	7194	162		BLPhi_n3_c16_f	11_P07327	118.282	638.4	7194	162		BLPhi_n3_c16_f	11_P07327	118.875	635.2	7194	162				BLPhi_n3_c16_f	11_P07327	119.09	634.067	7194	162
	BLPhi_n3_c16_f	12_P01008	106.27	879.2	13343	94		BLPhi_n3_c16_f	12_P01008	109.691	851.8	13343	94		BLPhi_n3_c16_f	12_P01008	102.654	910.1	13343	94				BLPhi_n3_c16_f	12_P01008	106.205	880.367	13343	94
	BLPhi_n3_c16_f	13_P10635	108.993	918.2	14875	195		BLPhi_n3_c16_f	13_P10635	108.091	925.8	14875	195		BLPhi_n3_c16_f	13_P10635	97.102	1030.6	14875	195				BLPhi_n3_c16_f	13_P10635	104.729	958.2	14875	195
	BLPhi_n3_c16_f	14_P58229	152.831	673.3	4975	48		BLPhi_n3_c16_f	14_P58229	149.563	688	4975	48		BLPhi_n3_c16_f	14_P58229	151.037	681.2	4975	48				BLPhi_n3_c16_f	14_P58229	151.144	680.833	4975	48
	BLPhi_n3_c16_f	15_P25705	106.413	1046.4	16991	1085		BLPhi_n3_c16_f	15_P25705	105.532	1055.1	16991	1085		BLPhi_n3_c16_f	15_P25705	100.489	1108.1	16991	1085				BLPhi_n3_c16_f	15_P25705	104.145	1069.87	16991	1085
	BLPhi_n3_c16_f	16_P03435	118.5	963.5	12598	217		BLPhi_n3_c16_f	16_P03435	117.585	971	12598	217		BLPhi_n3_c16_f	16_P03435	112.531	1014.6	12598	217				BLPhi_n3_c16_f	16_P03435	116.205	983.033	12598	217
	BLPhi_n3_c16_f	17_P42357	90.258	1465.7	22459	250		BLPhi_n3_c16_f	17_P42357	88.673	1491.9	22459	250		BLPhi_n3_c16_f	17_P42357	87.579	1510.5	22459	250				BLPhi_n3_c16_f	17_P42357	88.8367	1489.37	22459	250
	BLPhi_n3_c16_f	18_P21177	107.885	1360.6	17422	214		BLPhi_n3_c16_f	18_P21177	106.515	1378.1	17422	214		BLPhi_n3_c16_f	18_P21177	99.996	1468	17422	214				BLPhi_n3_c16_f	18_P21177	104.799	1402.23	17422	214
	BLPhi_n3_c16_f	19_O60341	77.302	2219.3	49271	2996		BLPhi_n3_c16_f	19_O60341	76.4	2245.5	49271	2996		BLPhi_n3_c16_f	19_O60341	73.568	2331.9	49271	2996				BLPhi_n3_c16_f	19_O60341	75.7567	2265.57	49271	2996
	BLPhi_n3_c16_f	20_P27895	74.877	2689.2	36959	6971		BLPhi_n3_c16_f	20_P27895	74.492	2703.1	36959	6971		BLPhi_n3_c16_f	20_P27895	75.323	2673.3	36959	6971				BLPhi_n3_c16_f	20_P27895	74.8973	2688.53	36959	6971
	BLPhi_n3_c16_f	21_Q8LLD0	71.983	2926	40881	156		BLPhi_n3_c16_f	21_Q8LLD0	70.491	2987.9	40881	156		BLPhi_n3_c16_f	21_Q8LLD0	74.168	2839.8	40881	156				BLPhi_n3_c16_f	21_Q8LLD0	72.214	2917.9	40881	156
	BLPhi_n3_c16_f	22_P07756	89.93	3358.6	27922	507		BLPhi_n3_c16_f	22_P07756	87.686	3444.5	27922	507		BLPhi_n3_c16_f	22_P07756	89.488	3375.2	27922	507				BLPhi_n3_c16_f	22_P07756	89.0347	3392.77	27922	507
	BLPhi_n3_c16_f	23_P04775	57.47	7024.9	84195	2260		BLPhi_n3_c16_f	23_P04775	54.947	7347.4	84195	2260		BLPhi_n3_c16_f	23_P04775	58.539	6896.6	84195	2260				BLPhi_n3_c16_f	23_P04775	56.9853	7089.63	84195	2260
	BLPhi_n3_c16_f	24_P19096	69.025	7304.6	54810	495		BLPhi_n3_c16_f	24_P19096	64.946	7763.4	54810	495		BLPhi_n3_c16_f	24_P19096	68.461	7364.8	54810	495				BLPhi_n3_c16_f	24_P19096	67.4773	7477.6	54810	495
	BLPhi_n3_c16_f	25_P28167	54.402	11122.4	94970	9098		BLPhi_n3_c16_f	25_P28167	54.731	11055.6	94970	9098		BLPhi_n3_c16_f	25_P28167	55.581	10886.5	94970	9098				BLPhi_n3_c16_f	25_P28167	54.9047	11021.5	94970	9098
	BLPhi_n3_c16_f	26_P0C6B8	78.92	9093.2	40848	1078		BLPhi_n3_c16_f	26_P0C6B8	78.213	9175.4	40848	1078		BLPhi_n3_c16_f	26_P0C6B8	78.976	9086.8	40848	1078				BLPhi_n3_c16_f	26_P0C6B8	78.703	9118.47	40848	1078
	BLPhi_n3_c16_f	27_P20930	50.27	16266.4	105862	10554		BLPhi_n3_c16_f	27_P20930	50.665	16139.6	105862	10554		BLPhi_n3_c16_f	27_P20930	50.777	16104.1	105862	10554				BLPhi_n3_c16_f	27_P20930	50.5707	16170	105862	10554
	BLPhi_n3_c16_f	28_P08519	111.433	8218.2	17785	661		BLPhi_n3_c16_f	28_P08519	111.194	8235.8	17785	661		BLPhi_n3_c16_f	28_P08519	110.1	8317.7	17785	661				BLPhi_n3_c16_f	28_P08519	110.909	8257.23	17785	661
	BLPhi_n3_c16_f	29_Q7TMA5	56.133	17013.9	74058	4689		BLPhi_n3_c16_f	29_Q7TMA5	56.781	16819.8	74058	4689		BLPhi_n3_c16_f	29_Q7TMA5	56.927	16776.7	74058	4689				BLPhi_n3_c16_f	29_Q7TMA5	56.6137	16870.1	74058	4689
	BLPhi_n3_c16_f	30_P33450	48.06	21564.6	106050	4575		BLPhi_n3_c16_f	30_P33450	47.842	21662.7	106050	4575		BLPhi_n3_c16_f	30_P33450	48.339	21439.9	106050	4575				BLPhi_n3_c16_f	30_P33450	48.0803	21555.7	106050	4575
	BLPhi_n3_c16_f	31_Q9UKN1	48.992	22514.7	102430	14825		BLPhi_n3_c16_f	31_Q9UKN1	49.542	22264.6	102430	14825		BLPhi_n3_c16_f	31_Q9UKN1	50.225	21961.8	102430	14825				BLPhi_n3_c16_f	31_Q9UKN1	49.5863	22247	102430	14825
	BLPhi_n3_c17	00_P56980	23.858	202.6	288	3		BLPhi_n3_c17	00_P56980	23.75	203.5	288	3		BLPhi_n3_c17	00_P56980	23.788	203.2	288	3				BLPhi_n3_c17	00_P56980	23.7987	203.1	288	3
	BLPhi_n3_c17	01_O29181	25.422	499	42255	13		BLPhi_n3_c17	01_O29181	25.661	494.3	42255	13		BLPhi_n3_c17	01_O29181	23.481	540.2	42255	13				BLPhi_n3_c17	01_O29181	24.8547	511.167	42255	13
	BLPhi_n3_c17	02_P03630	57.312	446.2	12148	1		BLPhi_n3_c17	02_P03630	55.093	464.2	12148	1		BLPhi_n3_c17	02_P03630	55.78	458.5	12148	1				BLPhi_n3_c17	02_P03630	56.0617	456.3	12148	1
	BLPhi_n3_c17	03_P02232	53.858	538.4	18875	47		BLPhi_n3_c17	03_P02232	56.171	516.2	18875	47		BLPhi_n3_c17	03_P02232	54.099	536	18875	47				BLPhi_n3_c17	03_P02232	54.7093	530.2	18875	47
	BLPhi_n3_c17	04_P01111	60.758	626.4	21949	789		BLPhi_n3_c17	04_P01111	60.13	632.9	21949	789		BLPhi_n3_c17	04_P01111	57.35	663.6	21949	789				BLPhi_n3_c17	04_P01111	59.4127	640.967	21949	789
	BLPhi_n3_c17	05_P05013	53.053	717.3	34180	53		BLPhi_n3_c17	05_P05013	53.239	714.8	34180	53		BLPhi_n3_c17	05_P05013	49.125	774.7	34180	53				BLPhi_n3_c17	05_P05013	51.8057	735.6	34180	53
	BLPhi_n3_c17	06_P14942	56.294	794.1	38777	33		BLPhi_n3_c17	06_P14942	55.72	802.3	38777	33		BLPhi_n3_c17	06_P14942	50.755	880.7	38777	33				BLPhi_n3_c17	06_P14942	54.2563	825.7	38777	33
	BLPhi_n3_c17	07_P00762	82.979	597	15261	677		BLPhi_n3_c17	07_P00762	80.565	614.8	15261	677		BLPhi_n3_c17	07_P00762	77.437	639.7	15261	677				BLPhi_n3_c17	07_P00762	80.327	617.167	15261	677
	BLPhi_n3_c17	08_P53765	70.09	732.6	25275	400		BLPhi_n3_c17	08_P53765	70.44	728.9	25275	400		BLPhi_n3_c17	08_P53765	67.268	763.3	25275	400				BLPhi_n3_c17	08_P53765	69.266	741.6	25275	400
	BLPhi_n3_c17	09_Q8ZGB4	67.432	1078	43072	263		BLPhi_n3_c17	09_Q8ZGB4	66.403	1094.7	43072	263		BLPhi_n3_c17	09_Q8ZGB4	63.144	1151.2	43072	263				BLPhi_n3_c17	09_Q8ZGB4	65.6597	1107.97	43072	263
	BLPhi_n3_c17	10_P03989	69.306	1051.7	38261	186		BLPhi_n3_c17	10_P03989	68.802	1059.4	38261	186		BLPhi_n3_c17	10_P03989	64.98	1121.8	38261	186				BLPhi_n3_c17	10_P03989	67.696	1077.63	38261	186
	BLPhi_n3_c17	11_P07327	73.41	1028.6	34075	277		BLPhi_n3_c17	11_P07327	74.051	1019.7	34075	277		BLPhi_n3_c17	11_P07327	70.127	1076.7	34075	277				BLPhi_n3_c17	11_P07327	72.5293	1041.67	34075	277
	BLPhi_n3_c17	12_P01008	70.741	1320.7	47230	174		BLPhi_n3_c17	12_P01008	69.602	1342.3	47230	174		BLPhi_n3_c17	12_P01008	67.302	1388.2	47230	174				BLPhi_n3_c17	12_P01008	69.215	1350.4	47230	174
	BLPhi_n3_c17	13_P10635	69.314	1443.8	53592	639		BLPhi_n3_c17	13_P10635	68.303	1465.2	53592	639		BLPhi_n3_c17	13_P10635	67.065	1492.2	53592	639				BLPhi_n3_c17	13_P10635	68.2273	1467.07	53592	639
	BLPhi_n3_c17	14_P58229	94.878	1084.5	23990	295		BLPhi_n3_c17	14_P58229	96.056	1071.2	23990	295		BLPhi_n3_c17	14_P58229	92.748	1109.4	23990	295				BLPhi_n3_c17	14_P58229	94.5607	1088.37	23990	295
	BLPhi_n3_c17	15_P25705	64.244	1733.3	65017	2036		BLPhi_n3_c17	15_P25705	63.454	1754.8	65017	2036		BLPhi_n3_c17	15_P25705	62.243	1789	65017	2036				BLPhi_n3_c17	15_P25705	63.3137	1759.03	65017	2036
	BLPhi_n3_c17	16_P03435	80.519	1417.9	38017	265		BLPhi_n3_c17	16_P03435	80.802	1413	38017	265		BLPhi_n3_c17	16_P03435	78.745	1449.9	38017	265				BLPhi_n3_c17	16_P03435	80.022	1426.93	38017	265
	BLPhi_n3_c17	17_P42357	51.275	2580.1	78076	309		BLPhi_n3_c17	17_P42357	51.274	2580.1	78076	309		BLPhi_n3_c17	17_P42357	52.587	2515.7	78076	309				BLPhi_n3_c17	17_P42357	51.712	2558.63	78076	309
	BLPhi_n3_c17	18_P21177	51.509	2849.8	83353	445		BLPhi_n3_c17	18_P21177	50.437	2910.3	83353	445		BLPhi_n3_c17	18_P21177	50.956	2880.7	83353	445				BLPhi_n3_c17	18_P21177	50.9673	2880.27	83353	445
	BLPhi_n3_c17	19_O60341	45.066	3806.8	126800	4194		BLPhi_n3_c17	19_O60341	45.373	3781	126800	4194		BLPhi_n3_c17	19_O60341	44.521	3853.4	126800	4194				BLPhi_n3_c17	19_O60341	44.9867	3813.73	126800	4194
	BLPhi_n3_c17	20_P27895	47.526	4236.8	90289	9952		BLPhi_n3_c17	20_P27895	47.573	4232.6	90289	9952		BLPhi_n3_c17	20_P27895	49.905	4034.9	90289	9952				BLPhi_n3_c17	20_P27895	48.3347	4168.1	90289	9952
	BLPhi_n3_c17	21_Q8LLD0	42.252	4984.9	119530	243		BLPhi_n3_c17	21_Q8LLD0	41.845	5033.3	119530	243		BLPhi_n3_c17	21_Q8LLD0	43.757	4813.4	119530	243				BLPhi_n3_c17	21_Q8LLD0	42.618	4943.87	119530	243
	BLPhi_n3_c17	22_P07756	47.396	6372.6	97196	1246		BLPhi_n3_c17	22_P07756	46.559	6487.2	97196	1246		BLPhi_n3_c17	22_P07756	50.11	6027.4	97196	1246				BLPhi_n3_c17	22_P07756	48.0217	6295.73	97196	1246
	BLPhi_n3_c17	23_P04775	37.057	10894.7	183025	2563		BLPhi_n3_c17	23_P04775	36.995	10912.8	183025	2563		BLPhi_n3_c17	23_P04775	37.131	10873	183025	2563				BLPhi_n3_c17	23_P04775	37.061	10893.5	183025	2563
	BLPhi_n3_c17	24_P19096	40.295	12512.7	151634	777		BLPhi_n3_c17	24_P19096	40.213	12538.1	151634	777		BLPhi_n3_c17	24_P19096	40.397	12481.1	151634	777				BLPhi_n3_c17	24_P19096	40.3017	12510.6	151634	777
	BLPhi_n3_c17	25_P28167	38.528	15705.1	160725	10140		BLPhi_n3_c17	25_P28167	39.238	15420.8	160725	10140		BLPhi_n3_c17	25_P28167	39.335	15382.9	160725	10140				BLPhi_n3_c17	25_P28167	39.0337	15502.9	160725	10140
	BLPhi_n3_c17	26_P0C6B8	46.853	15316.8	111508	1639		BLPhi_n3_c17	26_P0C6B8	46.971	15278.4	111508	1639		BLPhi_n3_c17	26_P0C6B8	47.318	15166.3	111508	1639				BLPhi_n3_c17	26_P0C6B8	47.0473	15253.8	111508	1639
	BLPhi_n3_c17	27_P20930	37.196	21984	181206	11309		BLPhi_n3_c17	27_P20930	37.499	21806.6	181206	11309		BLPhi_n3_c17	27_P20930	37.654	21716.7	181206	11309				BLPhi_n3_c17	27_P20930	37.4497	21835.8	181206	11309
	BLPhi_n3_c17	28_P08519	80.398	11390.5	34724	979		BLPhi_n3_c17	28_P08519	79.973	11451.1	34724	979		BLPhi_n3_c17	28_P08519	79.992	11448.4	34724	979				BLPhi_n3_c17	28_P08519	80.121	11430	34724	979
	BLPhi_n3_c17	29_Q7TMA5	31.979	29864.9	212257	6180		BLPhi_n3_c17	29_Q7TMA5	31.886	29951.7	212257	6180		BLPhi_n3_c17	29_Q7TMA5	32.406	29470.8	212257	6180				BLPhi_n3_c17	29_Q7TMA5	32.0903	29762.5	212257	6180
	BLPhi_n3_c17	30_P33450	31.665	32729.4	211497	5021		BLPhi_n3_c17	30_P33450	31.91	32478.7	211497	5021		BLPhi_n3_c17	30_P33450	32.07	32316.9	211497	5021				BLPhi_n3_c17	30_P33450	31.8817	32508.3	211497	5021
	BLPhi_n3_c17	31_Q9UKN1	50.077	22026.8	90643	12481		BLPhi_n3_c17	31_Q9UKN1	50.176	21983.5	90643	12481		BLPhi_n3_c17	31_Q9UKN1	50.976	21638.4	90643	12481				BLPhi_n3_c17	31_Q9UKN1	50.4097	21882.9	90643	12481
	BLPhi_n3_c17_f	00_P56980	25.248	191.4	20	3		BLPhi_n3_c17_f	00_P56980	25.271	191.2	20	3		BLPhi_n3_c17_f	00_P56980	25.316	190.9	20	3				BLPhi_n3_c17_f	00_P56980	25.2783	191.167	20	3
	BLPhi_n3_c17_f	01_O29181	43.108	294.3	7249	11		BLPhi_n3_c17_f	01_O29181	43.219	293.5	7249	11		BLPhi_n3_c17_f	01_O29181	41.655	304.5	7249	11				BLPhi_n3_c17_f	01_O29181	42.6607	297.433	7249	11
	BLPhi_n3_c17_f	02_P03630	89.28	286.4	1283	1		BLPhi_n3_c17_f	02_P03630	92.326	277	1283	1		BLPhi_n3_c17_f	02_P03630	90.314	283.2	1283	1				BLPhi_n3_c17_f	02_P03630	90.64	282.2	1283	1
	BLPhi_n3_c17_f	03_P02232	95.72	302.9	1850	34		BLPhi_n3_c17_f	03_P02232	88.602	327.3	1850	34		BLPhi_n3_c17_f	03_P02232	94.731	306.1	1850	34				BLPhi_n3_c17_f	03_P02232	93.0177	312.1	1850	34
	BLPhi_n3_c17_f	04_P01111	110.254	345.2	2472	246		BLPhi_n3_c17_f	04_P01111	108.489	350.8	2472	246		BLPhi_n3_c17_f	04_P01111	108.529	350.7	2472	246				BLPhi_n3_c17_f	04_P01111	109.091	348.9	2472	246
	BLPhi_n3_c17_f	05_P05013	95.249	399.5	5100	39		BLPhi_n3_c17_f	05_P05013	93.688	406.2	5100	39		BLPhi_n3_c17_f	05_P05013	96.573	394.1	5100	39				BLPhi_n3_c17_f	05_P05013	95.17	399.933	5100	39
	BLPhi_n3_c17_f	06_P14942	103.58	431.6	5064	28		BLPhi_n3_c17_f	06_P14942	105.358	424.3	5064	28		BLPhi_n3_c17_f	06_P14942	104.83	426.4	5064	28				BLPhi_n3_c17_f	06_P14942	104.589	427.433	5064	28
	BLPhi_n3_c17_f	07_P00762	131.832	375.7	1930	183		BLPhi_n3_c17_f	07_P00762	133.614	370.7	1930	183		BLPhi_n3_c17_f	07_P00762	139.128	356	1930	183				BLPhi_n3_c17_f	07_P00762	134.858	367.467	1930	183
	BLPhi_n3_c17_f	08_P53765	126.178	406.9	3374	211		BLPhi_n3_c17_f	08_P53765	125.916	407.8	3374	211		BLPhi_n3_c17_f	08_P53765	124.932	411	3374	211				BLPhi_n3_c17_f	08_P53765	125.675	408.567	3374	211
	BLPhi_n3_c17_f	09_Q8ZGB4	127.067	572.1	5755	233		BLPhi_n3_c17_f	09_Q8ZGB4	125.624	578.6	5755	233		BLPhi_n3_c17_f	09_Q8ZGB4	127.672	569.4	5755	233				BLPhi_n3_c17_f	09_Q8ZGB4	126.788	573.367	5755	233
	BLPhi_n3_c17_f	10_P03989	129.085	564.7	4655	137		BLPhi_n3_c17_f	10_P03989	131.675	553.6	4655	137		BLPhi_n3_c17_f	10_P03989	132.842	548.7	4655	137				BLPhi_n3_c17_f	10_P03989	131.201	555.667	4655	137
	BLPhi_n3_c17_f	11_P07327	147.276	512.7	3322	141		BLPhi_n3_c17_f	11_P07327	147.108	513.3	3322	141		BLPhi_n3_c17_f	11_P07327	145.833	517.8	3322	141				BLPhi_n3_c17_f	11_P07327	146.739	514.6	3322	141
	BLPhi_n3_c17_f	12_P01008	138.526	674.5	5726	45		BLPhi_n3_c17_f	12_P01008	138.407	675	5726	45		BLPhi_n3_c17_f	12_P01008	137.444	679.8	5726	45				BLPhi_n3_c17_f	12_P01008	138.126	676.433	5726	45
	BLPhi_n3_c17_f	13_P10635	139.872	715.5	6328	140		BLPhi_n3_c17_f	13_P10635	139.449	717.6	6328	140		BLPhi_n3_c17_f	13_P10635	136.9	731	6328	140				BLPhi_n3_c17_f	13_P10635	138.74	721.367	6328	140
	BLPhi_n3_c17_f	14_P58229	180.3	570.7	2256	23		BLPhi_n3_c17_f	14_P58229	180.252	570.8	2256	23		BLPhi_n3_c17_f	14_P58229	182.341	564.3	2256	23				BLPhi_n3_c17_f	14_P58229	180.964	568.6	2256	23
	BLPhi_n3_c17_f	15_P25705	133.523	833.9	8455	1038		BLPhi_n3_c17_f	15_P25705	131.3	848.1	8455	1038		BLPhi_n3_c17_f	15_P25705	126.89	877.5	8455	1038				BLPhi_n3_c17_f	15_P25705	130.571	853.167	8455	1038
	BLPhi_n3_c17_f	16_P03435	162.203	703.9	4706	186		BLPhi_n3_c17_f	16_P03435	160.649	710.7	4706	186		BLPhi_n3_c17_f	16_P03435	158.89	718.5	4706	186				BLPhi_n3_c17_f	16_P03435	160.581	711.033	4706	186
	BLPhi_n3_c17_f	17_P42357	121.781	1086.3	9931	244		BLPhi_n3_c17_f	17_P42357	120.154	1101	9931	244		BLPhi_n3_c17_f	17_P42357	116.117	1139.3	9931	244				BLPhi_n3_c17_f	17_P42357	119.351	1108.87	9931	244
	BLPhi_n3_c17_f	18_P21177	123.854	1185.2	11089	197		BLPhi_n3_c17_f	18_P21177	125.886	1166.1	11089	197		BLPhi_n3_c17_f	18_P21177	114.451	1282.6	11089	197				BLPhi_n3_c17_f	18_P21177	121.397	1211.3	11089	197
	BLPhi_n3_c17_f	19_O60341	92.82	1848.3	36425	2588		BLPhi_n3_c17_f	19_O60341	92.967	1845.3	36425	2588		BLPhi_n3_c17_f	19_O60341	89.576	1915.2	36425	2588				BLPhi_n3_c17_f	19_O60341	91.7877	1869.6	36425	2588
	BLPhi_n3_c17_f	20_P27895	112.497	1789.9	14185	3832		BLPhi_n3_c17_f	20_P27895	113.709	1770.8	14185	3832		BLPhi_n3_c17_f	20_P27895	110.279	1825.9	14185	3832				BLPhi_n3_c17_f	20_P27895	112.162	1795.53	14185	3832
	BLPhi_n3_c17_f	21_Q8LLD0	94.454	2229.9	24214	128		BLPhi_n3_c17_f	21_Q8LLD0	93.102	2262.2	24214	128		BLPhi_n3_c17_f	21_Q8LLD0	94.797	2221.8	24214	128				BLPhi_n3_c17_f	21_Q8LLD0	94.1177	2237.97	24214	128
	BLPhi_n3_c17_f	22_P07756	129.026	2340.9	11420	386		BLPhi_n3_c17_f	22_P07756	127.146	2375.5	11420	386		BLPhi_n3_c17_f	22_P07756	128.177	2356.4	11420	386				BLPhi_n3_c17_f	22_P07756	128.116	2357.6	11420	386
	BLPhi_n3_c17_f	23_P04775	72.831	5543.3	57363	2061		BLPhi_n3_c17_f	23_P04775	70.256	5746.5	57363	2061		BLPhi_n3_c17_f	23_P04775	73.382	5501.7	57363	2061				BLPhi_n3_c17_f	23_P04775	72.1563	5597.17	57363	2061
	BLPhi_n3_c17_f	24_P19096	101.063	4989	23334	405		BLPhi_n3_c17_f	24_P19096	102.685	4910.2	23334	405		BLPhi_n3_c17_f	24_P19096	101.151	4984.6	23334	405				BLPhi_n3_c17_f	24_P19096	101.633	4961.27	23334	405
	BLPhi_n3_c17_f	25_P28167	81.099	7461	47249	6748		BLPhi_n3_c17_f	25_P28167	81.303	7442.3	47249	6748		BLPhi_n3_c17_f	25_P28167	81.252	7447	47249	6748				BLPhi_n3_c17_f	25_P28167	81.218	7450.1	47249	6748
	BLPhi_n3_c17_f	26_P0C6B8	119.942	5983.2	15321	607		BLPhi_n3_c17_f	26_P0C6B8	117.885	6087.6	15321	607		BLPhi_n3_c17_f	26_P0C6B8	119.333	6013.8	15321	607				BLPhi_n3_c17_f	26_P0C6B8	119.053	6028.2	15321	607
	BLPhi_n3_c17_f	27_P20930	73.119	11183.4	55206	8563		BLPhi_n3_c17_f	27_P20930	73.257	11162.3	55206	8563		BLPhi_n3_c17_f	27_P20930	73.744	11088.6	55206	8563				BLPhi_n3_c17_f	27_P20930	73.3733	11144.8	55206	8563
	BLPhi_n3_c17_f	28_P08519	161.666	5664.6	4000	395		BLPhi_n3_c17_f	28_P08519	162.358	5640.5	4000	395		BLPhi_n3_c17_f	28_P08519	163.594	5597.9	4000	395				BLPhi_n3_c17_f	28_P08519	162.539	5634.33	4000	395
	BLPhi_n3_c17_f	29_Q7TMA5	83.703	11409.9	34256	3310		BLPhi_n3_c17_f	29_Q7TMA5	84.089	11357.5	34256	3310		BLPhi_n3_c17_f	29_Q7TMA5	83.498	11437.9	34256	3310				BLPhi_n3_c17_f	29_Q7TMA5	83.7633	11401.8	34256	3310
	BLPhi_n3_c17_f	30_P33450	73.622	14077.1	47808	3501		BLPhi_n3_c17_f	30_P33450	73.437	14112.6	47808	3501		BLPhi_n3_c17_f	30_P33450	73.233	14152	47808	3501				BLPhi_n3_c17_f	30_P33450	73.4307	14113.9	47808	3501
	BLPhi_n3_c17_f	31_Q9UKN1	121.676	9065.4	14834	5230		BLPhi_n3_c17_f	31_Q9UKN1	121.962	9044.1	14834	5230		BLPhi_n3_c17_f	31_Q9UKN1	117.781	9365.2	14834	5230				BLPhi_n3_c17_f	31_Q9UKN1	120.473	9158.23	14834	5230
	BLPhi_n3_c18	00_P56980	23.536	205.3	164	3		BLPhi_n3_c18	00_P56980	23.453	206.1	164	3		BLPhi_n3_c18	00_P56980	23.621	204.6	164	3				BLPhi_n3_c18	00_P56980	23.5367	205.333	164	3
	BLPhi_n3_c18	01_O29181	36.716	345.5	11164	12		BLPhi_n3_c18	01_O29181	36.949	343.3	11164	12		BLPhi_n3_c18	01_O29181	37.568	337.7	11164	12				BLPhi_n3_c18	01_O29181	37.0777	342.167	11164	12
	BLPhi_n3_c18	02_P03630	69.525	367.8	5887	1		BLPhi_n3_c18	02_P03630	66.322	385.6	5887	1		BLPhi_n3_c18	02_P03630	69.148	369.8	5887	1				BLPhi_n3_c18	02_P03630	68.3317	374.4	5887	1
	BLPhi_n3_c18	03_P02232	68.557	422.9	8193	47		BLPhi_n3_c18	03_P02232	70.586	410.8	8193	47		BLPhi_n3_c18	03_P02232	69.366	418	8193	47				BLPhi_n3_c18	03_P02232	69.503	417.233	8193	47
	BLPhi_n3_c18	04_P01111	83.216	457.3	8397	496		BLPhi_n3_c18	04_P01111	82.178	463.1	8397	496		BLPhi_n3_c18	04_P01111	81.207	468.6	8397	496				BLPhi_n3_c18	04_P01111	82.2003	463	8397	496
	BLPhi_n3_c18	05_P05013	66.863	569.2	15247	53		BLPhi_n3_c18	05_P05013	68.652	554.3	15247	53		BLPhi_n3_c18	05_P05013	66.141	575.4	15247	53				BLPhi_n3_c18	05_P05013	67.2187	566.3	15247	53
	BLPhi_n3_c18	06_P14942	71.641	624	15337	31		BLPhi_n3_c18	06_P14942	73.354	609.4	15337	31		BLPhi_n3_c18	06_P14942	71.242	627.5	15337	31				BLPhi_n3_c18	06_P14942	72.079	620.3	15337	31
	BLPhi_n3_c18	07_P00762	106.553	464.9	5524	659		BLPhi_n3_c18	07_P00762	106.668	464.4	5524	659		BLPhi_n3_c18	07_P00762	109.541	452.2	5524	659				BLPhi_n3_c18	07_P00762	107.587	460.5	5524	659
	BLPhi_n3_c18	08_P53765	82.763	620.4	14474	400		BLPhi_n3_c18	08_P53765	82.535	622.1	14474	400		BLPhi_n3_c18	08_P53765	78.446	654.5	14474	400				BLPhi_n3_c18	08_P53765	81.248	632.333	14474	400
	BLPhi_n3_c18	09_Q8ZGB4	92.371	786.9	16584	257		BLPhi_n3_c18	09_Q8ZGB4	90.951	799.2	16584	257		BLPhi_n3_c18	09_Q8ZGB4	87.517	830.6	16584	257				BLPhi_n3_c18	09_Q8ZGB4	90.2797	805.567	16584	257
	BLPhi_n3_c18	10_P03989	90.156	808.5	17908	179		BLPhi_n3_c18	10_P03989	91.162	799.6	17908	179		BLPhi_n3_c18	10_P03989	86.414	843.5	17908	179				BLPhi_n3_c18	10_P03989	89.244	817.2	17908	179
	BLPhi_n3_c18	11_P07327	95.148	793.6	15810	226		BLPhi_n3_c18	11_P07327	94.18	801.8	15810	226		BLPhi_n3_c18	11_P07327	94.555	798.6	15810	226				BLPhi_n3_c18	11_P07327	94.6277	798	15810	226
	BLPhi_n3_c18	12_P01008	94.348	990.3	20682	144		BLPhi_n3_c18	12_P01008	92.39	1011.3	20682	144		BLPhi_n3_c18	12_P01008	90.651	1030.7	20682	144				BLPhi_n3_c18	12_P01008	92.463	1010.77	20682	144
	BLPhi_n3_c18	13_P10635	89.847	1113.8	25784	503		BLPhi_n3_c18	13_P10635	90.322	1108	25784	503		BLPhi_n3_c18	13_P10635	85.87	1165.4	25784	503				BLPhi_n3_c18	13_P10635	88.6797	1129.07	25784	503
	BLPhi_n3_c18	14_P58229	108.647	947.1	16817	279		BLPhi_n3_c18	14_P58229	108.948	944.4	16817	279		BLPhi_n3_c18	14_P58229	106.139	969.4	16817	279				BLPhi_n3_c18	14_P58229	107.911	953.633	16817	279
	BLPhi_n3_c18	15_P25705	85.051	1309.2	33138	1551		BLPhi_n3_c18	15_P25705	84.63	1315.7	33138	1551		BLPhi_n3_c18	15_P25705	81.358	1368.7	33138	1551				BLPhi_n3_c18	15_P25705	83.6797	1331.2	33138	1551
	BLPhi_n3_c18	16_P03435	109.992	1038	14938	234		BLPhi_n3_c18	16_P03435	109.509	1042.6	14938	234		BLPhi_n3_c18	16_P03435	107.84	1058.7	14938	234				BLPhi_n3_c18	16_P03435	109.114	1046.43	14938	234
	BLPhi_n3_c18	17_P42357	73.066	1810.6	38314	293		BLPhi_n3_c18	17_P42357	71.734	1844.2	38314	293		BLPhi_n3_c18	17_P42357	73.51	1799.7	38314	293				BLPhi_n3_c18	17_P42357	72.77	1818.17	38314	293
	BLPhi_n3_c18	18_P21177	79.201	1853.4	34710	347		BLPhi_n3_c18	18_P21177	78.525	1869.3	34710	347		BLPhi_n3_c18	18_P21177	77.582	1892.1	34710	347				BLPhi_n3_c18	18_P21177	78.436	1871.6	34710	347
	BLPhi_n3_c18	19_O60341	62.923	2726.4	71723	3484		BLPhi_n3_c18	19_O60341	62.529	2743.6	71723	3484		BLPhi_n3_c18	19_O60341	62.462	2746.6	71723	3484				BLPhi_n3_c18	19_O60341	62.638	2738.87	71723	3484
	BLPhi_n3_c18	20_P27895	65.323	3082.5	48783	7092		BLPhi_n3_c18	20_P27895	63.257	3183.2	48783	7092		BLPhi_n3_c18	20_P27895	67.559	2980.5	48783	7092				BLPhi_n3_c18	20_P27895	65.3797	3082.07	48783	7092
	BLPhi_n3_c18	21_Q8LLD0	64.86	3247.3	48626	156		BLPhi_n3_c18	21_Q8LLD0	63.721	3305.4	48626	156		BLPhi_n3_c18	21_Q8LLD0	68.976	3053.5	48626	156				BLPhi_n3_c18	21_Q8LLD0	65.8523	3202.07	48626	156
	BLPhi_n3_c18	22_P07756	67.596	4468.3	46615	1016		BLPhi_n3_c18	22_P07756	60.146	5021.7	46615	1016		BLPhi_n3_c18	22_P07756	71.244	4239.5	46615	1016				BLPhi_n3_c18	22_P07756	66.3287	4576.5	46615	1016
	BLPhi_n3_c18	23_P04775	46.096	8758.3	114062	2278		BLPhi_n3_c18	23_P04775	46.241	8730.8	114062	2278		BLPhi_n3_c18	23_P04775	49.129	8217.6	114062	2278				BLPhi_n3_c18	23_P04775	47.1553	8568.9	114062	2278
	BLPhi_n3_c18	24_P19096	53.242	9469.9	88577	665		BLPhi_n3_c18	24_P19096	53.369	9447.4	88577	665		BLPhi_n3_c18	24_P19096	53.647	9398.4	88577	665				BLPhi_n3_c18	24_P19096	53.4193	9438.57	88577	665
	BLPhi_n3_c18	25_P28167	49.129	12316.2	107961	9178		BLPhi_n3_c18	25_P28167	49.266	12281.9	107961	9178		BLPhi_n3_c18	25_P28167	49.198	12298.8	107961	9178				BLPhi_n3_c18	25_P28167	49.1977	12299	107961	9178
	BLPhi_n3_c18	26_P0C6B8	63.82	11244.7	60675	1380		BLPhi_n3_c18	26_P0C6B8	63.538	11294.7	60675	1380		BLPhi_n3_c18	26_P0C6B8	64.306	11159.7	60675	1380				BLPhi_n3_c18	26_P0C6B8	63.888	11233	60675	1380
	BLPhi_n3_c18	27_P20930	47.991	17038.9	117537	10536		BLPhi_n3_c18	27_P20930	47.981	17042.3	117537	10536		BLPhi_n3_c18	27_P20930	48.524	16851.8	117537	10536				BLPhi_n3_c18	27_P20930	48.1653	16977.7	117537	10536
	BLPhi_n3_c18	28_P08519	95.297	9609.7	22617	939		BLPhi_n3_c18	28_P08519	95.473	9592	22617	939		BLPhi_n3_c18	28_P08519	94.7	9670.3	22617	939				BLPhi_n3_c18	28_P08519	95.1567	9624	22617	939
	BLPhi_n3_c18	29_Q7TMA5	42.053	22710.4	130428	5201		BLPhi_n3_c18	29_Q7TMA5	41.687	22909.9	130428	5201		BLPhi_n3_c18	29_Q7TMA5	42.349	22551.8	130428	5201				BLPhi_n3_c18	29_Q7TMA5	42.0297	22724	130428	5201
	BLPhi_n3_c18	30_P33450	43.661	23737.2	119061	4464		BLPhi_n3_c18	30_P33450	43.755	23686.1	119061	4464		BLPhi_n3_c18	30_P33450	44.141	23479.1	119061	4464				BLPhi_n3_c18	30_P33450	43.8523	23634.1	119061	4464
	BLPhi_n3_c18	31_Q9UKN1	62.351	17690.7	59400	11197		BLPhi_n3_c18	31_Q9UKN1	62.086	17766.3	59400	11197		BLPhi_n3_c18	31_Q9UKN1	63.496	17371.7	59400	11197				BLPhi_n3_c18	31_Q9UKN1	62.6443	17609.6	59400	11197
	BLPhi_n3_c18_f	00_P56980	25.62	188.6	13	3		BLPhi_n3_c18_f	00_P56980	26.5	182.4	13	3		BLPhi_n3_c18_f	00_P56980	26.106	185.1	13	3				BLPhi_n3_c18_f	00_P56980	26.0753	185.367	13	3
	BLPhi_n3_c18_f	01_O29181	54.475	232.9	1317	11		BLPhi_n3_c18_f	01_O29181	56.833	223.2	1317	11		BLPhi_n3_c18_f	01_O29181	54.765	231.6	1317	11				BLPhi_n3_c18_f	01_O29181	55.3577	229.233	1317	11
	BLPhi_n3_c18_f	02_P03630	95.006	269.2	592	1		BLPhi_n3_c18_f	02_P03630	96.392	265.3	592	1		BLPhi_n3_c18_f	02_P03630	99.043	258.2	592	1				BLPhi_n3_c18_f	02_P03630	96.8137	264.233	592	1
	BLPhi_n3_c18_f	03_P02232	109.562	264.6	659	33		BLPhi_n3_c18_f	03_P02232	108.561	267.1	659	33		BLPhi_n3_c18_f	03_P02232	104.023	278.7	659	33				BLPhi_n3_c18_f	03_P02232	107.382	270.133	659	33
	BLPhi_n3_c18_f	04_P01111	125.485	303.3	760	141		BLPhi_n3_c18_f	04_P01111	125.086	304.2	760	141		BLPhi_n3_c18_f	04_P01111	129.474	293.9	760	141				BLPhi_n3_c18_f	04_P01111	126.682	300.467	760	141
	BLPhi_n3_c18_f	05_P05013	114.515	332.3	1982	39		BLPhi_n3_c18_f	05_P05013	112.348	338.7	1982	39		BLPhi_n3_c18_f	05_P05013	114.424	332.6	1982	39				BLPhi_n3_c18_f	05_P05013	113.762	334.533	1982	39
	BLPhi_n3_c18_f	06_P14942	131.287	340.5	1475	27		BLPhi_n3_c18_f	06_P14942	127.847	349.6	1475	27		BLPhi_n3_c18_f	06_P14942	128.543	347.8	1475	27				BLPhi_n3_c18_f	06_P14942	129.226	345.967	1475	27
	BLPhi_n3_c18_f	07_P00762	148.383	333.8	502	173		BLPhi_n3_c18_f	07_P00762	149.706	330.9	502	173		BLPhi_n3_c18_f	07_P00762	155.223	319.1	502	173				BLPhi_n3_c18_f	07_P00762	151.104	327.933	502	173
	BLPhi_n3_c18_f	08_P53765	136.458	376.3	1791	202		BLPhi_n3_c18_f	08_P53765	137.859	372.5	1791	202		BLPhi_n3_c18_f	08_P53765	144.862	354.4	1791	202				BLPhi_n3_c18_f	08_P53765	139.726	367.733	1791	202
	BLPhi_n3_c18_f	09_Q8ZGB4	163.409	444.8	1669	225		BLPhi_n3_c18_f	09_Q8ZGB4	164.046	443.1	1669	225		BLPhi_n3_c18_f	09_Q8ZGB4	168.944	430.3	1669	225				BLPhi_n3_c18_f	09_Q8ZGB4	165.466	439.4	1669	225
	BLPhi_n3_c18_f	10_P03989	162.048	449.8	1823	132		BLPhi_n3_c18_f	10_P03989	162.532	448.5	1823	132		BLPhi_n3_c18_f	10_P03989	164.734	442.5	1823	132				BLPhi_n3_c18_f	10_P03989	163.105	446.933	1823	132
	BLPhi_n3_c18_f	11_P07327	172.331	438.2	1287	120		BLPhi_n3_c18_f	11_P07327	172.944	436.6	1287	120		BLPhi_n3_c18_f	11_P07327	176.671	427.4	1287	120				BLPhi_n3_c18_f	11_P07327	173.982	434.067	1287	120
	BLPhi_n3_c18_f	12_P01008	174.787	534.5	1984	30		BLPhi_n3_c18_f	12_P01008	173.948	537.1	1984	30		BLPhi_n3_c18_f	12_P01008	178.652	523	1984	30				BLPhi_n3_c18_f	12_P01008	175.796	531.533	1984	30
	BLPhi_n3_c18_f	13_P10635	172.768	579.2	2457	106		BLPhi_n3_c18_f	13_P10635	173.652	576.3	2457	106		BLPhi_n3_c18_f	13_P10635	172.908	578.8	2457	106				BLPhi_n3_c18_f	13_P10635	173.109	578.1	2457	106
	BLPhi_n3_c18_f	14_P58229	192.499	534.5	1365	20		BLPhi_n3_c18_f	14_P58229	193.519	531.7	1365	20		BLPhi_n3_c18_f	14_P58229	194.684	528.5	1365	20				BLPhi_n3_c18_f	14_P58229	193.567	531.567	1365	20
	BLPhi_n3_c18_f	15_P25705	164.066	678.7	3907	983		BLPhi_n3_c18_f	15_P25705	165.854	671.4	3907	983		BLPhi_n3_c18_f	15_P25705	166.851	667.4	3907	983				BLPhi_n3_c18_f	15_P25705	165.59	672.5	3907	983
	BLPhi_n3_c18_f	16_P03435	195.136	585.1	1489	161		BLPhi_n3_c18_f	16_P03435	194.086	588.2	1489	161		BLPhi_n3_c18_f	16_P03435	198.384	575.5	1489	161				BLPhi_n3_c18_f	16_P03435	195.869	582.933	1489	161
	BLPhi_n3_c18_f	17_P42357	169.533	780.3	3745	204		BLPhi_n3_c18_f	17_P42357	165.846	797.7	3745	204		BLPhi_n3_c18_f	17_P42357	167.186	791.3	3745	204				BLPhi_n3_c18_f	17_P42357	167.522	789.767	3745	204
	BLPhi_n3_c18_f	18_P21177	182.807	803	3099	155		BLPhi_n3_c18_f	18_P21177	184.151	797.1	3099	155		BLPhi_n3_c18_f	18_P21177	180.514	813.2	3099	155				BLPhi_n3_c18_f	18_P21177	182.491	804.433	3099	155
	BLPhi_n3_c18_f	19_O60341	122.389	1401.7	23727	1902		BLPhi_n3_c18_f	19_O60341	124.53	1377.6	23727	1902		BLPhi_n3_c18_f	19_O60341	115.473	1485.7	23727	1902				BLPhi_n3_c18_f	19_O60341	120.797	1421.67	23727	1902
	BLPhi_n3_c18_f	20_P27895	150.928	1334.1	6709	2218		BLPhi_n3_c18_f	20_P27895	151.816	1326.3	6709	2218		BLPhi_n3_c18_f	20_P27895	147.736	1363	6709	2218				BLPhi_n3_c18_f	20_P27895	150.16	1341.13	6709	2218
	BLPhi_n3_c18_f	21_Q8LLD0	151.867	1386.9	6821	60		BLPhi_n3_c18_f	21_Q8LLD0	152.278	1383.1	6821	60		BLPhi_n3_c18_f	21_Q8LLD0	151.444	1390.7	6821	60				BLPhi_n3_c18_f	21_Q8LLD0	151.863	1386.9	6821	60
	BLPhi_n3_c18_f	22_P07756	170.613	1770.3	4163	329		BLPhi_n3_c18_f	22_P07756	174.65	1729.4	4163	329		BLPhi_n3_c18_f	22_P07756	170.846	1767.9	4163	329				BLPhi_n3_c18_f	22_P07756	172.036	1755.87	4163	329
	BLPhi_n3_c18_f	23_P04775	92.448	4367	32893	1585		BLPhi_n3_c18_f	23_P04775	96.058	4202.9	32893	1585		BLPhi_n3_c18_f	23_P04775	98.601	4094.5	32893	1585				BLPhi_n3_c18_f	23_P04775	95.7023	4221.47	32893	1585
	BLPhi_n3_c18_f	24_P19096	133.735	3770.2	10078	323		BLPhi_n3_c18_f	24_P19096	134.509	3748.4	10078	323		BLPhi_n3_c18_f	24_P19096	133.941	3764.4	10078	323				BLPhi_n3_c18_f	24_P19096	134.062	3761	10078	323
	BLPhi_n3_c18_f	25_P28167	97.263	6221.1	36614	5583		BLPhi_n3_c18_f	25_P28167	97.059	6234.1	36614	5583		BLPhi_n3_c18_f	25_P28167	96.329	6281.4	36614	5583				BLPhi_n3_c18_f	25_P28167	96.8837	6245.53	36614	5583
	BLPhi_n3_c18_f	26_P0C6B8	150.256	4776.1	6436	457		BLPhi_n3_c18_f	26_P0C6B8	150.576	4766	6436	457		BLPhi_n3_c18_f	26_P0C6B8	151.808	4727.3	6436	457				BLPhi_n3_c18_f	26_P0C6B8	150.88	4756.47	6436	457
	BLPhi_n3_c18_f	27_P20930	94.87	8619.3	33845	6822		BLPhi_n3_c18_f	27_P20930	93.741	8723.1	33845	6822		BLPhi_n3_c18_f	27_P20930	94.436	8658.9	33845	6822				BLPhi_n3_c18_f	27_P20930	94.349	8667.1	33845	6822
	BLPhi_n3_c18_f	28_P08519	173.128	5289.6	2574	358		BLPhi_n3_c18_f	28_P08519	174.694	5242.2	2574	358		BLPhi_n3_c18_f	28_P08519	172.858	5297.9	2574	358				BLPhi_n3_c18_f	28_P08519	173.56	5276.57	2574	358
	BLPhi_n3_c18_f	29_Q7TMA5	115.517	8267.5	15575	1901		BLPhi_n3_c18_f	29_Q7TMA5	116.335	8209.4	15575	1901		BLPhi_n3_c18_f	29_Q7TMA5	113.639	8404.2	15575	1901				BLPhi_n3_c18_f	29_Q7TMA5	115.164	8293.7	15575	1901
	BLPhi_n3_c18_f	30_P33450	104.787	9890.4	24515	2807		BLPhi_n3_c18_f	30_P33450	104.066	9958.9	24515	2807		BLPhi_n3_c18_f	30_P33450	103.275	10035.2	24515	2807				BLPhi_n3_c18_f	30_P33450	104.043	9961.5	24515	2807
	BLPhi_n3_c18_f	31_Q9UKN1	142.159	7759.2	9261	4044		BLPhi_n3_c18_f	31_Q9UKN1	139.942	7882.1	9261	4044		BLPhi_n3_c18_f	31_Q9UKN1	135.67	8130.3	9261	4044				BLPhi_n3_c18_f	31_Q9UKN1	139.257	7923.87	9261	4044
	BLPhi_n3_c19	00_P56980	23.613	204.7	164	3		BLPhi_n3_c19	00_P56980	23.545	205.3	164	3		BLPhi_n3_c19	00_P56980	24.071	200.8	164	3				BLPhi_n3_c19	00_P56980	23.743	203.6	164	3
	BLPhi_n3_c19	01_O29181	37.994	333.9	11164	12		BLPhi_n3_c19	01_O29181	37.264	340.4	11164	12		BLPhi_n3_c19	01_O29181	37.491	338.4	11164	12				BLPhi_n3_c19	01_O29181	37.583	337.567	11164	12
	BLPhi_n3_c19	02_P03630	68.396	373.9	5887	1		BLPhi_n3_c19	02_P03630	68.896	371.2	5887	1		BLPhi_n3_c19	02_P03630	69.113	370	5887	1				BLPhi_n3_c19	02_P03630	68.8017	371.7	5887	1
	BLPhi_n3_c19	03_P02232	68.602	422.7	8193	47		BLPhi_n3_c19	03_P02232	69.962	414.4	8193	47		BLPhi_n3_c19	03_P02232	69.653	416.3	8193	47				BLPhi_n3_c19	03_P02232	69.4057	417.8	8193	47
	BLPhi_n3_c19	04_P01111	82.19	463	8397	496		BLPhi_n3_c19	04_P01111	83.389	456.4	8397	496		BLPhi_n3_c19	04_P01111	82.423	461.7	8397	496				BLPhi_n3_c19	04_P01111	82.6673	460.367	8397	496
	BLPhi_n3_c19	05_P05013	67.584	563.1	15247	53		BLPhi_n3_c19	05_P05013	68.046	559.3	15247	53		BLPhi_n3_c19	05_P05013	65.755	578.8	15247	53				BLPhi_n3_c19	05_P05013	67.1283	567.067	15247	53
	BLPhi_n3_c19	06_P14942	73.368	609.3	15337	31		BLPhi_n3_c19	06_P14942	73.024	612.2	15337	31		BLPhi_n3_c19	06_P14942	73.922	604.7	15337	31				BLPhi_n3_c19	06_P14942	73.438	608.733	15337	31
	BLPhi_n3_c19	07_P00762	105.833	468	5524	659		BLPhi_n3_c19	07_P00762	107.159	462.2	5524	659		BLPhi_n3_c19	07_P00762	105.489	469.6	5524	659				BLPhi_n3_c19	07_P00762	106.16	466.6	5524	659
	BLPhi_n3_c19	08_P53765	84.015	611.2	14474	400		BLPhi_n3_c19	08_P53765	83.543	614.6	14474	400		BLPhi_n3_c19	08_P53765	78.295	655.8	14474	400				BLPhi_n3_c19	08_P53765	81.951	627.2	14474	400
	BLPhi_n3_c19	09_Q8ZGB4	91.742	792.3	16584	257		BLPhi_n3_c19	09_Q8ZGB4	91.272	796.4	16584	257		BLPhi_n3_c19	09_Q8ZGB4	88.876	817.9	16584	257				BLPhi_n3_c19	09_Q8ZGB4	90.63	802.2	16584	257
	BLPhi_n3_c19	10_P03989	92.247	790.2	17908	179		BLPhi_n3_c19	10_P03989	90.614	804.4	17908	179		BLPhi_n3_c19	10_P03989	88.704	821.7	17908	179				BLPhi_n3_c19	10_P03989	90.5217	805.433	17908	179
	BLPhi_n3_c19	11_P07327	94.637	797.9	15810	226		BLPhi_n3_c19	11_P07327	92.917	812.7	15810	226		BLPhi_n3_c19	11_P07327	92.879	813	15810	226				BLPhi_n3_c19	11_P07327	93.4777	807.867	15810	226
	BLPhi_n3_c19	12_P01008	93.937	994.6	20682	144		BLPhi_n3_c19	12_P01008	94.316	990.6	20682	144		BLPhi_n3_c19	12_P01008	90.705	1030	20682	144				BLPhi_n3_c19	12_P01008	92.986	1005.07	20682	144
	BLPhi_n3_c19	13_P10635	90.56	1105.1	25784	503		BLPhi_n3_c19	13_P10635	89.92	1112.9	25784	503		BLPhi_n3_c19	13_P10635	85.833	1165.9	25784	503				BLPhi_n3_c19	13_P10635	88.771	1127.97	25784	503
	BLPhi_n3_c19	14_P58229	108.571	947.7	16817	279		BLPhi_n3_c19	14_P58229	105.488	975.4	16817	279		BLPhi_n3_c19	14_P58229	104.296	986.6	16817	279				BLPhi_n3_c19	14_P58229	106.118	969.9	16817	279
	BLPhi_n3_c19	15_P25705	85.673	1299.7	33138	1551		BLPhi_n3_c19	15_P25705	84.822	1312.8	33138	1551		BLPhi_n3_c19	15_P25705	83.06	1340.6	33138	1551				BLPhi_n3_c19	15_P25705	84.5183	1317.7	33138	1551
	BLPhi_n3_c19	16_P03435	109.508	1042.6	14938	234		BLPhi_n3_c19	16_P03435	109.516	1042.5	14938	234		BLPhi_n3_c19	16_P03435	109.582	1041.9	14938	234				BLPhi_n3_c19	16_P03435	109.535	1042.33	14938	234
	BLPhi_n3_c19	17_P42357	72.537	1823.8	38314	293		BLPhi_n3_c19	17_P42357	72.925	1814.1	38314	293		BLPhi_n3_c19	17_P42357	73.081	1810.2	38314	293				BLPhi_n3_c19	17_P42357	72.8477	1816.03	38314	293
	BLPhi_n3_c19	18_P21177	79.481	1846.9	34710	347		BLPhi_n3_c19	18_P21177	77.767	1887.6	34710	347		BLPhi_n3_c19	18_P21177	77.945	1883.3	34710	347				BLPhi_n3_c19	18_P21177	78.3977	1872.6	34710	347
	BLPhi_n3_c19	19_O60341	63.519	2700.9	71723	3484		BLPhi_n3_c19	19_O60341	62.536	2743.3	71723	3484		BLPhi_n3_c19	19_O60341	61.87	2772.9	71723	3484				BLPhi_n3_c19	19_O60341	62.6417	2739.03	71723	3484
	BLPhi_n3_c19	20_P27895	64.221	3135.4	48783	7092		BLPhi_n3_c19	20_P27895	64.903	3102.5	48783	7092		BLPhi_n3_c19	20_P27895	66.365	3034.1	48783	7092				BLPhi_n3_c19	20_P27895	65.163	3090.67	48783	7092
	BLPhi_n3_c19	21_Q8LLD0	64.48	3266.5	48626	156		BLPhi_n3_c19	21_Q8LLD0	64.417	3269.6	48626	156		BLPhi_n3_c19	21_Q8LLD0	67.853	3104.1	48626	156				BLPhi_n3_c19	21_Q8LLD0	65.5833	3213.4	48626	156
	BLPhi_n3_c19	22_P07756	67.405	4480.9	46615	1016		BLPhi_n3_c19	22_P07756	69.179	4366	46615	1016		BLPhi_n3_c19	22_P07756	71.515	4223.4	46615	1016				BLPhi_n3_c19	22_P07756	69.3663	4356.77	46615	1016
	BLPhi_n3_c19	23_P04775	47.088	8573.7	114062	2278		BLPhi_n3_c19	23_P04775	48.349	8350.2	114062	2278		BLPhi_n3_c19	23_P04775	49.189	8207.6	114062	2278				BLPhi_n3_c19	23_P04775	48.2087	8377.17	114062	2278
	BLPhi_n3_c19	24_P19096	53.334	9453.7	88577	665		BLPhi_n3_c19	24_P19096	50.465	9991	88577	665		BLPhi_n3_c19	24_P19096	53.575	9411.1	88577	665				BLPhi_n3_c19	24_P19096	52.458	9618.6	88577	665
	BLPhi_n3_c19	25_P28167	49.26	12283.4	107961	9178		BLPhi_n3_c19	25_P28167	49.438	12239.1	107961	9178		BLPhi_n3_c19	25_P28167	49.61	12196.9	107961	9178				BLPhi_n3_c19	25_P28167	49.436	12239.8	107961	9178
	BLPhi_n3_c19	26_P0C6B8	63.597	11284.2	60675	1380		BLPhi_n3_c19	26_P0C6B8	63.478	11305.3	60675	1380		BLPhi_n3_c19	26_P0C6B8	64.25	11169.4	60675	1380				BLPhi_n3_c19	26_P0C6B8	63.775	11253	60675	1380
	BLPhi_n3_c19	27_P20930	47.675	17151.7	117537	10536		BLPhi_n3_c19	27_P20930	47.935	17058.8	117537	10536		BLPhi_n3_c19	27_P20930	48.269	16940.7	117537	10536				BLPhi_n3_c19	27_P20930	47.9597	17050.4	117537	10536
	BLPhi_n3_c19	28_P08519	95.42	9597.3	22617	939		BLPhi_n3_c19	28_P08519	95.367	9602.6	22617	939		BLPhi_n3_c19	28_P08519	94.918	9648	22617	939				BLPhi_n3_c19	28_P08519	95.235	9615.97	22617	939
	BLPhi_n3_c19	29_Q7TMA5	41.956	22763	130428	5201		BLPhi_n3_c19	29_Q7TMA5	41.607	22953.9	130428	5201		BLPhi_n3_c19	29_Q7TMA5	42.289	22583.9	130428	5201				BLPhi_n3_c19	29_Q7TMA5	41.9507	22766.9	130428	5201
	BLPhi_n3_c19	30_P33450	43.466	23843.8	119061	4464		BLPhi_n3_c19	30_P33450	43.519	23814.8	119061	4464		BLPhi_n3_c19	30_P33450	44.037	23534.7	119061	4464				BLPhi_n3_c19	30_P33450	43.674	23731.1	119061	4464
	BLPhi_n3_c19	31_Q9UKN1	62.815	17560	59400	11197		BLPhi_n3_c19	31_Q9UKN1	62.909	17534	59400	11197		BLPhi_n3_c19	31_Q9UKN1	62.954	17521.4	59400	11197				BLPhi_n3_c19	31_Q9UKN1	62.8927	17538.5	59400	11197
	BLPhi_n3_c19_f	00_P56980	26.334	183.5	13	3		BLPhi_n3_c19_f	00_P56980	26.473	182.5	13	3		BLPhi_n3_c19_f	00_P56980	25.805	187.3	13	3				BLPhi_n3_c19_f	00_P56980	26.204	184.433	13	3
	BLPhi_n3_c19_f	01_O29181	56.522	224.4	1317	11		BLPhi_n3_c19_f	01_O29181	58.627	216.4	1317	11		BLPhi_n3_c19_f	01_O29181	54.57	232.5	1317	11				BLPhi_n3_c19_f	01_O29181	56.573	224.433	1317	11
	BLPhi_n3_c19_f	02_P03630	98.004	260.9	592	1		BLPhi_n3_c19_f	02_P03630	98.428	259.8	592	1		BLPhi_n3_c19_f	02_P03630	99.22	257.7	592	1				BLPhi_n3_c19_f	02_P03630	98.5507	259.467	592	1
	BLPhi_n3_c19_f	03_P02232	108.345	267.6	659	33		BLPhi_n3_c19_f	03_P02232	104.323	277.9	659	33		BLPhi_n3_c19_f	03_P02232	113.577	255.3	659	33				BLPhi_n3_c19_f	03_P02232	108.748	266.933	659	33
	BLPhi_n3_c19_f	04_P01111	128.028	297.3	760	141		BLPhi_n3_c19_f	04_P01111	128.226	296.8	760	141		BLPhi_n3_c19_f	04_P01111	130.185	292.3	760	141				BLPhi_n3_c19_f	04_P01111	128.813	295.467	760	141
	BLPhi_n3_c19_f	05_P05013	113.959	334	1982	39		BLPhi_n3_c19_f	05_P05013	113.004	336.8	1982	39		BLPhi_n3_c19_f	05_P05013	116.703	326.1	1982	39				BLPhi_n3_c19_f	05_P05013	114.555	332.3	1982	39
	BLPhi_n3_c19_f	06_P14942	126.472	353.4	1475	27		BLPhi_n3_c19_f	06_P14942	130.567	342.4	1475	27		BLPhi_n3_c19_f	06_P14942	134.948	331.2	1475	27				BLPhi_n3_c19_f	06_P14942	130.662	342.333	1475	27
	BLPhi_n3_c19_f	07_P00762	147.369	336.1	502	173		BLPhi_n3_c19_f	07_P00762	152.919	323.9	502	173		BLPhi_n3_c19_f	07_P00762	162.752	304.4	502	173				BLPhi_n3_c19_f	07_P00762	154.347	321.467	502	173
	BLPhi_n3_c19_f	08_P53765	139.066	369.2	1791	202		BLPhi_n3_c19_f	08_P53765	138.011	372	1791	202		BLPhi_n3_c19_f	08_P53765	145.873	352	1791	202				BLPhi_n3_c19_f	08_P53765	140.983	364.4	1791	202
	BLPhi_n3_c19_f	09_Q8ZGB4	165.596	439	1669	225		BLPhi_n3_c19_f	09_Q8ZGB4	163.288	445.2	1669	225		BLPhi_n3_c19_f	09_Q8ZGB4	167.263	434.6	1669	225				BLPhi_n3_c19_f	09_Q8ZGB4	165.382	439.6	1669	225
	BLPhi_n3_c19_f	10_P03989	162.959	447.3	1823	132		BLPhi_n3_c19_f	10_P03989	162.625	448.2	1823	132		BLPhi_n3_c19_f	10_P03989	166.422	438	1823	132				BLPhi_n3_c19_f	10_P03989	164.002	444.5	1823	132
	BLPhi_n3_c19_f	11_P07327	171.759	439.6	1287	120		BLPhi_n3_c19_f	11_P07327	174.686	432.3	1287	120		BLPhi_n3_c19_f	11_P07327	179.197	421.4	1287	120				BLPhi_n3_c19_f	11_P07327	175.214	431.1	1287	120
	BLPhi_n3_c19_f	12_P01008	175.054	533.7	1984	30		BLPhi_n3_c19_f	12_P01008	173.725	537.8	1984	30		BLPhi_n3_c19_f	12_P01008	175.05	533.7	1984	30				BLPhi_n3_c19_f	12_P01008	174.61	535.067	1984	30
	BLPhi_n3_c19_f	13_P10635	173.312	577.4	2457	106		BLPhi_n3_c19_f	13_P10635	174.568	573.3	2457	106		BLPhi_n3_c19_f	13_P10635	172.388	580.5	2457	106				BLPhi_n3_c19_f	13_P10635	173.423	577.067	2457	106
	BLPhi_n3_c19_f	14_P58229	192.238	535.2	1365	20		BLPhi_n3_c19_f	14_P58229	189.822	542.1	1365	20		BLPhi_n3_c19_f	14_P58229	196.007	524.9	1365	20				BLPhi_n3_c19_f	14_P58229	192.689	534.067	1365	20
	BLPhi_n3_c19_f	15_P25705	165.716	671.9	3907	983		BLPhi_n3_c19_f	15_P25705	168.003	662.8	3907	983		BLPhi_n3_c19_f	15_P25705	163.913	679.3	3907	983				BLPhi_n3_c19_f	15_P25705	165.877	671.333	3907	983
	BLPhi_n3_c19_f	16_P03435	192.662	592.6	1489	161		BLPhi_n3_c19_f	16_P03435	193.575	589.8	1489	161		BLPhi_n3_c19_f	16_P03435	198.112	576.3	1489	161				BLPhi_n3_c19_f	16_P03435	194.783	586.233	1489	161
	BLPhi_n3_c19_f	17_P42357	166.494	794.6	3745	204		BLPhi_n3_c19_f	17_P42357	167.903	787.9	3745	204		BLPhi_n3_c19_f	17_P42357	168.042	787.3	3745	204				BLPhi_n3_c19_f	17_P42357	167.48	789.933	3745	204
	BLPhi_n3_c19_f	18_P21177	180.118	815	3099	155		BLPhi_n3_c19_f	18_P21177	177.648	826.3	3099	155		BLPhi_n3_c19_f	18_P21177	180.774	812	3099	155				BLPhi_n3_c19_f	18_P21177	179.513	817.767	3099	155
	BLPhi_n3_c19_f	19_O60341	123.422	1390	23727	1902		BLPhi_n3_c19_f	19_O60341	121.614	1410.7	23727	1902		BLPhi_n3_c19_f	19_O60341	118.7	1445.3	23727	1902				BLPhi_n3_c19_f	19_O60341	121.245	1415.33	23727	1902
	BLPhi_n3_c19_f	20_P27895	148.508	1355.9	6709	2218		BLPhi_n3_c19_f	20_P27895	152.807	1317.7	6709	2218		BLPhi_n3_c19_f	20_P27895	146.243	1376.9	6709	2218				BLPhi_n3_c19_f	20_P27895	149.186	1350.17	6709	2218
	BLPhi_n3_c19_f	21_Q8LLD0	154.751	1361	6821	60		BLPhi_n3_c19_f	21_Q8LLD0	150.312	1401.2	6821	60		BLPhi_n3_c19_f	21_Q8LLD0	148.708	1416.3	6821	60				BLPhi_n3_c19_f	21_Q8LLD0	151.257	1392.83	6821	60
	BLPhi_n3_c19_f	22_P07756	169.052	1786.7	4163	329		BLPhi_n3_c19_f	22_P07756	168.166	1796.1	4163	329		BLPhi_n3_c19_f	22_P07756	168.234	1795.3	4163	329				BLPhi_n3_c19_f	22_P07756	168.484	1792.7	4163	329
	BLPhi_n3_c19_f	23_P04775	95.205	4240.6	32893	1585		BLPhi_n3_c19_f	23_P04775	94.786	4259.3	32893	1585		BLPhi_n3_c19_f	23_P04775	99.671	4050.6	32893	1585				BLPhi_n3_c19_f	23_P04775	96.554	4183.5	32893	1585
	BLPhi_n3_c19_f	24_P19096	138.356	3644.2	10078	323		BLPhi_n3_c19_f	24_P19096	138.309	3645.5	10078	323		BLPhi_n3_c19_f	24_P19096	134.205	3756.9	10078	323				BLPhi_n3_c19_f	24_P19096	136.957	3682.2	10078	323
	BLPhi_n3_c19_f	25_P28167	97.128	6229.7	36614	5583		BLPhi_n3_c19_f	25_P28167	97.718	6192.1	36614	5583		BLPhi_n3_c19_f	25_P28167	96.629	6261.9	36614	5583				BLPhi_n3_c19_f	25_P28167	97.1583	6227.9	36614	5583
	BLPhi_n3_c19_f	26_P0C6B8	151.593	4734	6436	457		BLPhi_n3_c19_f	26_P0C6B8	149.61	4796.7	6436	457		BLPhi_n3_c19_f	26_P0C6B8	152.341	4710.8	6436	457				BLPhi_n3_c19_f	26_P0C6B8	151.181	4747.17	6436	457
	BLPhi_n3_c19_f	27_P20930	95.251	8584.9	33845	6822		BLPhi_n3_c19_f	27_P20930	95.22	8587.6	33845	6822		BLPhi_n3_c19_f	27_P20930	94.593	8644.6	33845	6822				BLPhi_n3_c19_f	27_P20930	95.0213	8605.7	33845	6822
	BLPhi_n3_c19_f	28_P08519	173.193	5287.6	2574	358		BLPhi_n3_c19_f	28_P08519	173.906	5265.9	2574	358		BLPhi_n3_c19_f	28_P08519	172.305	5314.9	2574	358				BLPhi_n3_c19_f	28_P08519	173.135	5289.47	2574	358
	BLPhi_n3_c19_f	29_Q7TMA5	115.603	8261.4	15575	1901		BLPhi_n3_c19_f	29_Q7TMA5	116.592	8191.3	15575	1901		BLPhi_n3_c19_f	29_Q7TMA5	114.046	8374.2	15575	1901				BLPhi_n3_c19_f	29_Q7TMA5	115.414	8275.63	15575	1901
	BLPhi_n3_c19_f	30_P33450	104.669	9901.6	24515	2807		BLPhi_n3_c19_f	30_P33450	104.75	9893.9	24515	2807		BLPhi_n3_c19_f	30_P33450	103.605	10003.3	24515	2807				BLPhi_n3_c19_f	30_P33450	104.341	9932.93	24515	2807
	BLPhi_n3_c19_f	31_Q9UKN1	141.241	7809.6	9261	4044		BLPhi_n3_c19_f	31_Q9UKN1	139.905	7884.2	9261	4044		BLPhi_n3_c19_f	31_Q9UKN1	136.99	8051.9	9261	4044				BLPhi_n3_c19_f	31_Q9UKN1	139.379	7915.23	9261	4044
	BLPhi_n3_c20	00_P56980	24.037	201.1	109	3		BLPhi_n3_c20	00_P56980	23.729	203.7	109	3		BLPhi_n3_c20	00_P56980	23.733	203.6	109	3				BLPhi_n3_c20	00_P56980	23.833	202.8	109	3
	BLPhi_n3_c20	01_O29181	39.061	324.8	9540	12		BLPhi_n3_c20	01_O29181	38.54	329.2	9540	12		BLPhi_n3_c20	01_O29181	39.36	322.3	9540	12				BLPhi_n3_c20	01_O29181	38.987	325.433	9540	12
	BLPhi_n3_c20	02_P03630	69.402	368.5	4868	1		BLPhi_n3_c20	02_P03630	71.191	359.2	4868	1		BLPhi_n3_c20	02_P03630	71.376	358.3	4868	1				BLPhi_n3_c20	02_P03630	70.6563	362	4868	1
	BLPhi_n3_c20	03_P02232	73.492	394.5	6673	44		BLPhi_n3_c20	03_P02232	70.901	409	6673	44		BLPhi_n3_c20	03_P02232	74.068	391.5	6673	44				BLPhi_n3_c20	03_P02232	72.8203	398.333	6673	44
	BLPhi_n3_c20	04_P01111	91.443	416.2	6151	446		BLPhi_n3_c20	04_P01111	86.365	440.6	6151	446		BLPhi_n3_c20	04_P01111	87.368	435.6	6151	446				BLPhi_n3_c20	04_P01111	88.392	430.8	6151	446
	BLPhi_n3_c20	05_P05013	74.168	513.1	11475	53		BLPhi_n3_c20	05_P05013	73.655	516.7	11475	53		BLPhi_n3_c20	05_P05013	72.639	523.9	11475	53				BLPhi_n3_c20	05_P05013	73.4873	517.9	11475	53
	BLPhi_n3_c20	06_P14942	84.659	528	9822	31		BLPhi_n3_c20	06_P14942	83.783	533.5	9822	31		BLPhi_n3_c20	06_P14942	85.466	523	9822	31				BLPhi_n3_c20	06_P14942	84.636	528.167	9822	31
	BLPhi_n3_c20	07_P00762	109.361	452.9	4306	641		BLPhi_n3_c20	07_P00762	110.899	446.7	4306	641		BLPhi_n3_c20	07_P00762	114.295	433.4	4306	641				BLPhi_n3_c20	07_P00762	111.518	444.333	4306	641
	BLPhi_n3_c20	08_P53765	88.372	581	12279	400		BLPhi_n3_c20	08_P53765	87.265	588.4	12279	400		BLPhi_n3_c20	08_P53765	84.023	611.1	12279	400				BLPhi_n3_c20	08_P53765	86.5533	593.5	12279	400
	BLPhi_n3_c20	09_Q8ZGB4	99.736	728.8	13246	257		BLPhi_n3_c20	09_Q8ZGB4	95.735	759.3	13246	257		BLPhi_n3_c20	09_Q8ZGB4	92.606	784.9	13246	257				BLPhi_n3_c20	09_Q8ZGB4	96.0257	757.667	13246	257
	BLPhi_n3_c20	10_P03989	99.634	731.6	13777	160		BLPhi_n3_c20	10_P03989	96.778	753.2	13777	160		BLPhi_n3_c20	10_P03989	98.688	738.6	13777	160				BLPhi_n3_c20	10_P03989	98.3667	741.133	13777	160
	BLPhi_n3_c20	11_P07327	102.171	739	11701	221		BLPhi_n3_c20	11_P07327	102.081	739.7	11701	221		BLPhi_n3_c20	11_P07327	100.393	752.1	11701	221				BLPhi_n3_c20	11_P07327	101.548	743.6	11701	221
	BLPhi_n3_c20	12_P01008	105.387	886.5	13661	127		BLPhi_n3_c20	12_P01008	104.835	891.2	13661	127		BLPhi_n3_c20	12_P01008	104.817	891.4	13661	127				BLPhi_n3_c20	12_P01008	105.013	889.7	13661	127
	BLPhi_n3_c20	13_P10635	100.66	994.2	18338	406		BLPhi_n3_c20	13_P10635	98.846	1012.4	18338	406		BLPhi_n3_c20	13_P10635	97.964	1021.5	18338	406				BLPhi_n3_c20	13_P10635	99.1567	1009.37	18338	406
	BLPhi_n3_c20	14_P58229	117.516	875.6	11856	181		BLPhi_n3_c20	14_P58229	117.825	873.3	11856	181		BLPhi_n3_c20	14_P58229	116.525	883	11856	181				BLPhi_n3_c20	14_P58229	117.289	877.3	11856	181
	BLPhi_n3_c20	15_P25705	90.646	1228.4	28391	1543		BLPhi_n3_c20	15_P25705	89.193	1248.4	28391	1543		BLPhi_n3_c20	15_P25705	87.789	1268.4	28391	1543				BLPhi_n3_c20	15_P25705	89.2093	1248.4	28391	1543
	BLPhi_n3_c20	16_P03435	119.343	956.7	10702	222		BLPhi_n3_c20	16_P03435	120.558	947	10702	222		BLPhi_n3_c20	16_P03435	119.557	954.9	10702	222				BLPhi_n3_c20	16_P03435	119.819	952.867	10702	222
	BLPhi_n3_c20	17_P42357	80.601	1641.3	31107	287		BLPhi_n3_c20	17_P42357	78.389	1687.6	31107	287		BLPhi_n3_c20	17_P42357	79.554	1662.9	31107	287				BLPhi_n3_c20	17_P42357	79.5147	1663.93	31107	287
	BLPhi_n3_c20	18_P21177	84.647	1734.1	29545	340		BLPhi_n3_c20	18_P21177	83.77	1752.3	29545	340		BLPhi_n3_c20	18_P21177	80.925	1813.9	29545	340				BLPhi_n3_c20	18_P21177	83.114	1766.77	29545	340
	BLPhi_n3_c20	19_O60341	66.721	2571.3	66167	3403		BLPhi_n3_c20	19_O60341	66.899	2564.4	66167	3403		BLPhi_n3_c20	19_O60341	64.865	2644.8	66167	3403				BLPhi_n3_c20	19_O60341	66.1617	2593.5	66167	3403
	BLPhi_n3_c20	20_P27895	68.275	2949.2	42474	6542		BLPhi_n3_c20	20_P27895	68.812	2926.2	42474	6542		BLPhi_n3_c20	20_P27895	72.568	2774.7	42474	6542				BLPhi_n3_c20	20_P27895	69.885	2883.37	42474	6542
	BLPhi_n3_c20	21_Q8LLD0	71.098	2962.4	39861	121		BLPhi_n3_c20	21_Q8LLD0	70.908	2970.4	39861	121		BLPhi_n3_c20	21_Q8LLD0	74.36	2832.5	39861	121				BLPhi_n3_c20	21_Q8LLD0	72.122	2921.77	39861	121
	BLPhi_n3_c20	22_P07756	76.84	3930.7	37497	938		BLPhi_n3_c20	22_P07756	73.328	4119	37497	938		BLPhi_n3_c20	22_P07756	78.451	3850	37497	938				BLPhi_n3_c20	22_P07756	76.2063	3966.57	37497	938
	BLPhi_n3_c20	23_P04775	52.017	7761.3	100108	2229		BLPhi_n3_c20	23_P04775	51.881	7781.7	100108	2229		BLPhi_n3_c20	23_P04775	53.421	7557.3	100108	2229				BLPhi_n3_c20	23_P04775	52.4397	7700.1	100108	2229
	BLPhi_n3_c20	24_P19096	57.514	8766.5	75783	633		BLPhi_n3_c20	24_P19096	56.903	8860.6	75783	633		BLPhi_n3_c20	24_P19096	58.205	8662.5	75783	633				BLPhi_n3_c20	24_P19096	57.5407	8763.2	75783	633
	BLPhi_n3_c20	25_P28167	52.337	11561.3	97991	8897		BLPhi_n3_c20	25_P28167	52.138	11605.4	97991	8897		BLPhi_n3_c20	25_P28167	52.539	11516.7	97991	8897				BLPhi_n3_c20	25_P28167	52.338	11561.1	97991	8897
	BLPhi_n3_c20	26_P0C6B8	71.057	10099.5	47277	1161		BLPhi_n3_c20	26_P0C6B8	71.462	10042.2	47277	1161		BLPhi_n3_c20	26_P0C6B8	72.064	9958.4	47277	1161				BLPhi_n3_c20	26_P0C6B8	71.5277	10033.4	47277	1161
	BLPhi_n3_c20	27_P20930	48.475	16868.9	113201	10479		BLPhi_n3_c20	27_P20930	48.949	16705.5	113201	10479		BLPhi_n3_c20	27_P20930	49.464	16531.6	113201	10479				BLPhi_n3_c20	27_P20930	48.9627	16702	113201	10479
	BLPhi_n3_c20	28_P08519	104.285	8781.4	17832	923		BLPhi_n3_c20	28_P08519	103.96	8808.9	17832	923		BLPhi_n3_c20	28_P08519	103.624	8837.5	17832	923				BLPhi_n3_c20	28_P08519	103.956	8809.27	17832	923
	BLPhi_n3_c20	29_Q7TMA5	47.424	20138.5	101566	4690		BLPhi_n3_c20	29_Q7TMA5	47.98	19905	101566	4690		BLPhi_n3_c20	29_Q7TMA5	48.724	19601.1	101566	4690				BLPhi_n3_c20	29_Q7TMA5	48.0427	19881.5	101566	4690
	BLPhi_n3_c20	30_P33450	48.212	21496.7	99031	4304		BLPhi_n3_c20	30_P33450	48.015	21584.5	99031	4304		BLPhi_n3_c20	30_P33450	49.091	21111.5	99031	4304				BLPhi_n3_c20	30_P33450	48.4393	21397.6	99031	4304
	BLPhi_n3_c20	31_Q9UKN1	66.016	16708.7	52733	10777		BLPhi_n3_c20	31_Q9UKN1	66.287	16640.2	52733	10777		BLPhi_n3_c20	31_Q9UKN1	67.193	16415.9	52733	10777				BLPhi_n3_c20	31_Q9UKN1	66.4987	16588.3	52733	10777
	BLPhi_n3_c20_f	00_P56980	26.3	183.8	5	3		BLPhi_n3_c20_f	00_P56980	24.075	200.7	5	3		BLPhi_n3_c20_f	00_P56980	24.57	196.7	5	3				BLPhi_n3_c20_f	00_P56980	24.9817	193.733	5	3
	BLPhi_n3_c20_f	01_O29181	56.521	224.4	1116	11		BLPhi_n3_c20_f	01_O29181	57.058	222.3	1116	11		BLPhi_n3_c20_f	01_O29181	56.864	223.1	1116	11				BLPhi_n3_c20_f	01_O29181	56.8143	223.267	1116	11
	BLPhi_n3_c20_f	02_P03630	100.593	254.2	485	1		BLPhi_n3_c20_f	02_P03630	99.91	256	485	1		BLPhi_n3_c20_f	02_P03630	97.893	261.2	485	1				BLPhi_n3_c20_f	02_P03630	99.4653	257.133	485	1
	BLPhi_n3_c20_f	03_P02232	109.336	265.2	522	32		BLPhi_n3_c20_f	03_P02232	111.31	260.5	522	32		BLPhi_n3_c20_f	03_P02232	111.849	259.2	522	32				BLPhi_n3_c20_f	03_P02232	110.832	261.633	522	32
	BLPhi_n3_c20_f	04_P01111	131.59	289.2	524	133		BLPhi_n3_c20_f	04_P01111	132.328	287.6	524	133		BLPhi_n3_c20_f	04_P01111	133.02	286.1	524	133				BLPhi_n3_c20_f	04_P01111	132.313	287.633	524	133
	BLPhi_n3_c20_f	05_P05013	119.942	317.3	1457	39		BLPhi_n3_c20_f	05_P05013	121.666	312.8	1457	39		BLPhi_n3_c20_f	05_P05013	120.054	317	1457	39				BLPhi_n3_c20_f	05_P05013	120.554	315.7	1457	39
	BLPhi_n3_c20_f	06_P14942	138.313	323.2	849	27		BLPhi_n3_c20_f	06_P14942	140.232	318.8	849	27		BLPhi_n3_c20_f	06_P14942	139.06	321.5	849	27				BLPhi_n3_c20_f	06_P14942	139.202	321.167	849	27
	BLPhi_n3_c20_f	07_P00762	151.561	326.8	431	168		BLPhi_n3_c20_f	07_P00762	149.397	331.6	431	168		BLPhi_n3_c20_f	07_P00762	155.258	319	431	168				BLPhi_n3_c20_f	07_P00762	152.072	325.8	431	168
	BLPhi_n3_c20_f	08_P53765	144.262	355.9	1501	200		BLPhi_n3_c20_f	08_P53765	142.531	360.2	1501	200		BLPhi_n3_c20_f	08_P53765	147.859	347.3	1501	200				BLPhi_n3_c20_f	08_P53765	144.884	354.467	1501	200
	BLPhi_n3_c20_f	09_Q8ZGB4	167.863	433	1406	217		BLPhi_n3_c20_f	09_Q8ZGB4	168.681	430.9	1406	217		BLPhi_n3_c20_f	09_Q8ZGB4	174.092	417.5	1406	217				BLPhi_n3_c20_f	09_Q8ZGB4	170.212	427.133	1406	217
	BLPhi_n3_c20_f	10_P03989	169.191	430.8	1402	130		BLPhi_n3_c20_f	10_P03989	168.081	433.7	1402	130		BLPhi_n3_c20_f	10_P03989	174.369	418	1402	130				BLPhi_n3_c20_f	10_P03989	170.547	427.5	1402	130
	BLPhi_n3_c20_f	11_P07327	177.629	425.1	938	119		BLPhi_n3_c20_f	11_P07327	176.187	428.6	938	119		BLPhi_n3_c20_f	11_P07327	183.791	410.8	938	119				BLPhi_n3_c20_f	11_P07327	179.202	421.5	938	119
	BLPhi_n3_c20_f	12_P01008	185.71	503.1	1190	27		BLPhi_n3_c20_f	12_P01008	184.793	505.6	1190	27		BLPhi_n3_c20_f	12_P01008	191.644	487.5	1190	27				BLPhi_n3_c20_f	12_P01008	187.382	498.733	1190	27
	BLPhi_n3_c20_f	13_P10635	183.472	545.5	1624	83		BLPhi_n3_c20_f	13_P10635	182.545	548.2	1624	83		BLPhi_n3_c20_f	13_P10635	185.222	540.3	1624	83				BLPhi_n3_c20_f	13_P10635	183.746	544.667	1624	83
	BLPhi_n3_c20_f	14_P58229	194.471	529.1	903	15		BLPhi_n3_c20_f	14_P58229	199.386	516.1	903	15		BLPhi_n3_c20_f	14_P58229	203.02	506.8	903	15				BLPhi_n3_c20_f	14_P58229	198.959	517.333	903	15
	BLPhi_n3_c20_f	15_P25705	172.01	647.4	3352	981		BLPhi_n3_c20_f	15_P25705	173.124	643.2	3352	981		BLPhi_n3_c20_f	15_P25705	172.386	645.9	3352	981				BLPhi_n3_c20_f	15_P25705	172.507	645.5	3352	981
	BLPhi_n3_c20_f	16_P03435	199.699	571.7	967	156		BLPhi_n3_c20_f	16_P03435	202.081	565	967	156		BLPhi_n3_c20_f	16_P03435	204.966	557	967	156				BLPhi_n3_c20_f	16_P03435	202.249	564.567	967	156
	BLPhi_n3_c20_f	17_P42357	178.593	740.7	2997	204		BLPhi_n3_c20_f	17_P42357	177.88	743.7	2997	204		BLPhi_n3_c20_f	17_P42357	178.926	739.4	2997	204				BLPhi_n3_c20_f	17_P42357	178.466	741.267	2997	204
	BLPhi_n3_c20_f	18_P21177	187.901	781.2	2624	145		BLPhi_n3_c20_f	18_P21177	189.973	772.7	2624	145		BLPhi_n3_c20_f	18_P21177	189.411	775	2624	145				BLPhi_n3_c20_f	18_P21177	189.095	776.3	2624	145
	BLPhi_n3_c20_f	19_O60341	124.995	1372.5	22955	1874		BLPhi_n3_c20_f	19_O60341	126.617	1354.9	22955	1874		BLPhi_n3_c20_f	19_O60341	121.08	1416.9	22955	1874				BLPhi_n3_c20_f	19_O60341	124.231	1381.43	22955	1874
	BLPhi_n3_c20_f	20_P27895	153.764	1309.5	5710	1969		BLPhi_n3_c20_f	20_P27895	159.871	1259.5	5710	1969		BLPhi_n3_c20_f	20_P27895	152.645	1319.1	5710	1969				BLPhi_n3_c20_f	20_P27895	155.427	1296.03	5710	1969
	BLPhi_n3_c20_f	21_Q8LLD0	161.143	1307	5800	55		BLPhi_n3_c20_f	21_Q8LLD0	162.499	1296.1	5800	55		BLPhi_n3_c20_f	21_Q8LLD0	160.485	1312.4	5800	55				BLPhi_n3_c20_f	21_Q8LLD0	161.376	1305.17	5800	55
	BLPhi_n3_c20_f	22_P07756	180.722	1671.3	3225	312		BLPhi_n3_c20_f	22_P07756	177.719	1699.5	3225	312		BLPhi_n3_c20_f	22_P07756	181.552	1663.6	3225	312				BLPhi_n3_c20_f	22_P07756	179.998	1678.13	3225	312
	BLPhi_n3_c20_f	23_P04775	103.459	3902.3	31003	1546		BLPhi_n3_c20_f	23_P04775	99.919	4040.5	31003	1546		BLPhi_n3_c20_f	23_P04775	102.213	3949.8	31003	1546				BLPhi_n3_c20_f	23_P04775	101.864	3964.2	31003	1546
	BLPhi_n3_c20_f	24_P19096	138.141	3649.9	8252	305		BLPhi_n3_c20_f	24_P19096	141.007	3575.7	8252	305		BLPhi_n3_c20_f	24_P19096	141.925	3552.6	8252	305				BLPhi_n3_c20_f	24_P19096	140.358	3592.73	8252	305
	BLPhi_n3_c20_f	25_P28167	100.419	6025.6	35216	5380		BLPhi_n3_c20_f	25_P28167	100.604	6014.5	35216	5380		BLPhi_n3_c20_f	25_P28167	99.738	6066.7	35216	5380				BLPhi_n3_c20_f	25_P28167	100.254	6035.6	35216	5380
	BLPhi_n3_c20_f	26_P0C6B8	157.772	4548.6	5087	382		BLPhi_n3_c20_f	26_P0C6B8	159.146	4509.3	5087	382		BLPhi_n3_c20_f	26_P0C6B8	158.136	4538.1	5087	382				BLPhi_n3_c20_f	26_P0C6B8	158.351	4532	5087	382
	BLPhi_n3_c20_f	27_P20930	96.577	8467	33208	6749		BLPhi_n3_c20_f	27_P20930	96.186	8501.4	33208	6749		BLPhi_n3_c20_f	27_P20930	95.632	8550.7	33208	6749				BLPhi_n3_c20_f	27_P20930	96.1317	8506.37	33208	6749
	BLPhi_n3_c20_f	28_P08519	182.245	5025	2023	335		BLPhi_n3_c20_f	28_P08519	182.278	5024.1	2023	335		BLPhi_n3_c20_f	28_P08519	194.861	4699.6	2023	335				BLPhi_n3_c20_f	28_P08519	186.461	4916.23	2023	335
	BLPhi_n3_c20_f	29_Q7TMA5	131.13	7283.2	11009	1515		BLPhi_n3_c20_f	29_Q7TMA5	130.948	7293.3	11009	1515		BLPhi_n3_c20_f	29_Q7TMA5	127.62	7483.5	11009	1515				BLPhi_n3_c20_f	29_Q7TMA5	129.899	7353.33	11009	1515
	BLPhi_n3_c20_f	30_P33450	110.697	9362.4	22146	2702		BLPhi_n3_c20_f	30_P33450	111.516	9293.7	22146	2702		BLPhi_n3_c20_f	30_P33450	108.316	9568.2	22146	2702				BLPhi_n3_c20_f	30_P33450	110.176	9408.1	22146	2702
	BLPhi_n3_c20_f	31_Q9UKN1	142.75	7727.1	8309	3807		BLPhi_n3_c20_f	31_Q9UKN1	143.981	7661	8309	3807		BLPhi_n3_c20_f	31_Q9UKN1	143.772	7672.2	8309	3807				BLPhi_n3_c20_f	31_Q9UKN1	143.501	7686.77	8309	3807
	BLPhi_n3_c21	00_P56980	23.636	204.5	88	3		BLPhi_n3_c21	00_P56980	24.383	198.2	88	3		BLPhi_n3_c21	00_P56980	23.822	202.9	88	3				BLPhi_n3_c21	00_P56980	23.947	201.867	88	3
	BLPhi_n3_c21	01_O29181	51.398	246.8	914	12		BLPhi_n3_c21	01_O29181	51.188	247.8	914	12		BLPhi_n3_c21	01_O29181	49.361	257	914	12				BLPhi_n3_c21	01_O29181	50.649	250.533	914	12
	BLPhi_n3_c21	02_P03630	82.815	308.8	1045	1		BLPhi_n3_c21	02_P03630	86.635	295.2	1045	1		BLPhi_n3_c21	02_P03630	92.393	276.8	1045	1				BLPhi_n3_c21	02_P03630	87.281	293.6	1045	1
	BLPhi_n3_c21	03_P02232	85.907	337.5	1660	37		BLPhi_n3_c21	03_P02232	90.594	320.1	1660	37		BLPhi_n3_c21	03_P02232	94.726	306.1	1660	37				BLPhi_n3_c21	03_P02232	90.409	321.233	1660	37
	BLPhi_n3_c21	04_P01111	107.468	354.1	1528	386		BLPhi_n3_c21	04_P01111	109.618	347.2	1528	386		BLPhi_n3_c21	04_P01111	112.775	337.5	1528	386				BLPhi_n3_c21	04_P01111	109.954	346.267	1528	386
	BLPhi_n3_c21	05_P05013	108.973	349.2	1225	51		BLPhi_n3_c21	05_P05013	110.981	342.9	1225	51		BLPhi_n3_c21	05_P05013	113.843	334.3	1225	51				BLPhi_n3_c21	05_P05013	111.266	342.133	1225	51
	BLPhi_n3_c21	06_P14942	114.739	389.6	1714	29		BLPhi_n3_c21	06_P14942	116.565	383.5	1714	29		BLPhi_n3_c21	06_P14942	119.247	374.9	1714	29				BLPhi_n3_c21	06_P14942	116.85	382.667	1714	29
	BLPhi_n3_c21	07_P00762	119.199	415.6	2514	619		BLPhi_n3_c21	07_P00762	122.594	404	2514	619		BLPhi_n3_c21	07_P00762	124.005	399.5	2514	619				BLPhi_n3_c21	07_P00762	121.933	406.367	2514	619
	BLPhi_n3_c21	08_P53765	123.88	414.5	1806	393		BLPhi_n3_c21	08_P53765	122.539	419	1806	393		BLPhi_n3_c21	08_P53765	130.969	392.1	1806	393				BLPhi_n3_c21	08_P53765	125.796	408.533	1806	393
	BLPhi_n3_c21	09_Q8ZGB4	134.646	539.9	2880	255		BLPhi_n3_c21	09_Q8ZGB4	135.421	536.8	2880	255		BLPhi_n3_c21	09_Q8ZGB4	135.712	535.6	2880	255				BLPhi_n3_c21	09_Q8ZGB4	135.26	537.433	2880	255
	BLPhi_n3_c21	10_P03989	128.071	569.1	5588	150		BLPhi_n3_c21	10_P03989	127.691	570.8	5588	150		BLPhi_n3_c21	10_P03989	129.996	560.7	5588	150				BLPhi_n3_c21	10_P03989	128.586	566.867	5588	150
	BLPhi_n3_c21	11_P07327	135.032	559.2	2888	174		BLPhi_n3_c21	11_P07327	136.853	551.8	2888	174		BLPhi_n3_c21	11_P07327	139.235	542.3	2888	174				BLPhi_n3_c21	11_P07327	137.04	551.1	2888	174
	BLPhi_n3_c21	12_P01008	137.439	679.8	3859	100		BLPhi_n3_c21	12_P01008	139.04	672	3859	100		BLPhi_n3_c21	12_P01008	140.995	662.6	3859	100				BLPhi_n3_c21	12_P01008	139.158	671.467	3859	100
	BLPhi_n3_c21	13_P10635	137.433	728.2	4818	174		BLPhi_n3_c21	13_P10635	137.43	728.2	4818	174		BLPhi_n3_c21	13_P10635	138.422	723	4818	174				BLPhi_n3_c21	13_P10635	137.762	726.467	4818	174
	BLPhi_n3_c21	14_P58229	141.099	729.2	5024	154		BLPhi_n3_c21	14_P58229	141.867	725.3	5024	154		BLPhi_n3_c21	14_P58229	142.922	719.9	5024	154				BLPhi_n3_c21	14_P58229	141.963	724.8	5024	154
	BLPhi_n3_c21	15_P25705	131.487	846.9	7226	1217		BLPhi_n3_c21	15_P25705	131.44	847.2	7226	1217		BLPhi_n3_c21	15_P25705	133.828	832	7226	1217				BLPhi_n3_c21	15_P25705	132.252	842.033	7226	1217
	BLPhi_n3_c21	16_P03435	147.674	773.1	3125	185		BLPhi_n3_c21	16_P03435	149.254	764.9	3125	185		BLPhi_n3_c21	16_P03435	150.998	756.1	3125	185				BLPhi_n3_c21	16_P03435	149.309	764.7	3125	185
	BLPhi_n3_c21	17_P42357	135.666	975.1	6261	257		BLPhi_n3_c21	17_P42357	137.21	964.2	6261	257		BLPhi_n3_c21	17_P42357	136.348	970.3	6261	257				BLPhi_n3_c21	17_P42357	136.408	969.867	6261	257
	BLPhi_n3_c21	18_P21177	135.942	1079.8	7767	298		BLPhi_n3_c21	18_P21177	135.442	1083.8	7767	298		BLPhi_n3_c21	18_P21177	134.003	1095.4	7767	298				BLPhi_n3_c21	18_P21177	135.129	1086.33	7767	298
	BLPhi_n3_c21	19_O60341	98.361	1744.2	36262	2359		BLPhi_n3_c21	19_O60341	97.237	1764.3	36262	2359		BLPhi_n3_c21	19_O60341	94.983	1806.2	36262	2359				BLPhi_n3_c21	19_O60341	96.8603	1771.57	36262	2359
	BLPhi_n3_c21	20_P27895	129.513	1554.7	8737	2695		BLPhi_n3_c21	20_P27895	127.847	1575	8737	2695		BLPhi_n3_c21	20_P27895	128.481	1567.2	8737	2695				BLPhi_n3_c21	20_P27895	128.614	1565.63	8737	2695
	BLPhi_n3_c21	21_Q8LLD0	142.327	1479.8	6332	43		BLPhi_n3_c21	21_Q8LLD0	136.127	1547.2	6332	43		BLPhi_n3_c21	21_Q8LLD0	140.14	1502.9	6332	43				BLPhi_n3_c21	21_Q8LLD0	139.531	1509.97	6332	43
	BLPhi_n3_c21	22_P07756	126.27	2392	9933	754		BLPhi_n3_c21	22_P07756	126.11	2395	9933	754		BLPhi_n3_c21	22_P07756	125.845	2400.1	9933	754				BLPhi_n3_c21	22_P07756	126.075	2395.7	9933	754
	BLPhi_n3_c21	23_P04775	91.298	4422	25932	1112		BLPhi_n3_c21	23_P04775	96.814	4170.1	25932	1112		BLPhi_n3_c21	23_P04775	99.012	4077.5	25932	1112				BLPhi_n3_c21	23_P04775	95.708	4223.2	25932	1112
	BLPhi_n3_c21	24_P19096	94.205	5352.1	25970	469		BLPhi_n3_c21	24_P19096	94.87	5314.7	25970	469		BLPhi_n3_c21	24_P19096	93.148	5412.9	25970	469				BLPhi_n3_c21	24_P19096	94.0743	5359.9	25970	469
	BLPhi_n3_c21	25_P28167	71.465	8466.8	58540	6638		BLPhi_n3_c21	25_P28167	69.945	8650.8	58540	6638		BLPhi_n3_c21	25_P28167	72.189	8381.9	58540	6638				BLPhi_n3_c21	25_P28167	71.1997	8499.83	58540	6638
	BLPhi_n3_c21	26_P0C6B8	120.664	5947.4	12155	776		BLPhi_n3_c21	26_P0C6B8	120.871	5937.2	12155	776		BLPhi_n3_c21	26_P0C6B8	117.444	6110.5	12155	776				BLPhi_n3_c21	26_P0C6B8	119.66	5998.37	12155	776
	BLPhi_n3_c21	27_P20930	116.71	7006.4	13029	3646		BLPhi_n3_c21	27_P20930	117.03	6987.2	13029	3646		BLPhi_n3_c21	27_P20930	113.42	7209.6	13029	3646				BLPhi_n3_c21	27_P20930	115.72	7067.73	13029	3646
	BLPhi_n3_c21	28_P08519	135.427	6762.1	6730	844		BLPhi_n3_c21	28_P08519	135.938	6736.7	6730	844		BLPhi_n3_c21	28_P08519	136.772	6695.6	6730	844				BLPhi_n3_c21	28_P08519	136.046	6731.47	6730	844
	BLPhi_n3_c21	29_Q7TMA5	87.935	10860.7	28810	2372		BLPhi_n3_c21	29_Q7TMA5	88.4	10803.6	28810	2372		BLPhi_n3_c21	29_Q7TMA5	87.809	10876.3	28810	2372				BLPhi_n3_c21	29_Q7TMA5	88.048	10846.9	28810	2372
	BLPhi_n3_c21	30_P33450	75.258	13771.2	44376	3436		BLPhi_n3_c21	30_P33450	74.836	13848.8	44376	3436		BLPhi_n3_c21	30_P33450	74.858	13844.7	44376	3436				BLPhi_n3_c21	30_P33450	74.984	13821.6	44376	3436
	BLPhi_n3_c21	31_Q9UKN1	96.789	11396.3	23368	7782		BLPhi_n3_c21	31_Q9UKN1	97.265	11340.6	23368	7782		BLPhi_n3_c21	31_Q9UKN1	94.528	11668.9	23368	7782				BLPhi_n3_c21	31_Q9UKN1	96.194	11468.6	23368	7782
	BLPhi_n3_c21_f	00_P56980	26.481	182.5	4	3		BLPhi_n3_c21_f	00_P56980	27.856	173.5	4	3		BLPhi_n3_c21_f	00_P56980	26.19	184.5	4	3				BLPhi_n3_c21_f	00_P56980	26.8423	180.167	4	3
	BLPhi_n3_c21_f	01_O29181	59.405	213.5	86	11		BLPhi_n3_c21_f	01_O29181	62.954	201.5	86	11		BLPhi_n3_c21_f	01_O29181	61.434	206.5	86	11				BLPhi_n3_c21_f	01_O29181	61.2643	207.167	86	11
	BLPhi_n3_c21_f	02_P03630	99.47	257.1	89	1		BLPhi_n3_c21_f	02_P03630	103.934	246	89	1		BLPhi_n3_c21_f	02_P03630	110.813	230.8	89	1				BLPhi_n3_c21_f	02_P03630	104.739	244.633	89	1
	BLPhi_n3_c21_f	03_P02232	112.752	257.2	118	27		BLPhi_n3_c21_f	03_P02232	114.732	252.7	118	27		BLPhi_n3_c21_f	03_P02232	119.408	242.8	118	27				BLPhi_n3_c21_f	03_P02232	115.631	250.9	118	27
	BLPhi_n3_c21_f	04_P01111	131.767	288.8	184	128		BLPhi_n3_c21_f	04_P01111	131.2	290.1	184	128		BLPhi_n3_c21_f	04_P01111	144.779	262.9	184	128				BLPhi_n3_c21_f	04_P01111	135.915	280.6	184	128
	BLPhi_n3_c21_f	05_P05013	131.67	289	98	36		BLPhi_n3_c21_f	05_P05013	137.455	276.9	98	36		BLPhi_n3_c21_f	05_P05013	140.099	271.6	98	36				BLPhi_n3_c21_f	05_P05013	136.408	279.167	98	36
	BLPhi_n3_c21_f	06_P14942	146.563	305	117	26		BLPhi_n3_c21_f	06_P14942	147.157	303.8	117	26		BLPhi_n3_c21_f	06_P14942	154.136	290	117	26				BLPhi_n3_c21_f	06_P14942	149.285	299.6	117	26
	BLPhi_n3_c21_f	07_P00762	152.905	324	274	160		BLPhi_n3_c21_f	07_P00762	154.681	320.2	274	160		BLPhi_n3_c21_f	07_P00762	156.125	317.3	274	160				BLPhi_n3_c21_f	07_P00762	154.57	320.5	274	160
	BLPhi_n3_c21_f	08_P53765	153.707	334.1	270	165		BLPhi_n3_c21_f	08_P53765	152.395	336.9	270	165		BLPhi_n3_c21_f	08_P53765	165.095	311	270	165				BLPhi_n3_c21_f	08_P53765	157.066	327.333	270	165
	BLPhi_n3_c21_f	09_Q8ZGB4	186.366	390	369	212		BLPhi_n3_c21_f	09_Q8ZGB4	186.612	389.5	369	212		BLPhi_n3_c21_f	09_Q8ZGB4	185.685	391.5	369	212				BLPhi_n3_c21_f	09_Q8ZGB4	186.221	390.333	369	212
	BLPhi_n3_c21_f	10_P03989	185.108	393.8	508	128		BLPhi_n3_c21_f	10_P03989	180.647	403.5	508	128		BLPhi_n3_c21_f	10_P03989	187.476	388.8	508	128				BLPhi_n3_c21_f	10_P03989	184.41	395.367	508	128
	BLPhi_n3_c21_f	11_P07327	189.996	397.4	240	95		BLPhi_n3_c21_f	11_P07327	185.128	407.9	240	95		BLPhi_n3_c21_f	11_P07327	196.783	383.7	240	95				BLPhi_n3_c21_f	11_P07327	190.636	396.333	240	95
	BLPhi_n3_c21_f	12_P01008	198.71	470.2	241	19		BLPhi_n3_c21_f	12_P01008	199.375	468.6	241	19		BLPhi_n3_c21_f	12_P01008	203.03	460.2	241	19				BLPhi_n3_c21_f	12_P01008	200.372	466.333	241	19
	BLPhi_n3_c21_f	13_P10635	202.333	494.6	320	56		BLPhi_n3_c21_f	13_P10635	200.775	498.4	320	56		BLPhi_n3_c21_f	13_P10635	207.613	482	320	56				BLPhi_n3_c21_f	13_P10635	203.574	491.667	320	56
	BLPhi_n3_c21_f	14_P58229	202.785	507.4	308	10		BLPhi_n3_c21_f	14_P58229	207.735	495.3	308	10		BLPhi_n3_c21_f	14_P58229	209.606	490.9	308	10				BLPhi_n3_c21_f	14_P58229	206.709	497.867	308	10
	BLPhi_n3_c21_f	15_P25705	196.966	565.3	1356	964		BLPhi_n3_c21_f	15_P25705	195.979	568.2	1356	964		BLPhi_n3_c21_f	15_P25705	198.998	559.6	1356	964				BLPhi_n3_c21_f	15_P25705	197.314	564.367	1356	964
	BLPhi_n3_c21_f	16_P03435	208.48	547.6	334	136		BLPhi_n3_c21_f	16_P03435	211.469	539.9	334	136		BLPhi_n3_c21_f	16_P03435	213.254	535.4	334	136				BLPhi_n3_c21_f	16_P03435	211.068	540.967	334	136
	BLPhi_n3_c21_f	17_P42357	216.804	610.2	517	200		BLPhi_n3_c21_f	17_P42357	216.296	611.6	517	200		BLPhi_n3_c21_f	17_P42357	219.097	603.8	517	200				BLPhi_n3_c21_f	17_P42357	217.399	608.533	517	200
	BLPhi_n3_c21_f	18_P21177	215.93	679.8	569	142		BLPhi_n3_c21_f	18_P21177	215.434	681.4	569	142		BLPhi_n3_c21_f	18_P21177	221.915	661.5	569	142				BLPhi_n3_c21_f	18_P21177	217.76	674.233	569	142
	BLPhi_n3_c21_f	19_O60341	157.98	1085.9	18446	1308		BLPhi_n3_c21_f	19_O60341	152.619	1124.1	18446	1308		BLPhi_n3_c21_f	19_O60341	146.637	1169.9	18446	1308				BLPhi_n3_c21_f	19_O60341	152.412	1126.63	18446	1308
	BLPhi_n3_c21_f	20_P27895	211.709	951.1	1078	648		BLPhi_n3_c21_f	20_P27895	222.04	906.9	1078	648		BLPhi_n3_c21_f	20_P27895	226.853	887.6	1078	648				BLPhi_n3_c21_f	20_P27895	220.201	915.2	1078	648
	BLPhi_n3_c21_f	21_Q8LLD0	231.207	911	470	11		BLPhi_n3_c21_f	21_Q8LLD0	233.385	902.5	470	11		BLPhi_n3_c21_f	21_Q8LLD0	235.4	894.7	470	11				BLPhi_n3_c21_f	21_Q8LLD0	233.331	902.733	470	11
	BLPhi_n3_c21_f	22_P07756	228.979	1319.1	752	283		BLPhi_n3_c21_f	22_P07756	212.452	1421.7	752	283		BLPhi_n3_c21_f	22_P07756	229.881	1313.9	752	283				BLPhi_n3_c21_f	22_P07756	223.771	1351.57	752	283
	BLPhi_n3_c21_f	23_P04775	174.483	2313.8	5702	424		BLPhi_n3_c21_f	23_P04775	175.889	2295.3	5702	424		BLPhi_n3_c21_f	23_P04775	179.001	2255.4	5702	424				BLPhi_n3_c21_f	23_P04775	176.458	2288.17	5702	424
	BLPhi_n3_c21_f	24_P19096	178.548	2823.9	2386	190		BLPhi_n3_c21_f	24_P19096	178.204	2829.3	2386	190		BLPhi_n3_c21_f	24_P19096	177.662	2838	2386	190				BLPhi_n3_c21_f	24_P19096	178.138	2830.4	2386	190
	BLPhi_n3_c21_f	25_P28167	117.107	5166.9	29947	4224		BLPhi_n3_c21_f	25_P28167	118.4	5110.5	29947	4224		BLPhi_n3_c21_f	25_P28167	118.899	5089	29947	4224				BLPhi_n3_c21_f	25_P28167	118.135	5122.13	29947	4224
	BLPhi_n3_c21_f	26_P0C6B8	185.566	3867.3	870	239		BLPhi_n3_c21_f	26_P0C6B8	184.57	3888.2	870	239		BLPhi_n3_c21_f	26_P0C6B8	193.706	3704.8	870	239				BLPhi_n3_c21_f	26_P0C6B8	187.947	3820.1	870	239
	BLPhi_n3_c21_f	27_P20930	207.379	3943.1	1204	658		BLPhi_n3_c21_f	27_P20930	207.675	3937.5	1204	658		BLPhi_n3_c21_f	27_P20930	219.903	3718.5	1204	658				BLPhi_n3_c21_f	27_P20930	211.652	3866.37	1204	658
	BLPhi_n3_c21_f	28_P08519	214.327	4272.8	816	285		BLPhi_n3_c21_f	28_P08519	214.608	4267.2	816	285		BLPhi_n3_c21_f	28_P08519	231.183	3961.3	816	285				BLPhi_n3_c21_f	28_P08519	220.039	4167.1	816	285
	BLPhi_n3_c21_f	29_Q7TMA5	175.015	5456.9	2164	433		BLPhi_n3_c21_f	29_Q7TMA5	175.084	5454.8	2164	433		BLPhi_n3_c21_f	29_Q7TMA5	174.174	5483.2	2164	433				BLPhi_n3_c21_f	29_Q7TMA5	174.758	5464.97	2164	433
	BLPhi_n3_c21_f	30_P33450	136.985	7565.7	15083	2188		BLPhi_n3_c21_f	30_P33450	136.922	7569.2	15083	2188		BLPhi_n3_c21_f	30_P33450	136.691	7582	15083	2188				BLPhi_n3_c21_f	30_P33450	136.866	7572.3	15083	2188
	BLPhi_n3_c21_f	31_Q9UKN1	170.927	6453.3	2825	1943		BLPhi_n3_c21_f	31_Q9UKN1	178.398	6183	2825	1943		BLPhi_n3_c21_f	31_Q9UKN1	191.722	5753.3	2825	1943				BLPhi_n3_c21_f	31_Q9UKN1	180.349	6129.87	2825	1943
	BLPhi_n4_c15	00_P56980	22.531	214.5	792	3		BLPhi_n4_c15	00_P56980	22.908	211	792	3		BLPhi_n4_c15	00_P56980	22.655	213.3	792	3				BLPhi_n4_c15	00_P56980	22.698	212.933	792	3
	BLPhi_n4_c15	01_O29181	20.567	616.8	78227	13		BLPhi_n4_c15	01_O29181	20.314	624.5	78227	13		BLPhi_n4_c15	01_O29181	18.631	680.9	78227	13				BLPhi_n4_c15	01_O29181	19.8373	640.733	78227	13
	BLPhi_n4_c15	02_P03630	37.726	677.8	41963	1		BLPhi_n4_c15	02_P03630	36.898	693.1	41963	1		BLPhi_n4_c15	02_P03630	34.511	741	41963	1				BLPhi_n4_c15	02_P03630	36.3783	703.967	41963	1
	BLPhi_n4_c15	03_P02232	40.167	721.9	39684	49		BLPhi_n4_c15	03_P02232	41.143	704.7	39684	49		BLPhi_n4_c15	03_P02232	36.225	800.4	39684	49				BLPhi_n4_c15	03_P02232	39.1783	742.333	39684	49
	BLPhi_n4_c15	04_P01111	49.478	769.2	40070	1132		BLPhi_n4_c15	04_P01111	47.94	793.8	40070	1132		BLPhi_n4_c15	04_P01111	43.065	883.7	40070	1132				BLPhi_n4_c15	04_P01111	46.8277	815.567	40070	1132
	BLPhi_n4_c15	05_P05013	45.265	840.8	59735	62		BLPhi_n4_c15	05_P05013	44.01	864.7	59735	62		BLPhi_n4_c15	05_P05013	39.056	974.4	59735	62				BLPhi_n4_c15	05_P05013	42.777	893.3	59735	62
	BLPhi_n4_c15	06_P14942	50.896	878.3	49963	38		BLPhi_n4_c15	06_P14942	50.727	881.2	49963	38		BLPhi_n4_c15	06_P14942	45.146	990.2	49963	38				BLPhi_n4_c15	06_P14942	48.923	916.567	49963	38
	BLPhi_n4_c15	07_P00762	66.515	744.7	25817	665		BLPhi_n4_c15	07_P00762	63.239	783.3	25817	665		BLPhi_n4_c15	07_P00762	60.753	815.3	25817	665				BLPhi_n4_c15	07_P00762	63.5023	781.1	25817	665
	BLPhi_n4_c15	08_P53765	56.321	911.7	53777	400		BLPhi_n4_c15	08_P53765	55.545	924.4	53777	400		BLPhi_n4_c15	08_P53765	48.653	1055.4	53777	400				BLPhi_n4_c15	08_P53765	53.5063	963.833	53777	400
	BLPhi_n4_c15	09_Q8ZGB4	53.056	1370.1	70936	260		BLPhi_n4_c15	09_Q8ZGB4	53.4	1361.2	70936	260		BLPhi_n4_c15	09_Q8ZGB4	49.335	1473.4	70936	260				BLPhi_n4_c15	09_Q8ZGB4	51.9303	1401.57	70936	260
	BLPhi_n4_c15	10_P03989	59.838	1218.1	55280	168		BLPhi_n4_c15	10_P03989	58.162	1253.2	55280	168		BLPhi_n4_c15	10_P03989	53.643	1358.8	55280	168				BLPhi_n4_c15	10_P03989	57.2143	1276.7	55280	168
	BLPhi_n4_c15	11_P07327	56.363	1339.7	63983	331		BLPhi_n4_c15	11_P07327	57.112	1322.1	63983	331		BLPhi_n4_c15	11_P07327	52.063	1450.3	63983	331				BLPhi_n4_c15	11_P07327	55.1793	1370.7	63983	331
	BLPhi_n4_c15	12_P01008	55.482	1684	79735	224		BLPhi_n4_c15	12_P01008	56.756	1646.2	79735	224		BLPhi_n4_c15	12_P01008	50.629	1845.4	79735	224				BLPhi_n4_c15	12_P01008	54.289	1725.2	79735	224
	BLPhi_n4_c15	13_P10635	55.552	1801.5	79753	703		BLPhi_n4_c15	13_P10635	56.676	1765.7	79753	703		BLPhi_n4_c15	13_P10635	52.326	1912.5	79753	703				BLPhi_n4_c15	13_P10635	54.8513	1826.57	79753	703
	BLPhi_n4_c15	14_P58229	61.351	1677.1	72814	1237		BLPhi_n4_c15	14_P58229	62.263	1652.6	72814	1237		BLPhi_n4_c15	14_P58229	59.752	1722	72814	1237				BLPhi_n4_c15	14_P58229	61.122	1683.9	72814	1237
	BLPhi_n4_c15	15_P25705	46.973	2370.5	118560	1932		BLPhi_n4_c15	15_P25705	45.938	2423.9	118560	1932		BLPhi_n4_c15	15_P25705	44.775	2486.9	118560	1932				BLPhi_n4_c15	15_P25705	45.8953	2427.1	118560	1932
	BLPhi_n4_c15	16_P03435	57.212	1995.6	78514	312		BLPhi_n4_c15	16_P03435	56.91	2006.2	78514	312		BLPhi_n4_c15	16_P03435	53.266	2143.4	78514	312				BLPhi_n4_c15	16_P03435	55.796	2048.4	78514	312
	BLPhi_n4_c15	17_P42357	37.239	3552.5	140843	342		BLPhi_n4_c15	17_P42357	35.301	3747.5	140843	342		BLPhi_n4_c15	17_P42357	36.355	3638.9	140843	342				BLPhi_n4_c15	17_P42357	36.2983	3646.3	140843	342
	BLPhi_n4_c15	18_P21177	42.427	3459.8	110491	569		BLPhi_n4_c15	18_P21177	41.6	3528.6	110491	569		BLPhi_n4_c15	18_P21177	40.715	3605.3	110491	569				BLPhi_n4_c15	18_P21177	41.5807	3531.23	110491	569
	BLPhi_n4_c15	19_O60341	38.356	4472.7	159315	4331		BLPhi_n4_c15	19_O60341	38.126	4499.7	159315	4331		BLPhi_n4_c15	19_O60341	36.869	4653.2	159315	4331				BLPhi_n4_c15	19_O60341	37.7837	4541.87	159315	4331
	BLPhi_n4_c15	20_P27895	32.771	6144.4	176812	12264		BLPhi_n4_c15	20_P27895	32.567	6182.9	176812	12264		BLPhi_n4_c15	20_P27895	33.654	5983.2	176812	12264				BLPhi_n4_c15	20_P27895	32.9973	6103.5	176812	12264
	BLPhi_n4_c15	21_Q8LLD0	33.239	6336.5	175555	274		BLPhi_n4_c15	21_Q8LLD0	32.98	6386.4	175555	274		BLPhi_n4_c15	21_Q8LLD0	34.163	6165.2	175555	274				BLPhi_n4_c15	21_Q8LLD0	33.4607	6296.03	175555	274
	BLPhi_n4_c15	22_P07756	35.852	8424.6	172322	1476		BLPhi_n4_c15	22_P07756	35.563	8493	172322	1476		BLPhi_n4_c15	22_P07756	35.933	8405.6	172322	1476				BLPhi_n4_c15	22_P07756	35.7827	8441.07	172322	1476
	BLPhi_n4_c15	23_P04775	29.542	13666.2	241678	2633		BLPhi_n4_c15	23_P04775	31.194	12942.1	241678	2633		BLPhi_n4_c15	23_P04775	31.443	12839.7	241678	2633				BLPhi_n4_c15	23_P04775	30.7263	13149.3	241678	2633
	BLPhi_n4_c15	24_P19096	31.779	15865.8	228302	1022		BLPhi_n4_c15	24_P19096	30.663	16443.2	228302	1022		BLPhi_n4_c15	24_P19096	31.654	15928.6	228302	1022				BLPhi_n4_c15	24_P19096	31.3653	16079.2	228302	1022
	BLPhi_n4_c15	25_P28167	32.189	18797.6	223452	10778		BLPhi_n4_c15	25_P28167	32.036	18887.8	223452	10778		BLPhi_n4_c15	25_P28167	32.32	18721.4	223452	10778				BLPhi_n4_c15	25_P28167	32.1817	18802.3	223452	10778
	BLPhi_n4_c15	26_P0C6B8	37.06	19364.2	170085	1823		BLPhi_n4_c15	26_P0C6B8	36.76	19522.3	170085	1823		BLPhi_n4_c15	26_P0C6B8	37.308	19235.5	170085	1823				BLPhi_n4_c15	26_P0C6B8	37.0427	19374	170085	1823
	BLPhi_n4_c15	27_P20930	33.595	24340.6	210552	11461		BLPhi_n4_c15	27_P20930	33.741	24235	210552	11461		BLPhi_n4_c15	27_P20930	33.711	24256.4	210552	11461				BLPhi_n4_c15	27_P20930	33.6823	24277.3	210552	11461
	BLPhi_n4_c15	28_P08519	53.367	17159.9	78451	1085		BLPhi_n4_c15	28_P08519	53.53	17107.9	78451	1085		BLPhi_n4_c15	28_P08519	54.133	16917.2	78451	1085				BLPhi_n4_c15	28_P08519	53.6767	17061.7	78451	1085
	BLPhi_n4_c15	29_Q7TMA5	25.815	36996.2	311250	6722		BLPhi_n4_c15	29_Q7TMA5	25.747	37093.2	311250	6722		BLPhi_n4_c15	29_Q7TMA5	26.113	36573.2	311250	6722				BLPhi_n4_c15	29_Q7TMA5	25.8917	36887.5	311250	6722
	BLPhi_n4_c15	30_P33450	26.198	39559.7	297891	5313		BLPhi_n4_c15	30_P33450	26.138	39650.1	297891	5313		BLPhi_n4_c15	30_P33450	26.27	39452.1	297891	5313				BLPhi_n4_c15	30_P33450	26.202	39554	297891	5313
	BLPhi_n4_c15	31_Q9UKN1	29.771	37050.5	231671	15550		BLPhi_n4_c15	31_Q9UKN1	29.65	37202.4	231671	15550		BLPhi_n4_c15	31_Q9UKN1	30.615	36029.3	231671	15550				BLPhi_n4_c15	31_Q9UKN1	30.012	36760.7	231671	15550
	BLPhi_n4_c15_f	00_P56980	25.385	190.4	53	3		BLPhi_n4_c15_f	00_P56980	25.532	189.3	53	3		BLPhi_n4_c15_f	00_P56980	24.295	198.9	53	3				BLPhi_n4_c15_f	00_P56980	25.0707	192.867	53	3
	BLPhi_n4_c15_f	01_O29181	33.976	373.4	15691	11		BLPhi_n4_c15_f	01_O29181	34.163	371.3	15691	11		BLPhi_n4_c15_f	01_O29181	31.653	400.8	15691	11				BLPhi_n4_c15_f	01_O29181	33.264	381.833	15691	11
	BLPhi_n4_c15_f	02_P03630	62.457	409.4	6451	1		BLPhi_n4_c15_f	02_P03630	64.95	393.7	6451	1		BLPhi_n4_c15_f	02_P03630	62.262	410.7	6451	1				BLPhi_n4_c15_f	02_P03630	63.223	404.6	6451	1
	BLPhi_n4_c15_f	03_P02232	76.934	376.9	5109	27		BLPhi_n4_c15_f	03_P02232	74.323	390.1	5109	27		BLPhi_n4_c15_f	03_P02232	72.373	400.6	5109	27				BLPhi_n4_c15_f	03_P02232	74.5433	389.2	5109	27
	BLPhi_n4_c15_f	04_P01111	87.686	434	4601	178		BLPhi_n4_c15_f	04_P01111	88.498	430	4601	178		BLPhi_n4_c15_f	04_P01111	85.608	444.5	4601	178				BLPhi_n4_c15_f	04_P01111	87.264	436.167	4601	178
	BLPhi_n4_c15_f	05_P05013	73.261	519.5	9838	40		BLPhi_n4_c15_f	05_P05013	72.998	521.3	9838	40		BLPhi_n4_c15_f	05_P05013	69.852	544.8	9838	40				BLPhi_n4_c15_f	05_P05013	72.037	528.533	9838	40
	BLPhi_n4_c15_f	06_P14942	89.598	498.9	6417	27		BLPhi_n4_c15_f	06_P14942	86.916	514.3	6417	27		BLPhi_n4_c15_f	06_P14942	88.488	505.2	6417	27				BLPhi_n4_c15_f	06_P14942	88.334	506.133	6417	27
	BLPhi_n4_c15_f	07_P00762	115.058	430.5	2987	141		BLPhi_n4_c15_f	07_P00762	117.313	422.2	2987	141		BLPhi_n4_c15_f	07_P00762	116.79	424.1	2987	141				BLPhi_n4_c15_f	07_P00762	116.387	425.6	2987	141
	BLPhi_n4_c15_f	08_P53765	92.183	557	8713	165		BLPhi_n4_c15_f	08_P53765	92.612	554.4	8713	165		BLPhi_n4_c15_f	08_P53765	88.08	582.9	8713	165				BLPhi_n4_c15_f	08_P53765	90.9583	564.767	8713	165
	BLPhi_n4_c15_f	09_Q8ZGB4	96.75	751.3	10267	230		BLPhi_n4_c15_f	09_Q8ZGB4	96.516	753.1	10267	230		BLPhi_n4_c15_f	09_Q8ZGB4	93.061	781.1	10267	230				BLPhi_n4_c15_f	09_Q8ZGB4	95.4423	761.833	10267	230
	BLPhi_n4_c15_f	10_P03989	106.049	687.3	7499	136		BLPhi_n4_c15_f	10_P03989	103.163	706.6	7499	136		BLPhi_n4_c15_f	10_P03989	105.626	690.1	7499	136				BLPhi_n4_c15_f	10_P03989	104.946	694.667	7499	136
	BLPhi_n4_c15_f	11_P07327	107.206	704.3	8040	148		BLPhi_n4_c15_f	11_P07327	105.313	717	8040	148		BLPhi_n4_c15_f	11_P07327	103.991	726.1	8040	148				BLPhi_n4_c15_f	11_P07327	105.503	715.8	8040	148
	BLPhi_n4_c15_f	12_P01008	103.753	900.5	11237	71		BLPhi_n4_c15_f	12_P01008	105.669	884.2	11237	71		BLPhi_n4_c15_f	12_P01008	101.557	920	11237	71				BLPhi_n4_c15_f	12_P01008	103.66	901.567	11237	71
	BLPhi_n4_c15_f	13_P10635	107.906	927.4	12100	130		BLPhi_n4_c15_f	13_P10635	105.511	948.5	12100	130		BLPhi_n4_c15_f	13_P10635	100.579	995	12100	130				BLPhi_n4_c15_f	13_P10635	104.665	956.967	12100	130
	BLPhi_n4_c15_f	14_P58229	125.117	822.4	10033	290		BLPhi_n4_c15_f	14_P58229	118.713	866.7	10033	290		BLPhi_n4_c15_f	14_P58229	117.333	876.9	10033	290				BLPhi_n4_c15_f	14_P58229	120.388	855.333	10033	290
	BLPhi_n4_c15_f	15_P25705	98.08	1135.3	18484	1087		BLPhi_n4_c15_f	15_P25705	96.407	1155	18484	1087		BLPhi_n4_c15_f	15_P25705	92.852	1199.2	18484	1087				BLPhi_n4_c15_f	15_P25705	95.7797	1163.17	18484	1087
	BLPhi_n4_c15_f	16_P03435	115.253	990.6	11212	226		BLPhi_n4_c15_f	16_P03435	112.947	1010.8	11212	226		BLPhi_n4_c15_f	16_P03435	108.676	1050.6	11212	226				BLPhi_n4_c15_f	16_P03435	112.292	1017.33	11212	226
	BLPhi_n4_c15_f	17_P42357	88.92	1487.8	23004	241		BLPhi_n4_c15_f	17_P42357	85.909	1539.9	23004	241		BLPhi_n4_c15_f	17_P42357	85.675	1544.1	23004	241				BLPhi_n4_c15_f	17_P42357	86.8347	1523.93	23004	241
	BLPhi_n4_c15_f	18_P21177	108.715	1350.2	14631	239		BLPhi_n4_c15_f	18_P21177	107.214	1369.1	14631	239		BLPhi_n4_c15_f	18_P21177	102.818	1427.7	14631	239				BLPhi_n4_c15_f	18_P21177	106.249	1382.33	14631	239
	BLPhi_n4_c15_f	19_O60341	79.101	2168.8	42824	2660		BLPhi_n4_c15_f	19_O60341	77.684	2208.4	42824	2660		BLPhi_n4_c15_f	19_O60341	75.238	2280.2	42824	2660				BLPhi_n4_c15_f	19_O60341	77.341	2219.13	42824	2660
	BLPhi_n4_c15_f	20_P27895	69.842	2883	37013	7466		BLPhi_n4_c15_f	20_P27895	69.677	2889.9	37013	7466		BLPhi_n4_c15_f	20_P27895	73.263	2748.4	37013	7466				BLPhi_n4_c15_f	20_P27895	70.9273	2840.43	37013	7466
	BLPhi_n4_c15_f	21_Q8LLD0	72.306	2912.9	35872	150		BLPhi_n4_c15_f	21_Q8LLD0	69.513	3029.9	35872	150		BLPhi_n4_c15_f	21_Q8LLD0	74.561	2824.8	35872	150				BLPhi_n4_c15_f	21_Q8LLD0	72.1267	2922.53	35872	150
	BLPhi_n4_c15_f	22_P07756	84.426	3577.5	28945	452		BLPhi_n4_c15_f	22_P07756	83.961	3597.3	28945	452		BLPhi_n4_c15_f	22_P07756	86.574	3488.8	28945	452				BLPhi_n4_c15_f	22_P07756	84.987	3554.53	28945	452
	BLPhi_n4_c15_f	23_P04775	65.06	6205.4	61681	2078		BLPhi_n4_c15_f	23_P04775	60.664	6655	61681	2078		BLPhi_n4_c15_f	23_P04775	65.918	6124.6	61681	2078				BLPhi_n4_c15_f	23_P04775	63.8807	6328.33	61681	2078
	BLPhi_n4_c15_f	24_P19096	75.501	6678.1	42925	498		BLPhi_n4_c15_f	24_P19096	75.473	6680.6	42925	498		BLPhi_n4_c15_f	24_P19096	76	6634.2	42925	498				BLPhi_n4_c15_f	24_P19096	75.658	6664.3	42925	498
	BLPhi_n4_c15_f	25_P28167	62.679	9653.6	73147	8270		BLPhi_n4_c15_f	25_P28167	62.105	9742.9	73147	8270		BLPhi_n4_c15_f	25_P28167	62.831	9630.2	73147	8270				BLPhi_n4_c15_f	25_P28167	62.5383	9675.57	73147	8270
	BLPhi_n4_c15_f	26_P0C6B8	88.824	8079.4	30707	806		BLPhi_n4_c15_f	26_P0C6B8	88.085	8147.2	30707	806		BLPhi_n4_c15_f	26_P0C6B8	87.331	8217.5	30707	806				BLPhi_n4_c15_f	26_P0C6B8	88.08	8148.03	30707	806
	BLPhi_n4_c15_f	27_P20930	68.846	11877.5	54637	8680		BLPhi_n4_c15_f	27_P20930	69.646	11741	54637	8680		BLPhi_n4_c15_f	27_P20930	69.212	11814.6	54637	8680				BLPhi_n4_c15_f	27_P20930	69.2347	11811	54637	8680
	BLPhi_n4_c15_f	28_P08519	126.545	7236.8	12015	456		BLPhi_n4_c15_f	28_P08519	126.738	7225.8	12015	456		BLPhi_n4_c15_f	28_P08519	124.174	7375	12015	456				BLPhi_n4_c15_f	28_P08519	125.819	7279.2	12015	456
	BLPhi_n4_c15_f	29_Q7TMA5	56.241	16981.3	74893	5004		BLPhi_n4_c15_f	29_Q7TMA5	56.326	16955.7	74893	5004		BLPhi_n4_c15_f	29_Q7TMA5	56.931	16775.5	74893	5004				BLPhi_n4_c15_f	29_Q7TMA5	56.4993	16904.2	74893	5004
	BLPhi_n4_c15_f	30_P33450	53.316	19438.5	82824	4267		BLPhi_n4_c15_f	30_P33450	53.627	19325.8	82824	4267		BLPhi_n4_c15_f	30_P33450	54.062	19170.3	82824	4267				BLPhi_n4_c15_f	30_P33450	53.6683	19311.5	82824	4267
	BLPhi_n4_c15_f	31_Q9UKN1	55.943	19717.2	81707	13709		BLPhi_n4_c15_f	31_Q9UKN1	57.146	19302	81707	13709		BLPhi_n4_c15_f	31_Q9UKN1	57.1	19317.7	81707	13709				BLPhi_n4_c15_f	31_Q9UKN1	56.7297	19445.6	81707	13709
	BLPhi_n4_c16	00_P56980	23.878	202.4	88	3		BLPhi_n4_c16	00_P56980	24.302	198.9	88	3		BLPhi_n4_c16	00_P56980	23.709	203.8	88	3				BLPhi_n4_c16	00_P56980	23.963	201.7	88	3
	BLPhi_n4_c16	01_O29181	31.563	401.9	18466	11		BLPhi_n4_c16	01_O29181	32.108	395.1	18466	11		BLPhi_n4_c16	01_O29181	30.6	414.6	18466	11				BLPhi_n4_c16	01_O29181	31.4237	403.867	18466	11
	BLPhi_n4_c16	02_P03630	46.719	547.4	17011	1		BLPhi_n4_c16	02_P03630	47.694	536.2	17011	1		BLPhi_n4_c16	02_P03630	46.007	555.8	17011	1				BLPhi_n4_c16	02_P03630	46.8067	546.467	17011	1
	BLPhi_n4_c16	03_P02232	57.629	503.1	12108	48		BLPhi_n4_c16	03_P02232	57.142	507.4	12108	48		BLPhi_n4_c16	03_P02232	55.297	524.4	12108	48				BLPhi_n4_c16	03_P02232	56.6893	511.633	12108	48
	BLPhi_n4_c16	04_P01111	62.694	607	15733	624		BLPhi_n4_c16	04_P01111	60.85	625.4	15733	624		BLPhi_n4_c16	04_P01111	60.421	629.9	15733	624				BLPhi_n4_c16	04_P01111	61.3217	620.767	15733	624
	BLPhi_n4_c16	05_P05013	55.221	689.2	23659	51		BLPhi_n4_c16	05_P05013	55.067	691.1	23659	51		BLPhi_n4_c16	05_P05013	50.091	759.8	23659	51				BLPhi_n4_c16	05_P05013	53.4597	713.367	23659	51
	BLPhi_n4_c16	06_P14942	65.547	682	18213	30		BLPhi_n4_c16	06_P14942	65.752	679.9	18213	30		BLPhi_n4_c16	06_P14942	64.023	698.2	18213	30				BLPhi_n4_c16	06_P14942	65.1073	686.7	18213	30
	BLPhi_n4_c16	07_P00762	94.302	525.3	6654	610		BLPhi_n4_c16	07_P00762	92.19	537.3	6654	610		BLPhi_n4_c16	07_P00762	93.069	532.2	6654	610				BLPhi_n4_c16	07_P00762	93.187	531.6	6654	610
	BLPhi_n4_c16	08_P53765	70.076	732.7	19458	376		BLPhi_n4_c16	08_P53765	69.465	739.2	19458	376		BLPhi_n4_c16	08_P53765	67.198	764.1	19458	376				BLPhi_n4_c16	08_P53765	68.913	745.333	19458	376
	BLPhi_n4_c16	09_Q8ZGB4	74.596	974.5	25652	258		BLPhi_n4_c16	09_Q8ZGB4	71.754	1013	25652	258		BLPhi_n4_c16	09_Q8ZGB4	70.92	1025	25652	258				BLPhi_n4_c16	09_Q8ZGB4	72.4233	1004.17	25652	258
	BLPhi_n4_c16	10_P03989	72.846	1000.6	26922	157		BLPhi_n4_c16	10_P03989	72.344	1007.6	26922	157		BLPhi_n4_c16	10_P03989	68.313	1067	26922	157				BLPhi_n4_c16	10_P03989	71.1677	1025.07	26922	157
	BLPhi_n4_c16	11_P07327	81.133	930.7	19093	252		BLPhi_n4_c16	11_P07327	82.937	910.4	19093	252		BLPhi_n4_c16	11_P07327	79.911	944.9	19093	252				BLPhi_n4_c16	11_P07327	81.327	928.667	19093	252
	BLPhi_n4_c16	12_P01008	76.878	1215.3	32645	171		BLPhi_n4_c16	12_P01008	76.069	1228.2	32645	171		BLPhi_n4_c16	12_P01008	72.501	1288.7	32645	171				BLPhi_n4_c16	12_P01008	75.1493	1244.07	32645	171
	BLPhi_n4_c16	13_P10635	78.587	1273.4	31371	404		BLPhi_n4_c16	13_P10635	77.873	1285.1	31371	404		BLPhi_n4_c16	13_P10635	75.608	1323.6	31371	404				BLPhi_n4_c16	13_P10635	77.356	1294.03	31371	404
	BLPhi_n4_c16	14_P58229	106.106	969.7	13106	165		BLPhi_n4_c16	14_P58229	106.341	967.6	13106	165		BLPhi_n4_c16	14_P58229	101.57	1013	13106	165				BLPhi_n4_c16	14_P58229	104.672	983.433	13106	165
	BLPhi_n4_c16	15_P25705	73.821	1508.4	39499	1387		BLPhi_n4_c16	15_P25705	73.372	1517.6	39499	1387		BLPhi_n4_c16	15_P25705	70.658	1575.9	39499	1387				BLPhi_n4_c16	15_P25705	72.617	1533.97	39499	1387
	BLPhi_n4_c16	16_P03435	83.998	1359.2	28934	276		BLPhi_n4_c16	16_P03435	83.681	1364.4	28934	276		BLPhi_n4_c16	16_P03435	80.648	1415.7	28934	276				BLPhi_n4_c16	16_P03435	82.7757	1379.77	28934	276
	BLPhi_n4_c16	17_P42357	57.925	2283.8	52120	283		BLPhi_n4_c16	17_P42357	57.028	2319.8	52120	283		BLPhi_n4_c16	17_P42357	58.9	2246	52120	283				BLPhi_n4_c16	17_P42357	57.951	2283.2	52120	283
	BLPhi_n4_c16	18_P21177	66.483	2207.9	42917	371		BLPhi_n4_c16	18_P21177	66.79	2197.8	42917	371		BLPhi_n4_c16	18_P21177	65.963	2225.3	42917	371				BLPhi_n4_c16	18_P21177	66.412	2210.33	42917	371
	BLPhi_n4_c16	19_O60341	51.04	3361.2	91346	3780		BLPhi_n4_c16	19_O60341	51.074	3359	91346	3780		BLPhi_n4_c16	19_O60341	50.643	3387.6	91346	3780				BLPhi_n4_c16	19_O60341	50.919	3369.27	91346	3780
	BLPhi_n4_c16	20_P27895	49.38	4077.7	76420	9663		BLPhi_n4_c16	20_P27895	49.266	4087.1	76420	9663		BLPhi_n4_c16	20_P27895	53.115	3791	76420	9663				BLPhi_n4_c16	20_P27895	50.587	3985.27	76420	9663
	BLPhi_n4_c16	21_Q8LLD0	49.411	4262.6	77413	198		BLPhi_n4_c16	21_Q8LLD0	49.243	4277.1	77413	198		BLPhi_n4_c16	21_Q8LLD0	51.246	4110	77413	198				BLPhi_n4_c16	21_Q8LLD0	49.9667	4216.57	77413	198
	BLPhi_n4_c16	22_P07756	55.884	5404.7	66160	942		BLPhi_n4_c16	22_P07756	54.149	5577.9	66160	942		BLPhi_n4_c16	22_P07756	57.946	5212.4	66160	942				BLPhi_n4_c16	22_P07756	55.993	5398.33	66160	942
	BLPhi_n4_c16	23_P04775	41.798	9659	136664	2456		BLPhi_n4_c16	23_P04775	41.826	9652.5	136664	2456		BLPhi_n4_c16	23_P04775	42.662	9463.2	136664	2456				BLPhi_n4_c16	23_P04775	42.0953	9591.57	136664	2456
	BLPhi_n4_c16	24_P19096	45.35	11118	113817	658		BLPhi_n4_c16	24_P19096	44.861	11239.3	113817	658		BLPhi_n4_c16	24_P19096	45.955	10971.7	113817	658				BLPhi_n4_c16	24_P19096	45.3887	11109.7	113817	658
	BLPhi_n4_c16	25_P28167	40.01	15123.4	151818	10275		BLPhi_n4_c16	25_P28167	40.04	15111.9	151818	10275		BLPhi_n4_c16	25_P28167	40.275	15023.6	151818	10275				BLPhi_n4_c16	25_P28167	40.1083	15086.3	151818	10275
	BLPhi_n4_c16	26_P0C6B8	51.826	13847.2	87304	1548		BLPhi_n4_c16	26_P0C6B8	51.64	13897.1	87304	1548		BLPhi_n4_c16	26_P0C6B8	52.604	13642.3	87304	1548				BLPhi_n4_c16	26_P0C6B8	52.0233	13795.5	87304	1548
	BLPhi_n4_c16	27_P20930	36.491	22408.9	177484	11376		BLPhi_n4_c16	27_P20930	37.156	22007.4	177484	11376		BLPhi_n4_c16	27_P20930	36.835	22199.3	177484	11376				BLPhi_n4_c16	27_P20930	36.8273	22205.2	177484	11376
	BLPhi_n4_c16	28_P08519	74.616	12273.2	38099	1020		BLPhi_n4_c16	28_P08519	74.748	12251.5	38099	1020		BLPhi_n4_c16	28_P08519	74.953	12218	38099	1020				BLPhi_n4_c16	28_P08519	74.7723	12247.6	38099	1020
	BLPhi_n4_c16	29_Q7TMA5	37.524	25451.7	153189	5808		BLPhi_n4_c16	29_Q7TMA5	37.449	25502.2	153189	5808		BLPhi_n4_c16	29_Q7TMA5	37.837	25241.2	153189	5808				BLPhi_n4_c16	29_Q7TMA5	37.6033	25398.4	153189	5808
	BLPhi_n4_c16	30_P33450	34.534	30010.5	177084	5011		BLPhi_n4_c16	30_P33450	34.606	29948	177084	5011		BLPhi_n4_c16	30_P33450	34.662	29899.9	177084	5011				BLPhi_n4_c16	30_P33450	34.6007	29952.8	177084	5011
	BLPhi_n4_c16	31_Q9UKN1	36.33	30361.9	166391	15437		BLPhi_n4_c16	31_Q9UKN1	36.236	30440.2	166391	15437		BLPhi_n4_c16	31_Q9UKN1	36.954	29848.9	166391	15437				BLPhi_n4_c16	31_Q9UKN1	36.5067	30217	166391	15437
	BLPhi_n4_c16_f	00_P56980	24.907	194	7	3		BLPhi_n4_c16_f	00_P56980	25.755	187.6	7	3		BLPhi_n4_c16_f	00_P56980	25.376	190.4	7	3				BLPhi_n4_c16_f	00_P56980	25.346	190.667	7	3
	BLPhi_n4_c16_f	01_O29181	50.658	250.4	2329	11		BLPhi_n4_c16_f	01_O29181	51.504	246.3	2329	11		BLPhi_n4_c16_f	01_O29181	49.996	253.7	2329	11				BLPhi_n4_c16_f	01_O29181	50.7193	250.133	2329	11
	BLPhi_n4_c16_f	02_P03630	79.884	320.1	2108	1		BLPhi_n4_c16_f	02_P03630	80.477	317.8	2108	1		BLPhi_n4_c16_f	02_P03630	78.578	325.4	2108	1				BLPhi_n4_c16_f	02_P03630	79.6463	321.1	2108	1
	BLPhi_n4_c16_f	03_P02232	92.271	314.2	1118	23		BLPhi_n4_c16_f	03_P02232	95.521	303.6	1118	23		BLPhi_n4_c16_f	03_P02232	95.039	305.1	1118	23				BLPhi_n4_c16_f	03_P02232	94.277	307.633	1118	23
	BLPhi_n4_c16_f	04_P01111	113.112	336.5	1503	142		BLPhi_n4_c16_f	04_P01111	112.498	338.3	1503	142		BLPhi_n4_c16_f	04_P01111	113.013	336.7	1503	142				BLPhi_n4_c16_f	04_P01111	112.874	337.167	1503	142
	BLPhi_n4_c16_f	05_P05013	98.025	388.2	3262	37		BLPhi_n4_c16_f	05_P05013	98.5	386.4	3262	37		BLPhi_n4_c16_f	05_P05013	98.686	385.6	3262	37				BLPhi_n4_c16_f	05_P05013	98.4037	386.733	3262	37
	BLPhi_n4_c16_f	06_P14942	123.08	363.2	1823	25		BLPhi_n4_c16_f	06_P14942	120.992	369.5	1823	25		BLPhi_n4_c16_f	06_P14942	123.629	361.6	1823	25				BLPhi_n4_c16_f	06_P14942	122.567	364.767	1823	25
	BLPhi_n4_c16_f	07_P00762	149.56	331.2	653	110		BLPhi_n4_c16_f	07_P00762	144.385	343.1	653	110		BLPhi_n4_c16_f	07_P00762	149.31	331.8	653	110				BLPhi_n4_c16_f	07_P00762	147.752	335.367	653	110
	BLPhi_n4_c16_f	08_P53765	122.852	418	2705	65		BLPhi_n4_c16_f	08_P53765	124.197	413.4	2705	65		BLPhi_n4_c16_f	08_P53765	124.231	413.3	2705	65				BLPhi_n4_c16_f	08_P53765	123.76	414.9	2705	65
	BLPhi_n4_c16_f	09_Q8ZGB4	137.687	527.9	3280	204		BLPhi_n4_c16_f	09_Q8ZGB4	136.46	532.7	3280	204		BLPhi_n4_c16_f	09_Q8ZGB4	138.808	523.7	3280	204				BLPhi_n4_c16_f	09_Q8ZGB4	137.652	528.1	3280	204
	BLPhi_n4_c16_f	10_P03989	133.724	545.1	3191	133		BLPhi_n4_c16_f	10_P03989	131.98	552.3	3191	133		BLPhi_n4_c16_f	10_P03989	135.953	536.2	3191	133				BLPhi_n4_c16_f	10_P03989	133.886	544.533	3191	133
	BLPhi_n4_c16_f	11_P07327	157.717	478.8	1570	117		BLPhi_n4_c16_f	11_P07327	156.552	482.3	1570	117		BLPhi_n4_c16_f	11_P07327	162.504	464.7	1570	117				BLPhi_n4_c16_f	11_P07327	158.924	475.267	1570	117
	BLPhi_n4_c16_f	12_P01008	143.883	649.3	3543	45		BLPhi_n4_c16_f	12_P01008	144.358	647.2	3543	45		BLPhi_n4_c16_f	12_P01008	143.092	652.9	3543	45				BLPhi_n4_c16_f	12_P01008	143.778	649.8	3543	45
	BLPhi_n4_c16_f	13_P10635	149.674	668.6	3600	66		BLPhi_n4_c16_f	13_P10635	145.397	688.3	3600	66		BLPhi_n4_c16_f	13_P10635	150.112	666.7	3600	66				BLPhi_n4_c16_f	13_P10635	148.394	674.533	3600	66
	BLPhi_n4_c16_f	14_P58229	189.892	541.9	1028	12		BLPhi_n4_c16_f	14_P58229	188.78	545	1028	12		BLPhi_n4_c16_f	14_P58229	191.126	538.4	1028	12				BLPhi_n4_c16_f	14_P58229	189.933	541.767	1028	12
	BLPhi_n4_c16_f	15_P25705	142.227	782.9	4893	977		BLPhi_n4_c16_f	15_P25705	142.492	781.5	4893	977		BLPhi_n4_c16_f	15_P25705	145.321	766.2	4893	977				BLPhi_n4_c16_f	15_P25705	143.347	776.867	4893	977
	BLPhi_n4_c16_f	16_P03435	160.804	710	3289	146		BLPhi_n4_c16_f	16_P03435	156.588	729.1	3289	146		BLPhi_n4_c16_f	16_P03435	161.76	705.8	3289	146				BLPhi_n4_c16_f	16_P03435	159.717	714.967	3289	146
	BLPhi_n4_c16_f	17_P42357	128.943	1026	6440	213		BLPhi_n4_c16_f	17_P42357	129.084	1024.8	6440	213		BLPhi_n4_c16_f	17_P42357	126.027	1049.7	6440	213				BLPhi_n4_c16_f	17_P42357	128.018	1033.5	6440	213
	BLPhi_n4_c16_f	18_P21177	155.104	946.4	4500	159		BLPhi_n4_c16_f	18_P21177	155.713	942.7	4500	159		BLPhi_n4_c16_f	18_P21177	145.161	1011.2	4500	159				BLPhi_n4_c16_f	18_P21177	151.993	966.767	4500	159
	BLPhi_n4_c16_f	19_O60341	106.712	1607.7	27193	2058		BLPhi_n4_c16_f	19_O60341	104.908	1635.3	27193	2058		BLPhi_n4_c16_f	19_O60341	102.771	1669.3	27193	2058				BLPhi_n4_c16_f	19_O60341	104.797	1637.43	27193	2058
	BLPhi_n4_c16_f	20_P27895	113.779	1769.7	12920	4078		BLPhi_n4_c16_f	20_P27895	113.675	1771.3	12920	4078		BLPhi_n4_c16_f	20_P27895	112.307	1792.9	12920	4078				BLPhi_n4_c16_f	20_P27895	113.254	1777.97	12920	4078
	BLPhi_n4_c16_f	21_Q8LLD0	114.261	1843.3	13088	96		BLPhi_n4_c16_f	21_Q8LLD0	112.465	1872.8	13088	96		BLPhi_n4_c16_f	21_Q8LLD0	115.291	1826.9	13088	96				BLPhi_n4_c16_f	21_Q8LLD0	114.006	1847.67	13088	96
	BLPhi_n4_c16_f	22_P07756	144.684	2087.6	7080	327		BLPhi_n4_c16_f	22_P07756	141.052	2141.3	7080	327		BLPhi_n4_c16_f	22_P07756	144.329	2092.7	7080	327				BLPhi_n4_c16_f	22_P07756	143.355	2107.2	7080	327
	BLPhi_n4_c16_f	23_P04775	83.189	4853.1	33107	1795		BLPhi_n4_c16_f	23_P04775	81.732	4939.6	33107	1795		BLPhi_n4_c16_f	23_P04775	89.303	4520.8	33107	1795				BLPhi_n4_c16_f	23_P04775	84.7413	4771.17	33107	1795
	BLPhi_n4_c16_f	24_P19096	109.282	4613.7	16688	379		BLPhi_n4_c16_f	24_P19096	108.399	4651.4	16688	379		BLPhi_n4_c16_f	24_P19096	110.634	4557.4	16688	379				BLPhi_n4_c16_f	24_P19096	109.438	4607.5	16688	379
	BLPhi_n4_c16_f	25_P28167	74.955	8072.6	56849	7506		BLPhi_n4_c16_f	25_P28167	74.168	8158.2	56849	7506		BLPhi_n4_c16_f	25_P28167	75.124	8054.4	56849	7506				BLPhi_n4_c16_f	25_P28167	74.749	8095.07	56849	7506
	BLPhi_n4_c16_f	26_P0C6B8	126.768	5661.1	11646	596		BLPhi_n4_c16_f	26_P0C6B8	127.711	5619.2	11646	596		BLPhi_n4_c16_f	26_P0C6B8	124.706	5754.7	11646	596				BLPhi_n4_c16_f	26_P0C6B8	126.395	5678.33	11646	596
	BLPhi_n4_c16_f	27_P20930	78.448	10423.7	43501	8414		BLPhi_n4_c16_f	27_P20930	78.177	10459.8	43501	8414		BLPhi_n4_c16_f	27_P20930	78.073	10473.7	43501	8414				BLPhi_n4_c16_f	27_P20930	78.2327	10452.4	43501	8414
	BLPhi_n4_c16_f	28_P08519	151.843	6031.1	5152	354		BLPhi_n4_c16_f	28_P08519	153.092	5981.9	5152	354		BLPhi_n4_c16_f	28_P08519	152.192	6017.3	5152	354				BLPhi_n4_c16_f	28_P08519	152.376	6010.1	5152	354
	BLPhi_n4_c16_f	29_Q7TMA5	99.496	9598.8	21230	2665		BLPhi_n4_c16_f	29_Q7TMA5	99.589	9589.8	21230	2665		BLPhi_n4_c16_f	29_Q7TMA5	98.242	9721.3	21230	2665				BLPhi_n4_c16_f	29_Q7TMA5	99.109	9636.63	21230	2665
	BLPhi_n4_c16_f	30_P33450	77.542	13365.6	42464	3667		BLPhi_n4_c16_f	30_P33450	77.484	13375.5	42464	3667		BLPhi_n4_c16_f	30_P33450	77.62	13352.1	42464	3667				BLPhi_n4_c16_f	30_P33450	77.5487	13364.4	42464	3667
	BLPhi_n4_c16_f	31_Q9UKN1	72.512	15211.8	48953	13164		BLPhi_n4_c16_f	31_Q9UKN1	73.134	15082.4	48953	13164		BLPhi_n4_c16_f	31_Q9UKN1	73.9	14926	48953	13164				BLPhi_n4_c16_f	31_Q9UKN1	73.182	15073.4	48953	13164
	BLPhi_n4_c17	00_P56980	23.302	207.4	47	3		BLPhi_n4_c17	00_P56980	22.904	211	47	3		BLPhi_n4_c17	00_P56980	21.687	222.8	47	3				BLPhi_n4_c17	00_P56980	22.631	213.733	47	3
	BLPhi_n4_c17	01_O29181	32.242	393.4	18466	11		BLPhi_n4_c17	01_O29181	32.092	395.3	18466	11		BLPhi_n4_c17	01_O29181	30.566	415	18466	11				BLPhi_n4_c17	01_O29181	31.6333	401.233	18466	11
	BLPhi_n4_c17	02_P03630	68.332	374.2	3303	1		BLPhi_n4_c17	02_P03630	69.618	367.3	3303	1		BLPhi_n4_c17	02_P03630	71.846	355.9	3303	1				BLPhi_n4_c17	02_P03630	69.932	365.8	3303	1
	BLPhi_n4_c17	03_P02232	69.468	417.4	5249	47		BLPhi_n4_c17	03_P02232	72.324	400.9	5249	47		BLPhi_n4_c17	03_P02232	73.453	394.7	5249	47				BLPhi_n4_c17	03_P02232	71.7483	404.333	5249	47
	BLPhi_n4_c17	04_P01111	80.422	473.2	6669	475		BLPhi_n4_c17	04_P01111	77.659	490	6669	475		BLPhi_n4_c17	04_P01111	78.814	482.9	6669	475				BLPhi_n4_c17	04_P01111	78.965	482.033	6669	475
	BLPhi_n4_c17	05_P05013	68.486	555.7	11394	50		BLPhi_n4_c17	05_P05013	68.552	555.1	11394	50		BLPhi_n4_c17	05_P05013	67.085	567.3	11394	50				BLPhi_n4_c17	05_P05013	68.041	559.367	11394	50
	BLPhi_n4_c17	06_P14942	72.469	616.8	12926	30		BLPhi_n4_c17	06_P14942	72.654	615.3	12926	30		BLPhi_n4_c17	06_P14942	70.77	631.6	12926	30				BLPhi_n4_c17	06_P14942	71.9643	621.233	12926	30
	BLPhi_n4_c17	07_P00762	103.414	479	4677	537		BLPhi_n4_c17	07_P00762	102.654	482.5	4677	537		BLPhi_n4_c17	07_P00762	105.441	469.8	4677	537				BLPhi_n4_c17	07_P00762	103.836	477.1	4677	537
	BLPhi_n4_c17	08_P53765	91.489	561.2	8141	376		BLPhi_n4_c17	08_P53765	90.084	570	8141	376		BLPhi_n4_c17	08_P53765	90.697	566.1	8141	376				BLPhi_n4_c17	08_P53765	90.7567	565.767	8141	376
	BLPhi_n4_c17	09_Q8ZGB4	87.389	831.8	14007	257		BLPhi_n4_c17	09_Q8ZGB4	91.244	796.7	14007	257		BLPhi_n4_c17	09_Q8ZGB4	87.06	834.9	14007	257				BLPhi_n4_c17	09_Q8ZGB4	88.5643	821.133	14007	257
	BLPhi_n4_c17	10_P03989	93.226	781.9	11694	151		BLPhi_n4_c17	10_P03989	92.233	790.3	11694	151		BLPhi_n4_c17	10_P03989	90.954	801.4	11694	151				BLPhi_n4_c17	10_P03989	92.1377	791.2	11694	151
	BLPhi_n4_c17	11_P07327	100.908	748.3	9550	187		BLPhi_n4_c17	11_P07327	101.418	744.5	9550	187		BLPhi_n4_c17	11_P07327	101.919	740.9	9550	187				BLPhi_n4_c17	11_P07327	101.415	744.567	9550	187
	BLPhi_n4_c17	12_P01008	96.934	963.9	14515	101		BLPhi_n4_c17	12_P01008	96.86	964.6	14515	101		BLPhi_n4_c17	12_P01008	94.824	985.3	14515	101				BLPhi_n4_c17	12_P01008	96.206	971.267	14515	101
	BLPhi_n4_c17	13_P10635	96.472	1037.3	16725	351		BLPhi_n4_c17	13_P10635	94.675	1057	16725	351		BLPhi_n4_c17	13_P10635	91.034	1099.3	16725	351				BLPhi_n4_c17	13_P10635	94.0603	1064.53	16725	351
	BLPhi_n4_c17	14_P58229	129.126	796.9	6007	93		BLPhi_n4_c17	14_P58229	127.278	808.4	6007	93		BLPhi_n4_c17	14_P58229	126.958	810.5	6007	93				BLPhi_n4_c17	14_P58229	127.787	805.267	6007	93
	BLPhi_n4_c17	15_P25705	93.011	1197.2	20685	1291		BLPhi_n4_c17	15_P25705	92.618	1202.3	20685	1291		BLPhi_n4_c17	15_P25705	90.263	1233.6	20685	1291				BLPhi_n4_c17	15_P25705	91.964	1211.03	20685	1291
	BLPhi_n4_c17	16_P03435	110.859	1029.9	11779	233		BLPhi_n4_c17	16_P03435	112.425	1015.5	11779	233		BLPhi_n4_c17	16_P03435	109.459	1043	11779	233				BLPhi_n4_c17	16_P03435	110.914	1029.47	11779	233
	BLPhi_n4_c17	17_P42357	82.663	1600.4	25449	255		BLPhi_n4_c17	17_P42357	81.223	1628.7	25449	255		BLPhi_n4_c17	17_P42357	78.753	1679.8	25449	255				BLPhi_n4_c17	17_P42357	80.8797	1636.3	25449	255
	BLPhi_n4_c17	18_P21177	81.76	1795.4	28764	323		BLPhi_n4_c17	18_P21177	81.142	1809	28764	323		BLPhi_n4_c17	18_P21177	79.168	1854.2	28764	323				BLPhi_n4_c17	18_P21177	80.69	1819.53	28764	323
	BLPhi_n4_c17	19_O60341	62.624	2739.5	66859	3362		BLPhi_n4_c17	19_O60341	61.978	2768	66859	3362		BLPhi_n4_c17	19_O60341	59.985	2860	66859	3362				BLPhi_n4_c17	19_O60341	61.529	2789.17	66859	3362
	BLPhi_n4_c17	20_P27895	73.504	2739.4	32859	6398		BLPhi_n4_c17	20_P27895	72.246	2787.1	32859	6398		BLPhi_n4_c17	20_P27895	74.86	2689.8	32859	6398				BLPhi_n4_c17	20_P27895	73.5367	2738.77	32859	6398
	BLPhi_n4_c17	21_Q8LLD0	63.629	3310.1	46788	168		BLPhi_n4_c17	21_Q8LLD0	61.825	3406.7	46788	168		BLPhi_n4_c17	21_Q8LLD0	65.52	3214.6	46788	168				BLPhi_n4_c17	21_Q8LLD0	63.658	3310.47	46788	168
	BLPhi_n4_c17	22_P07756	78.829	3831.6	30365	699		BLPhi_n4_c17	22_P07756	79.342	3806.8	30365	699		BLPhi_n4_c17	22_P07756	82.835	3646.2	30365	699				BLPhi_n4_c17	22_P07756	80.3353	3761.53	30365	699
	BLPhi_n4_c17	23_P04775	54.229	7444.8	87597	2277		BLPhi_n4_c17	23_P04775	53.925	7486.7	87597	2277		BLPhi_n4_c17	23_P04775	54.655	7386.7	87597	2277				BLPhi_n4_c17	23_P04775	54.2697	7439.4	87597	2277
	BLPhi_n4_c17	24_P19096	65.176	7735.9	56411	520		BLPhi_n4_c17	24_P19096	64.777	7783.6	56411	520		BLPhi_n4_c17	24_P19096	64.919	7766.7	56411	520				BLPhi_n4_c17	24_P19096	64.9573	7762.07	56411	520
	BLPhi_n4_c17	25_P28167	59.822	10114.7	67434	8133		BLPhi_n4_c17	25_P28167	59.333	10198.1	67434	8133		BLPhi_n4_c17	25_P28167	60.583	9987.6	67434	8133				BLPhi_n4_c17	25_P28167	59.9127	10100.1	67434	8133
	BLPhi_n4_c17	26_P0C6B8	77.034	9315.8	38006	1015		BLPhi_n4_c17	26_P0C6B8	76.783	9346.4	38006	1015		BLPhi_n4_c17	26_P0C6B8	76.818	9342	38006	1015				BLPhi_n4_c17	26_P0C6B8	76.8783	9334.73	38006	1015
	BLPhi_n4_c17	27_P20930	53.211	15367.5	89906	10060		BLPhi_n4_c17	27_P20930	53.476	15291.2	89906	10060		BLPhi_n4_c17	27_P20930	53.929	15162.7	89906	10060				BLPhi_n4_c17	27_P20930	53.5387	15273.8	89906	10060
	BLPhi_n4_c17	28_P08519	122.195	7494.4	9694	802		BLPhi_n4_c17	28_P08519	122.235	7491.9	9694	802		BLPhi_n4_c17	28_P08519	119.605	7656.6	9694	802				BLPhi_n4_c17	28_P08519	121.345	7547.63	9694	802
	BLPhi_n4_c17	29_Q7TMA5	52.503	18190.3	80857	4652		BLPhi_n4_c17	29_Q7TMA5	52.61	18153.3	80857	4652		BLPhi_n4_c17	29_Q7TMA5	53.165	17963.7	80857	4652				BLPhi_n4_c17	29_Q7TMA5	52.7593	18102.4	80857	4652
	BLPhi_n4_c17	30_P33450	50.19	20649.2	88279	4100		BLPhi_n4_c17	30_P33450	49.936	20754.4	88279	4100		BLPhi_n4_c17	30_P33450	50.674	20452	88279	4100				BLPhi_n4_c17	30_P33450	50.2667	20618.5	88279	4100
	BLPhi_n4_c17	31_Q9UKN1	80.75	13659.9	31571	8166		BLPhi_n4_c17	31_Q9UKN1	80.317	13733.6	31571	8166		BLPhi_n4_c17	31_Q9UKN1	79.81	13820.7	31571	8166				BLPhi_n4_c17	31_Q9UKN1	80.2923	13738.1	31571	8166
	BLPhi_n4_c17_f	00_P56980	25.915	186.5	4	3		BLPhi_n4_c17_f	00_P56980	26.081	185.3	4	3		BLPhi_n4_c17_f	00_P56980	25.658	188.3	4	3				BLPhi_n4_c17_f	00_P56980	25.8847	186.7	4	3
	BLPhi_n4_c17_f	01_O29181	50.969	248.9	2329	11		BLPhi_n4_c17_f	01_O29181	50.551	250.9	2329	11		BLPhi_n4_c17_f	01_O29181	50.703	250.2	2329	11				BLPhi_n4_c17_f	01_O29181	50.741	250	2329	11
	BLPhi_n4_c17_f	02_P03630	103.062	248.1	280	1		BLPhi_n4_c17_f	02_P03630	102.166	250.3	280	1		BLPhi_n4_c17_f	02_P03630	100.881	253.5	280	1				BLPhi_n4_c17_f	02_P03630	102.036	250.633	280	1
	BLPhi_n4_c17_f	03_P02232	103.669	279.7	443	22		BLPhi_n4_c17_f	03_P02232	107.412	269.9	443	22		BLPhi_n4_c17_f	03_P02232	107.905	268.7	443	22				BLPhi_n4_c17_f	03_P02232	106.329	272.767	443	22
	BLPhi_n4_c17_f	04_P01111	125.543	303.1	625	128		BLPhi_n4_c17_f	04_P01111	126.277	301.4	625	128		BLPhi_n4_c17_f	04_P01111	129.182	294.6	625	128				BLPhi_n4_c17_f	04_P01111	127.001	299.7	625	128
	BLPhi_n4_c17_f	05_P05013	114.019	333.8	1328	34		BLPhi_n4_c17_f	05_P05013	115.682	329	1328	34		BLPhi_n4_c17_f	05_P05013	120.068	317	1328	34				BLPhi_n4_c17_f	05_P05013	116.59	326.6	1328	34
	BLPhi_n4_c17_f	06_P14942	125.408	356.4	1196	25		BLPhi_n4_c17_f	06_P14942	126.814	352.5	1196	25		BLPhi_n4_c17_f	06_P14942	134.62	332.1	1196	25				BLPhi_n4_c17_f	06_P14942	128.947	347	1196	25
	BLPhi_n4_c17_f	07_P00762	149.695	330.9	379	70		BLPhi_n4_c17_f	07_P00762	149.159	332.1	379	70		BLPhi_n4_c17_f	07_P00762	154.839	319.9	379	70				BLPhi_n4_c17_f	07_P00762	151.231	327.633	379	70
	BLPhi_n4_c17_f	08_P53765	147.78	347.4	987	59		BLPhi_n4_c17_f	08_P53765	145.736	352.3	987	59		BLPhi_n4_c17_f	08_P53765	151.698	338.5	987	59				BLPhi_n4_c17_f	08_P53765	148.405	346.067	987	59
	BLPhi_n4_c17_f	09_Q8ZGB4	160.708	452.3	1553	202		BLPhi_n4_c17_f	09_Q8ZGB4	159.687	455.2	1553	202		BLPhi_n4_c17_f	09_Q8ZGB4	160.149	453.9	1553	202				BLPhi_n4_c17_f	09_Q8ZGB4	160.181	453.8	1553	202
	BLPhi_n4_c17_f	10_P03989	167.797	434.4	1098	132		BLPhi_n4_c17_f	10_P03989	165.635	440.1	1098	132		BLPhi_n4_c17_f	10_P03989	168.263	433.2	1098	132				BLPhi_n4_c17_f	10_P03989	167.232	435.9	1098	132
	BLPhi_n4_c17_f	11_P07327	177.669	425	728	109		BLPhi_n4_c17_f	11_P07327	175.028	431.4	728	109		BLPhi_n4_c17_f	11_P07327	180.877	417.5	728	109				BLPhi_n4_c17_f	11_P07327	177.858	424.633	728	109
	BLPhi_n4_c17_f	12_P01008	174.084	536.7	1284	21		BLPhi_n4_c17_f	12_P01008	180.112	518.7	1284	21		BLPhi_n4_c17_f	12_P01008	183.634	508.8	1284	21				BLPhi_n4_c17_f	12_P01008	179.277	521.4	1284	21
	BLPhi_n4_c17_f	13_P10635	182.222	549.2	1394	48		BLPhi_n4_c17_f	13_P10635	178.252	561.4	1394	48		BLPhi_n4_c17_f	13_P10635	185.094	540.7	1394	48				BLPhi_n4_c17_f	13_P10635	181.856	550.433	1394	48
	BLPhi_n4_c17_f	14_P58229	200.568	513	431	9		BLPhi_n4_c17_f	14_P58229	200.341	513.6	431	9		BLPhi_n4_c17_f	14_P58229	205.537	500.6	431	9				BLPhi_n4_c17_f	14_P58229	202.149	509.067	431	9
	BLPhi_n4_c17_f	15_P25705	173.271	642.6	2537	971		BLPhi_n4_c17_f	15_P25705	173.007	643.6	2537	971		BLPhi_n4_c17_f	15_P25705	176.86	629.6	2537	971				BLPhi_n4_c17_f	15_P25705	174.379	638.6	2537	971
	BLPhi_n4_c17_f	16_P03435	195.212	584.9	1075	127		BLPhi_n4_c17_f	16_P03435	193.913	588.8	1075	127		BLPhi_n4_c17_f	16_P03435	198.838	574.2	1075	127				BLPhi_n4_c17_f	16_P03435	195.988	582.633	1075	127
	BLPhi_n4_c17_f	17_P42357	176.642	748.9	2141	143		BLPhi_n4_c17_f	17_P42357	178.981	739.1	2141	143		BLPhi_n4_c17_f	17_P42357	182.213	726	2141	143				BLPhi_n4_c17_f	17_P42357	179.279	738	2141	143
	BLPhi_n4_c17_f	18_P21177	182.849	802.8	2618	151		BLPhi_n4_c17_f	18_P21177	179.287	818.7	2618	151		BLPhi_n4_c17_f	18_P21177	181.967	806.7	2618	151				BLPhi_n4_c17_f	18_P21177	181.368	809.4	2618	151
	BLPhi_n4_c17_f	19_O60341	119.108	1440.3	22852	1792		BLPhi_n4_c17_f	19_O60341	120.906	1418.9	22852	1792		BLPhi_n4_c17_f	19_O60341	114.678	1496	22852	1792				BLPhi_n4_c17_f	19_O60341	118.231	1451.73	22852	1792
	BLPhi_n4_c17_f	20_P27895	167.534	1201.9	3689	1656		BLPhi_n4_c17_f	20_P27895	163.181	1234	3689	1656		BLPhi_n4_c17_f	20_P27895	162.186	1241.5	3689	1656				BLPhi_n4_c17_f	20_P27895	164.3	1225.8	3689	1656
	BLPhi_n4_c17_f	21_Q8LLD0	146.85	1434.3	6552	66		BLPhi_n4_c17_f	21_Q8LLD0	147.134	1431.5	6552	66		BLPhi_n4_c17_f	21_Q8LLD0	147.963	1423.5	6552	66				BLPhi_n4_c17_f	21_Q8LLD0	147.316	1429.77	6552	66
	BLPhi_n4_c17_f	22_P07756	185.147	1631.3	2467	289		BLPhi_n4_c17_f	22_P07756	187.244	1613.1	2467	289		BLPhi_n4_c17_f	22_P07756	181.976	1659.8	2467	289				BLPhi_n4_c17_f	22_P07756	184.789	1634.73	2467	289
	BLPhi_n4_c17_f	23_P04775	107.565	3753.3	21040	1585		BLPhi_n4_c17_f	23_P04775	108.847	3709.1	21040	1585		BLPhi_n4_c17_f	23_P04775	111.53	3619.9	21040	1585				BLPhi_n4_c17_f	23_P04775	109.314	3694.1	21040	1585
	BLPhi_n4_c17_f	24_P19096	150.646	3346.9	5489	255		BLPhi_n4_c17_f	24_P19096	148.194	3402.3	5489	255		BLPhi_n4_c17_f	24_P19096	152.825	3299.2	5489	255				BLPhi_n4_c17_f	24_P19096	150.555	3349.47	5489	255
	BLPhi_n4_c17_f	25_P28167	122.998	4919.4	15351	4097		BLPhi_n4_c17_f	25_P28167	126.65	4777.6	15351	4097		BLPhi_n4_c17_f	25_P28167	124.774	4849.4	15351	4097				BLPhi_n4_c17_f	25_P28167	124.807	4848.8	15351	4097
	BLPhi_n4_c17_f	26_P0C6B8	159.052	4512	3836	307		BLPhi_n4_c17_f	26_P0C6B8	161.533	4442.7	3836	307		BLPhi_n4_c17_f	26_P0C6B8	162.776	4408.8	3836	307				BLPhi_n4_c17_f	26_P0C6B8	161.12	4454.5	3836	307
	BLPhi_n4_c17_f	27_P20930	109.491	7468.3	21643	5811		BLPhi_n4_c17_f	27_P20930	110.247	7417.1	21643	5811		BLPhi_n4_c17_f	27_P20930	110.187	7421.2	21643	5811				BLPhi_n4_c17_f	27_P20930	109.975	7435.53	21643	5811
	BLPhi_n4_c17_f	28_P08519	184	4977	907	186		BLPhi_n4_c17_f	28_P08519	184.378	4966.8	907	186		BLPhi_n4_c17_f	28_P08519	193.437	4734.2	907	186				BLPhi_n4_c17_f	28_P08519	187.272	4892.67	907	186
	BLPhi_n4_c17_f	29_Q7TMA5	142.369	6708.2	7799	1441		BLPhi_n4_c17_f	29_Q7TMA5	142.399	6706.8	7799	1441		BLPhi_n4_c17_f	29_Q7TMA5	137.733	6934	7799	1441				BLPhi_n4_c17_f	29_Q7TMA5	140.834	6783	7799	1441
	BLPhi_n4_c17_f	30_P33450	119.04	8706.3	15712	2219		BLPhi_n4_c17_f	30_P33450	118.81	8723.1	15712	2219		BLPhi_n4_c17_f	30_P33450	116.667	8883.3	15712	2219				BLPhi_n4_c17_f	30_P33450	118.172	8770.9	15712	2219
	BLPhi_n4_c17_f	31_Q9UKN1	161.986	6809.5	3831	1965		BLPhi_n4_c17_f	31_Q9UKN1	161.689	6822	3831	1965		BLPhi_n4_c17_f	31_Q9UKN1	161.404	6834	3831	1965				BLPhi_n4_c17_f	31_Q9UKN1	161.693	6821.83	3831	1965
	BLPhi_n4_c18	00_P56980	24.743	195.3	27	3		BLPhi_n4_c18	00_P56980	23.508	205.6	27	3		BLPhi_n4_c18	00_P56980	22.915	210.9	27	3				BLPhi_n4_c18	00_P56980	23.722	203.933	27	3
	BLPhi_n4_c18	01_O29181	44.839	282.9	3642	11		BLPhi_n4_c18	01_O29181	45.463	279	3642	11		BLPhi_n4_c18	01_O29181	44.46	285.3	3642	11				BLPhi_n4_c18	01_O29181	44.9207	282.4	3642	11
	BLPhi_n4_c18	02_P03630	79.823	320.4	1566	1		BLPhi_n4_c18	02_P03630	81.24	314.8	1566	1		BLPhi_n4_c18	02_P03630	80.716	316.8	1566	1				BLPhi_n4_c18	02_P03630	80.593	317.333	1566	1
	BLPhi_n4_c18	03_P02232	82.511	351.4	1985	45		BLPhi_n4_c18	03_P02232	83.233	348.4	1985	45		BLPhi_n4_c18	03_P02232	84.884	341.6	1985	45				BLPhi_n4_c18	03_P02232	83.5427	347.133	1985	45
	BLPhi_n4_c18	04_P01111	98.207	387.5	2287	285		BLPhi_n4_c18	04_P01111	100.091	380.2	2287	285		BLPhi_n4_c18	04_P01111	101.665	374.3	2287	285				BLPhi_n4_c18	04_P01111	99.9877	380.667	2287	285
	BLPhi_n4_c18	05_P05013	87.732	433.8	4597	49		BLPhi_n4_c18	05_P05013	85.72	444	4597	49		BLPhi_n4_c18	05_P05013	89.461	425.4	4597	49				BLPhi_n4_c18	05_P05013	87.6377	434.4	4597	49
	BLPhi_n4_c18	06_P14942	95.936	466	3908	27		BLPhi_n4_c18	06_P14942	97.612	458	3908	27		BLPhi_n4_c18	06_P14942	99.718	448.3	3908	27				BLPhi_n4_c18	06_P14942	97.7553	457.433	3908	27
	BLPhi_n4_c18	07_P00762	118.139	419.3	1943	514		BLPhi_n4_c18	07_P00762	119.471	414.6	1943	514		BLPhi_n4_c18	07_P00762	126.035	393	1943	514				BLPhi_n4_c18	07_P00762	121.215	408.967	1943	514
	BLPhi_n4_c18	08_P53765	104.662	490.6	4192	376		BLPhi_n4_c18	08_P53765	104.088	493.3	4192	376		BLPhi_n4_c18	08_P53765	106.519	482	4192	376				BLPhi_n4_c18	08_P53765	105.09	488.633	4192	376
	BLPhi_n4_c18	09_Q8ZGB4	118.536	613.2	4210	253		BLPhi_n4_c18	09_Q8ZGB4	117.704	617.6	4210	253		BLPhi_n4_c18	09_Q8ZGB4	120.867	601.4	4210	253				BLPhi_n4_c18	09_Q8ZGB4	119.036	610.733	4210	253
	BLPhi_n4_c18	10_P03989	119.113	612	4633	145		BLPhi_n4_c18	10_P03989	120.863	603.1	4633	145		BLPhi_n4_c18	10_P03989	121.93	597.8	4633	145				BLPhi_n4_c18	10_P03989	120.635	604.3	4633	145
	BLPhi_n4_c18	11_P07327	124.921	604.5	3710	161		BLPhi_n4_c18	11_P07327	126.519	596.8	3710	161		BLPhi_n4_c18	11_P07327	127.23	593.5	3710	161				BLPhi_n4_c18	11_P07327	126.223	598.267	3710	161
	BLPhi_n4_c18	12_P01008	124.217	752.2	5523	73		BLPhi_n4_c18	12_P01008	121.924	766.3	5523	73		BLPhi_n4_c18	12_P01008	125.686	743.4	5523	73				BLPhi_n4_c18	12_P01008	123.942	753.967	5523	73
	BLPhi_n4_c18	13_P10635	120.562	830.1	6804	268		BLPhi_n4_c18	13_P10635	119.822	835.2	6804	268		BLPhi_n4_c18	13_P10635	119.462	837.7	6804	268				BLPhi_n4_c18	13_P10635	119.949	834.333	6804	268
	BLPhi_n4_c18	14_P58229	137.656	747.5	3779	79		BLPhi_n4_c18	14_P58229	138.829	741.2	3779	79		BLPhi_n4_c18	14_P58229	139.44	737.9	3779	79				BLPhi_n4_c18	14_P58229	138.642	742.2	3779	79
	BLPhi_n4_c18	15_P25705	117.74	945.7	9005	1115		BLPhi_n4_c18	15_P25705	117.162	950.4	9005	1115		BLPhi_n4_c18	15_P25705	116.652	954.6	9005	1115				BLPhi_n4_c18	15_P25705	117.185	950.233	9005	1115
	BLPhi_n4_c18	16_P03435	140.74	811.2	3682	197		BLPhi_n4_c18	16_P03435	139.952	815.8	3682	197		BLPhi_n4_c18	16_P03435	142.697	800.1	3682	197				BLPhi_n4_c18	16_P03435	141.13	809.033	3682	197
	BLPhi_n4_c18	17_P42357	113.208	1168.6	10018	225		BLPhi_n4_c18	17_P42357	112.523	1175.7	10018	225		BLPhi_n4_c18	17_P42357	111.421	1187.3	10018	225				BLPhi_n4_c18	17_P42357	112.384	1177.2	10018	225
	BLPhi_n4_c18	18_P21177	122.444	1198.8	8821	277		BLPhi_n4_c18	18_P21177	122.042	1202.8	8821	277		BLPhi_n4_c18	18_P21177	120.061	1222.6	8821	277				BLPhi_n4_c18	18_P21177	121.516	1208.07	8821	277
	BLPhi_n4_c18	19_O60341	82.943	2068.4	40476	2601		BLPhi_n4_c18	19_O60341	84.159	2038.5	40476	2601		BLPhi_n4_c18	19_O60341	82.253	2085.7	40476	2601				BLPhi_n4_c18	19_O60341	83.1183	2064.2	40476	2601
	BLPhi_n4_c18	20_P27895	100.674	2000.1	15578	3812		BLPhi_n4_c18	20_P27895	98.419	2045.9	15578	3812		BLPhi_n4_c18	20_P27895	100.33	2007	15578	3812				BLPhi_n4_c18	20_P27895	99.8077	2017.67	15578	3812
	BLPhi_n4_c18	21_Q8LLD0	106.585	1976.1	13509	83		BLPhi_n4_c18	21_Q8LLD0	106.954	1969.3	13509	83		BLPhi_n4_c18	21_Q8LLD0	109.631	1921.2	13509	83				BLPhi_n4_c18	21_Q8LLD0	107.723	1955.53	13509	83
	BLPhi_n4_c18	22_P07756	113.013	2672.6	11852	582		BLPhi_n4_c18	22_P07756	111.805	2701.5	11852	582		BLPhi_n4_c18	22_P07756	114.496	2638	11852	582				BLPhi_n4_c18	22_P07756	113.105	2670.7	11852	582
	BLPhi_n4_c18	23_P04775	74.419	5425	45284	1786		BLPhi_n4_c18	23_P04775	69.923	5773.8	45284	1786		BLPhi_n4_c18	23_P04775	75.066	5378.3	45284	1786				BLPhi_n4_c18	23_P04775	73.136	5525.7	45284	1786
	BLPhi_n4_c18	24_P19096	87.111	5788	25959	442		BLPhi_n4_c18	24_P19096	88.122	5721.6	25959	442		BLPhi_n4_c18	24_P19096	88.816	5676.9	25959	442				BLPhi_n4_c18	24_P19096	88.0163	5728.83	25959	442
	BLPhi_n4_c18	25_P28167	74.433	8129.2	43065	6676		BLPhi_n4_c18	25_P28167	74.784	8091	43065	6676		BLPhi_n4_c18	25_P28167	76.567	7902.7	43065	6676				BLPhi_n4_c18	25_P28167	75.2613	8040.97	43065	6676
	BLPhi_n4_c18	26_P0C6B8	102.306	7014.7	17027	761		BLPhi_n4_c18	26_P0C6B8	102.334	7012.7	17027	761		BLPhi_n4_c18	26_P0C6B8	101.036	7102.8	17027	761				BLPhi_n4_c18	26_P0C6B8	101.892	7043.4	17027	761
	BLPhi_n4_c18	27_P20930	70.702	11565.6	50885	8427		BLPhi_n4_c18	27_P20930	70.396	11615.9	50885	8427		BLPhi_n4_c18	27_P20930	71.333	11463.4	50885	8427				BLPhi_n4_c18	27_P20930	70.8103	11548.3	50885	8427
	BLPhi_n4_c18	28_P08519	133.092	6880.8	6148	757		BLPhi_n4_c18	28_P08519	133.254	6872.4	6148	757		BLPhi_n4_c18	28_P08519	130.895	6996.3	6148	757				BLPhi_n4_c18	28_P08519	132.414	6916.5	6148	757
	BLPhi_n4_c18	29_Q7TMA5	73.852	12931.9	39295	3173		BLPhi_n4_c18	29_Q7TMA5	73.699	12958.7	39295	3173		BLPhi_n4_c18	29_Q7TMA5	73.783	12943.9	39295	3173				BLPhi_n4_c18	29_Q7TMA5	73.778	12944.8	39295	3173
	BLPhi_n4_c18	30_P33450	73.628	14076	40306	3339		BLPhi_n4_c18	30_P33450	73.56	14089	40306	3339		BLPhi_n4_c18	30_P33450	74	14005.3	40306	3339				BLPhi_n4_c18	30_P33450	73.7293	14056.8	40306	3339
	BLPhi_n4_c18	31_Q9UKN1	97.528	11310	18988	6627		BLPhi_n4_c18	31_Q9UKN1	97.576	11304.4	18988	6627		BLPhi_n4_c18	31_Q9UKN1	96.84	11390.4	18988	6627				BLPhi_n4_c18	31_Q9UKN1	97.3147	11334.9	18988	6627
	BLPhi_n4_c18_f	00_P56980	27.156	178	4	3		BLPhi_n4_c18_f	00_P56980	25.637	188.5	4	3		BLPhi_n4_c18_f	00_P56980	25.036	193	4	3				BLPhi_n4_c18_f	00_P56980	25.943	186.5	4	3
	BLPhi_n4_c18_f	01_O29181	59.231	214.2	327	11		BLPhi_n4_c18_f	01_O29181	59.36	213.7	327	11		BLPhi_n4_c18_f	01_O29181	60.084	211.1	327	11				BLPhi_n4_c18_f	01_O29181	59.5583	213	327	11
	BLPhi_n4_c18_f	02_P03630	105.303	242.8	131	1		BLPhi_n4_c18_f	02_P03630	105.828	241.6	131	1		BLPhi_n4_c18_f	02_P03630	103.607	246.8	131	1				BLPhi_n4_c18_f	02_P03630	104.913	243.733	131	1
	BLPhi_n4_c18_f	03_P02232	115.194	251.7	157	22		BLPhi_n4_c18_f	03_P02232	113.774	254.9	157	22		BLPhi_n4_c18_f	03_P02232	112.427	257.9	157	22				BLPhi_n4_c18_f	03_P02232	113.798	254.833	157	22
	BLPhi_n4_c18_f	04_P01111	134.197	283.6	228	112		BLPhi_n4_c18_f	04_P01111	129.91	292.9	228	112		BLPhi_n4_c18_f	04_P01111	133.838	284.3	228	112				BLPhi_n4_c18_f	04_P01111	132.648	286.933	228	112
	BLPhi_n4_c18_f	05_P05013	128.961	295.1	453	26		BLPhi_n4_c18_f	05_P05013	129.055	294.9	453	26		BLPhi_n4_c18_f	05_P05013	130.686	291.2	453	26				BLPhi_n4_c18_f	05_P05013	129.567	293.733	453	26
	BLPhi_n4_c18_f	06_P14942	139.884	319.6	297	24		BLPhi_n4_c18_f	06_P14942	141.324	316.3	297	24		BLPhi_n4_c18_f	06_P14942	145.855	306.5	297	24				BLPhi_n4_c18_f	06_P14942	142.354	314.133	297	24
	BLPhi_n4_c18_f	07_P00762	156.135	317.3	104	67		BLPhi_n4_c18_f	07_P00762	148.991	332.5	104	67		BLPhi_n4_c18_f	07_P00762	164.647	300.9	104	67				BLPhi_n4_c18_f	07_P00762	156.591	316.9	104	67
	BLPhi_n4_c18_f	08_P53765	156.28	328.6	449	58		BLPhi_n4_c18_f	08_P53765	153.326	334.9	449	58		BLPhi_n4_c18_f	08_P53765	157.984	325	449	58				BLPhi_n4_c18_f	08_P53765	155.863	329.5	449	58
	BLPhi_n4_c18_f	09_Q8ZGB4	178.981	406.1	487	201		BLPhi_n4_c18_f	09_Q8ZGB4	179.932	404	487	201		BLPhi_n4_c18_f	09_Q8ZGB4	184.691	393.6	487	201				BLPhi_n4_c18_f	09_Q8ZGB4	181.201	401.233	487	201
	BLPhi_n4_c18_f	10_P03989	181.771	401	442	129		BLPhi_n4_c18_f	10_P03989	179.982	405	442	129		BLPhi_n4_c18_f	10_P03989	189.716	384.2	442	129				BLPhi_n4_c18_f	10_P03989	183.823	396.733	442	129
	BLPhi_n4_c18_f	11_P07327	186.722	404.4	264	104		BLPhi_n4_c18_f	11_P07327	186.248	405.4	264	104		BLPhi_n4_c18_f	11_P07327	193.337	390.6	264	104				BLPhi_n4_c18_f	11_P07327	188.769	400.133	264	104
	BLPhi_n4_c18_f	12_P01008	195.826	477.1	368	18		BLPhi_n4_c18_f	12_P01008	196.053	476.6	368	18		BLPhi_n4_c18_f	12_P01008	201.96	462.6	368	18				BLPhi_n4_c18_f	12_P01008	197.946	472.1	368	18
	BLPhi_n4_c18_f	13_P10635	197.803	505.9	484	41		BLPhi_n4_c18_f	13_P10635	199.612	501.3	484	41		BLPhi_n4_c18_f	13_P10635	205.116	487.9	484	41				BLPhi_n4_c18_f	13_P10635	200.844	498.367	484	41
	BLPhi_n4_c18_f	14_P58229	203.712	505.1	252	7		BLPhi_n4_c18_f	14_P58229	207.28	496.4	252	7		BLPhi_n4_c18_f	14_P58229	210.523	488.8	252	7				BLPhi_n4_c18_f	14_P58229	207.172	496.767	252	7
	BLPhi_n4_c18_f	15_P25705	192.243	579.2	1540	962		BLPhi_n4_c18_f	15_P25705	189.869	586.5	1540	962		BLPhi_n4_c18_f	15_P25705	195.26	570.3	1540	962				BLPhi_n4_c18_f	15_P25705	192.457	578.667	1540	962
	BLPhi_n4_c18_f	16_P03435	211.584	539.6	347	115		BLPhi_n4_c18_f	16_P03435	206.516	552.8	347	115		BLPhi_n4_c18_f	16_P03435	214.744	531.7	347	115				BLPhi_n4_c18_f	16_P03435	210.948	541.367	347	115
	BLPhi_n4_c18_f	17_P42357	209.433	631.7	763	121		BLPhi_n4_c18_f	17_P42357	210.086	629.7	763	121		BLPhi_n4_c18_f	17_P42357	212.654	622.1	763	121				BLPhi_n4_c18_f	17_P42357	210.724	627.833	763	121
	BLPhi_n4_c18_f	18_P21177	214.74	683.6	633	127		BLPhi_n4_c18_f	18_P21177	216.099	679.3	633	127		BLPhi_n4_c18_f	18_P21177	220.201	666.6	633	127				BLPhi_n4_c18_f	18_P21177	217.013	676.5	633	127
	BLPhi_n4_c18_f	19_O60341	145.935	1175.6	18910	1339		BLPhi_n4_c18_f	19_O60341	144.687	1185.7	18910	1339		BLPhi_n4_c18_f	19_O60341	137.606	1246.7	18910	1339				BLPhi_n4_c18_f	19_O60341	142.743	1202.67	18910	1339
	BLPhi_n4_c18_f	20_P27895	205.508	979.8	1623	825		BLPhi_n4_c18_f	20_P27895	207.465	970.6	1623	825		BLPhi_n4_c18_f	20_P27895	203.888	987.6	1623	825				BLPhi_n4_c18_f	20_P27895	205.62	979.333	1623	825
	BLPhi_n4_c18_f	21_Q8LLD0	207.772	1013.7	1318	22		BLPhi_n4_c18_f	21_Q8LLD0	214.463	982.1	1318	22		BLPhi_n4_c18_f	21_Q8LLD0	217.404	968.8	1318	22				BLPhi_n4_c18_f	21_Q8LLD0	213.213	988.2	1318	22
	BLPhi_n4_c18_f	22_P07756	218.631	1381.5	921	282		BLPhi_n4_c18_f	22_P07756	216.514	1395	921	282		BLPhi_n4_c18_f	22_P07756	220.09	1372.3	921	282				BLPhi_n4_c18_f	22_P07756	218.412	1382.93	921	282
	BLPhi_n4_c18_f	23_P04775	144.581	2792.4	9749	980		BLPhi_n4_c18_f	23_P04775	144.877	2786.7	9749	980		BLPhi_n4_c18_f	23_P04775	148.177	2724.6	9749	980				BLPhi_n4_c18_f	23_P04775	145.878	2767.9	9749	980
	BLPhi_n4_c18_f	24_P19096	178.609	2822.9	2082	171		BLPhi_n4_c18_f	24_P19096	178.566	2823.6	2082	171		BLPhi_n4_c18_f	24_P19096	177.04	2847.9	2082	171				BLPhi_n4_c18_f	24_P19096	178.072	2831.47	2082	171
	BLPhi_n4_c18_f	25_P28167	135.223	4474.7	11921	3199		BLPhi_n4_c18_f	25_P28167	141.268	4283.2	11921	3199		BLPhi_n4_c18_f	25_P28167	142.891	4234.6	11921	3199				BLPhi_n4_c18_f	25_P28167	139.794	4330.83	11921	3199
	BLPhi_n4_c18_f	26_P0C6B8	177.922	4033.5	1461	224		BLPhi_n4_c18_f	26_P0C6B8	177.506	4042.9	1461	224		BLPhi_n4_c18_f	26_P0C6B8	179.234	4003.9	1461	224				BLPhi_n4_c18_f	26_P0C6B8	178.221	4026.77	1461	224
	BLPhi_n4_c18_f	27_P20930	141.203	5791	11241	3874		BLPhi_n4_c18_f	27_P20930	141.122	5794.4	11241	3874		BLPhi_n4_c18_f	27_P20930	139.752	5851.2	11241	3874				BLPhi_n4_c18_f	27_P20930	140.692	5812.2	11241	3874
	BLPhi_n4_c18_f	28_P08519	209.75	4366	566	162		BLPhi_n4_c18_f	28_P08519	208.414	4394	566	162		BLPhi_n4_c18_f	28_P08519	196.385	4663.2	566	162				BLPhi_n4_c18_f	28_P08519	204.85	4474.4	566	162
	BLPhi_n4_c18_f	29_Q7TMA5	164.514	5805.2	3183	657		BLPhi_n4_c18_f	29_Q7TMA5	164.085	5820.4	3183	657		BLPhi_n4_c18_f	29_Q7TMA5	165.362	5775.5	3183	657				BLPhi_n4_c18_f	29_Q7TMA5	164.654	5800.37	3183	657
	BLPhi_n4_c18_f	30_P33450	147.382	7032	8310	1745		BLPhi_n4_c18_f	30_P33450	146.51	7073.9	8310	1745		BLPhi_n4_c18_f	30_P33450	148.815	6964.3	8310	1745				BLPhi_n4_c18_f	30_P33450	147.569	7023.4	8310	1745
	BLPhi_n4_c18_f	31_Q9UKN1	185.664	5941	2311	1355		BLPhi_n4_c18_f	31_Q9UKN1	184.443	5980.4	2311	1355		BLPhi_n4_c18_f	31_Q9UKN1	188.511	5851.3	2311	1355				BLPhi_n4_c18_f	31_Q9UKN1	186.206	5924.23	2311	1355
	BLPhi_n4_c19	00_P56980	23.656	204.3	27	3		BLPhi_n4_c19	00_P56980	23.524	205.4	27	3		BLPhi_n4_c19	00_P56980	22.959	210.5	27	3				BLPhi_n4_c19	00_P56980	23.3797	206.733	27	3
	BLPhi_n4_c19	01_O29181	44.57	284.6	3642	11		BLPhi_n4_c19	01_O29181	45.312	280	3642	11		BLPhi_n4_c19	01_O29181	44.597	284.4	3642	11				BLPhi_n4_c19	01_O29181	44.8263	283	3642	11
	BLPhi_n4_c19	02_P03630	80.006	319.6	1566	1		BLPhi_n4_c19	02_P03630	78.231	326.9	1566	1		BLPhi_n4_c19	02_P03630	79.498	321.7	1566	1				BLPhi_n4_c19	02_P03630	79.245	322.733	1566	1
	BLPhi_n4_c19	03_P02232	85.537	339	1985	45		BLPhi_n4_c19	03_P02232	86.196	336.4	1985	45		BLPhi_n4_c19	03_P02232	84.066	344.9	1985	45				BLPhi_n4_c19	03_P02232	85.2663	340.1	1985	45
	BLPhi_n4_c19	04_P01111	101.54	374.8	2287	285		BLPhi_n4_c19	04_P01111	96.876	392.8	2287	285		BLPhi_n4_c19	04_P01111	101.676	374.3	2287	285				BLPhi_n4_c19	04_P01111	100.031	380.633	2287	285
	BLPhi_n4_c19	05_P05013	85.031	447.6	4597	49		BLPhi_n4_c19	05_P05013	84.848	448.5	4597	49		BLPhi_n4_c19	05_P05013	87.316	435.8	4597	49				BLPhi_n4_c19	05_P05013	85.7317	443.967	4597	49
	BLPhi_n4_c19	06_P14942	96.567	462.9	3908	27		BLPhi_n4_c19	06_P14942	95.96	465.8	3908	27		BLPhi_n4_c19	06_P14942	99.92	447.4	3908	27				BLPhi_n4_c19	06_P14942	97.4823	458.7	3908	27
	BLPhi_n4_c19	07_P00762	120.576	410.8	1943	514		BLPhi_n4_c19	07_P00762	121.37	408.1	1943	514		BLPhi_n4_c19	07_P00762	124.54	397.7	1943	514				BLPhi_n4_c19	07_P00762	122.162	405.533	1943	514
	BLPhi_n4_c19	08_P53765	106.589	481.7	4192	376		BLPhi_n4_c19	08_P53765	103.95	494	4192	376		BLPhi_n4_c19	08_P53765	103.911	494.1	4192	376				BLPhi_n4_c19	08_P53765	104.817	489.933	4192	376
	BLPhi_n4_c19	09_Q8ZGB4	119.34	609.1	4210	253		BLPhi_n4_c19	09_Q8ZGB4	117.61	618.1	4210	253		BLPhi_n4_c19	09_Q8ZGB4	120.539	603	4210	253				BLPhi_n4_c19	09_Q8ZGB4	119.163	610.067	4210	253
	BLPhi_n4_c19	10_P03989	120.655	604.1	4633	145		BLPhi_n4_c19	10_P03989	118.798	613.6	4633	145		BLPhi_n4_c19	10_P03989	121.581	599.5	4633	145				BLPhi_n4_c19	10_P03989	120.345	605.733	4633	145
	BLPhi_n4_c19	11_P07327	126.661	596.2	3710	161		BLPhi_n4_c19	11_P07327	124.92	604.5	3710	161		BLPhi_n4_c19	11_P07327	126.946	594.8	3710	161				BLPhi_n4_c19	11_P07327	126.176	598.5	3710	161
	BLPhi_n4_c19	12_P01008	121.236	770.6	5523	73		BLPhi_n4_c19	12_P01008	123.728	755.1	5523	73		BLPhi_n4_c19	12_P01008	123.933	753.9	5523	73				BLPhi_n4_c19	12_P01008	122.966	759.867	5523	73
	BLPhi_n4_c19	13_P10635	120.526	830.3	6804	268		BLPhi_n4_c19	13_P10635	119.327	838.7	6804	268		BLPhi_n4_c19	13_P10635	121.594	823	6804	268				BLPhi_n4_c19	13_P10635	120.482	830.667	6804	268
	BLPhi_n4_c19	14_P58229	139.971	735.1	3779	79		BLPhi_n4_c19	14_P58229	137.368	749	3779	79		BLPhi_n4_c19	14_P58229	140.744	731.1	3779	79				BLPhi_n4_c19	14_P58229	139.361	738.4	3779	79
	BLPhi_n4_c19	15_P25705	117.479	947.8	9005	1115		BLPhi_n4_c19	15_P25705	117.229	949.9	9005	1115		BLPhi_n4_c19	15_P25705	117.27	949.5	9005	1115				BLPhi_n4_c19	15_P25705	117.326	949.067	9005	1115
	BLPhi_n4_c19	16_P03435	140.914	810.2	3682	197		BLPhi_n4_c19	16_P03435	138.482	824.4	3682	197		BLPhi_n4_c19	16_P03435	143.452	795.9	3682	197				BLPhi_n4_c19	16_P03435	140.949	810.167	3682	197
	BLPhi_n4_c19	17_P42357	114.136	1159.1	10018	225		BLPhi_n4_c19	17_P42357	111.634	1185.1	10018	225		BLPhi_n4_c19	17_P42357	112.026	1180.9	10018	225				BLPhi_n4_c19	17_P42357	112.599	1175.03	10018	225
	BLPhi_n4_c19	18_P21177	122.166	1201.6	8821	277		BLPhi_n4_c19	18_P21177	121.856	1204.6	8821	277		BLPhi_n4_c19	18_P21177	122.117	1202	8821	277				BLPhi_n4_c19	18_P21177	122.046	1202.73	8821	277
	BLPhi_n4_c19	19_O60341	85.742	2000.8	40476	2601		BLPhi_n4_c19	19_O60341	82.954	2068.1	40476	2601		BLPhi_n4_c19	19_O60341	82.591	2077.2	40476	2601				BLPhi_n4_c19	19_O60341	83.7623	2048.7	40476	2601
	BLPhi_n4_c19	20_P27895	99.536	2023	15578	3812		BLPhi_n4_c19	20_P27895	98.399	2046.3	15578	3812		BLPhi_n4_c19	20_P27895	101.624	1981.4	15578	3812				BLPhi_n4_c19	20_P27895	99.853	2016.9	15578	3812
	BLPhi_n4_c19	21_Q8LLD0	105.422	1997.9	13509	83		BLPhi_n4_c19	21_Q8LLD0	104.981	2006.3	13509	83		BLPhi_n4_c19	21_Q8LLD0	108.182	1946.9	13509	83				BLPhi_n4_c19	21_Q8LLD0	106.195	1983.7	13509	83
	BLPhi_n4_c19	22_P07756	112.345	2688.5	11852	582		BLPhi_n4_c19	22_P07756	112.369	2687.9	11852	582		BLPhi_n4_c19	22_P07756	115.008	2626.2	11852	582				BLPhi_n4_c19	22_P07756	113.241	2667.53	11852	582
	BLPhi_n4_c19	23_P04775	72.264	5586.8	45284	1786		BLPhi_n4_c19	23_P04775	72.485	5569.7	45284	1786		BLPhi_n4_c19	23_P04775	75.564	5342.8	45284	1786				BLPhi_n4_c19	23_P04775	73.4377	5499.77	45284	1786
	BLPhi_n4_c19	24_P19096	89.387	5640.6	25959	442		BLPhi_n4_c19	24_P19096	87.463	5764.7	25959	442		BLPhi_n4_c19	24_P19096	89.043	5662.5	25959	442				BLPhi_n4_c19	24_P19096	88.631	5689.27	25959	442
	BLPhi_n4_c19	25_P28167	76.366	7923.4	43065	6676		BLPhi_n4_c19	25_P28167	75.891	7973	43065	6676		BLPhi_n4_c19	25_P28167	76.298	7930.4	43065	6676				BLPhi_n4_c19	25_P28167	76.185	7942.27	43065	6676
	BLPhi_n4_c19	26_P0C6B8	101.046	7102.1	17027	761		BLPhi_n4_c19	26_P0C6B8	101.685	7057.5	17027	761		BLPhi_n4_c19	26_P0C6B8	101.304	7084	17027	761				BLPhi_n4_c19	26_P0C6B8	101.345	7081.2	17027	761
	BLPhi_n4_c19	27_P20930	70.692	11567.2	50885	8427		BLPhi_n4_c19	27_P20930	70.74	11559.4	50885	8427		BLPhi_n4_c19	27_P20930	70.776	11553.6	50885	8427				BLPhi_n4_c19	27_P20930	70.736	11560.1	50885	8427
	BLPhi_n4_c19	28_P08519	133.407	6864.5	6148	757		BLPhi_n4_c19	28_P08519	132.673	6902.5	6148	757		BLPhi_n4_c19	28_P08519	131.98	6938.7	6148	757				BLPhi_n4_c19	28_P08519	132.687	6901.9	6148	757
	BLPhi_n4_c19	29_Q7TMA5	74.012	12903.8	39295	3173		BLPhi_n4_c19	29_Q7TMA5	73.634	12970	39295	3173		BLPhi_n4_c19	29_Q7TMA5	73.77	12946.2	39295	3173				BLPhi_n4_c19	29_Q7TMA5	73.8053	12940	39295	3173
	BLPhi_n4_c19	30_P33450	73.738	14055.1	40306	3339		BLPhi_n4_c19	30_P33450	73.574	14086.4	40306	3339		BLPhi_n4_c19	30_P33450	73.975	14010	40306	3339				BLPhi_n4_c19	30_P33450	73.7623	14050.5	40306	3339
	BLPhi_n4_c19	31_Q9UKN1	97.254	11341.9	18988	6627		BLPhi_n4_c19	31_Q9UKN1	97.546	11307.8	18988	6627		BLPhi_n4_c19	31_Q9UKN1	96.652	11412.5	18988	6627				BLPhi_n4_c19	31_Q9UKN1	97.1507	11354.1	18988	6627
	BLPhi_n4_c19_f	00_P56980	26.484	182.5	4	3		BLPhi_n4_c19_f	00_P56980	25.6	188.8	4	3		BLPhi_n4_c19_f	00_P56980	25.213	191.7	4	3				BLPhi_n4_c19_f	00_P56980	25.7657	187.667	4	3
	BLPhi_n4_c19_f	01_O29181	60.292	210.4	327	11		BLPhi_n4_c19_f	01_O29181	55.619	228.1	327	11		BLPhi_n4_c19_f	01_O29181	60.912	208.3	327	11				BLPhi_n4_c19_f	01_O29181	58.941	215.6	327	11
	BLPhi_n4_c19_f	02_P03630	102.274	250	131	1		BLPhi_n4_c19_f	02_P03630	104.132	245.6	131	1		BLPhi_n4_c19_f	02_P03630	108.11	236.5	131	1				BLPhi_n4_c19_f	02_P03630	104.839	244.033	131	1
	BLPhi_n4_c19_f	03_P02232	108.616	267	157	22		BLPhi_n4_c19_f	03_P02232	108.161	268.1	157	22		BLPhi_n4_c19_f	03_P02232	116.505	248.9	157	22				BLPhi_n4_c19_f	03_P02232	111.094	261.333	157	22
	BLPhi_n4_c19_f	04_P01111	135.567	280.7	228	112		BLPhi_n4_c19_f	04_P01111	133.375	285.3	228	112		BLPhi_n4_c19_f	04_P01111	138.798	274.2	228	112				BLPhi_n4_c19_f	04_P01111	135.913	280.067	228	112
	BLPhi_n4_c19_f	05_P05013	132.131	288	453	26		BLPhi_n4_c19_f	05_P05013	129.031	294.9	453	26		BLPhi_n4_c19_f	05_P05013	128.615	295.9	453	26				BLPhi_n4_c19_f	05_P05013	129.926	292.933	453	26
	BLPhi_n4_c19_f	06_P14942	140.676	317.8	297	24		BLPhi_n4_c19_f	06_P14942	147.506	303	297	24		BLPhi_n4_c19_f	06_P14942	148.661	300.7	297	24				BLPhi_n4_c19_f	06_P14942	145.614	307.167	297	24
	BLPhi_n4_c19_f	07_P00762	157.788	313.9	104	67		BLPhi_n4_c19_f	07_P00762	153.014	323.7	104	67		BLPhi_n4_c19_f	07_P00762	155.653	318.2	104	67				BLPhi_n4_c19_f	07_P00762	155.485	318.6	104	67
	BLPhi_n4_c19_f	08_P53765	153.355	334.8	449	58		BLPhi_n4_c19_f	08_P53765	148.741	345.2	449	58		BLPhi_n4_c19_f	08_P53765	159.014	322.9	449	58				BLPhi_n4_c19_f	08_P53765	153.703	334.3	449	58
	BLPhi_n4_c19_f	09_Q8ZGB4	177.737	409	487	201		BLPhi_n4_c19_f	09_Q8ZGB4	182.562	398.2	487	201		BLPhi_n4_c19_f	09_Q8ZGB4	183.506	396.1	487	201				BLPhi_n4_c19_f	09_Q8ZGB4	181.268	401.1	487	201
	BLPhi_n4_c19_f	10_P03989	179.028	407.2	442	129		BLPhi_n4_c19_f	10_P03989	180.69	403.4	442	129		BLPhi_n4_c19_f	10_P03989	185.774	392.4	442	129				BLPhi_n4_c19_f	10_P03989	181.831	401	442	129
	BLPhi_n4_c19_f	11_P07327	188.394	400.8	264	104		BLPhi_n4_c19_f	11_P07327	188.783	400	264	104		BLPhi_n4_c19_f	11_P07327	190.929	395.5	264	104				BLPhi_n4_c19_f	11_P07327	189.369	398.767	264	104
	BLPhi_n4_c19_f	12_P01008	195.876	477	368	18		BLPhi_n4_c19_f	12_P01008	193.564	482.7	368	18		BLPhi_n4_c19_f	12_P01008	200.373	466.3	368	18				BLPhi_n4_c19_f	12_P01008	196.604	475.333	368	18
	BLPhi_n4_c19_f	13_P10635	199.229	502.3	484	41		BLPhi_n4_c19_f	13_P10635	199.163	502.5	484	41		BLPhi_n4_c19_f	13_P10635	204.827	488.6	484	41				BLPhi_n4_c19_f	13_P10635	201.073	497.8	484	41
	BLPhi_n4_c19_f	14_P58229	204.024	504.3	252	7		BLPhi_n4_c19_f	14_P58229	205.734	500.1	252	7		BLPhi_n4_c19_f	14_P58229	207.76	495.3	252	7				BLPhi_n4_c19_f	14_P58229	205.839	499.9	252	7
	BLPhi_n4_c19_f	15_P25705	189.517	587.6	1540	962		BLPhi_n4_c19_f	15_P25705	192.917	577.2	1540	962		BLPhi_n4_c19_f	15_P25705	196.304	567.2	1540	962				BLPhi_n4_c19_f	15_P25705	192.913	577.333	1540	962
	BLPhi_n4_c19_f	16_P03435	205.955	554.3	347	115		BLPhi_n4_c19_f	16_P03435	208.346	548	347	115		BLPhi_n4_c19_f	16_P03435	213.695	534.3	347	115				BLPhi_n4_c19_f	16_P03435	209.332	545.533	347	115
	BLPhi_n4_c19_f	17_P42357	206.962	639.2	763	121		BLPhi_n4_c19_f	17_P42357	207.687	637	763	121		BLPhi_n4_c19_f	17_P42357	213.92	618.4	763	121				BLPhi_n4_c19_f	17_P42357	209.523	631.533	763	121
	BLPhi_n4_c19_f	18_P21177	215.014	682.7	633	127		BLPhi_n4_c19_f	18_P21177	213.68	687	633	127		BLPhi_n4_c19_f	18_P21177	217.313	675.5	633	127				BLPhi_n4_c19_f	18_P21177	215.336	681.733	633	127
	BLPhi_n4_c19_f	19_O60341	145.586	1178.4	18910	1339		BLPhi_n4_c19_f	19_O60341	144.571	1186.7	18910	1339		BLPhi_n4_c19_f	19_O60341	138.737	1236.6	18910	1339				BLPhi_n4_c19_f	19_O60341	142.965	1200.57	18910	1339
	BLPhi_n4_c19_f	20_P27895	199.304	1010.3	1623	825		BLPhi_n4_c19_f	20_P27895	205.031	982.1	1623	825		BLPhi_n4_c19_f	20_P27895	208.979	963.5	1623	825				BLPhi_n4_c19_f	20_P27895	204.438	985.3	1623	825
	BLPhi_n4_c19_f	21_Q8LLD0	205.779	1023.5	1318	22		BLPhi_n4_c19_f	21_Q8LLD0	213.378	987.1	1318	22		BLPhi_n4_c19_f	21_Q8LLD0	217.775	967.1	1318	22				BLPhi_n4_c19_f	21_Q8LLD0	212.311	992.567	1318	22
	BLPhi_n4_c19_f	22_P07756	214.955	1405.1	921	282		BLPhi_n4_c19_f	22_P07756	217.671	1387.6	921	282		BLPhi_n4_c19_f	22_P07756	213.442	1415.1	921	282				BLPhi_n4_c19_f	22_P07756	215.356	1402.6	921	282
	BLPhi_n4_c19_f	23_P04775	144.417	2795.5	9749	980		BLPhi_n4_c19_f	23_P04775	144.889	2786.4	9749	980		BLPhi_n4_c19_f	23_P04775	148.849	2712.3	9749	980				BLPhi_n4_c19_f	23_P04775	146.052	2764.73	9749	980
	BLPhi_n4_c19_f	24_P19096	177.566	2839.5	2082	171		BLPhi_n4_c19_f	24_P19096	177.477	2840.9	2082	171		BLPhi_n4_c19_f	24_P19096	177.541	2839.9	2082	171				BLPhi_n4_c19_f	24_P19096	177.528	2840.1	2082	171
	BLPhi_n4_c19_f	25_P28167	144.62	4183.9	11921	3199		BLPhi_n4_c19_f	25_P28167	141.104	4288.2	11921	3199		BLPhi_n4_c19_f	25_P28167	142.235	4254.1	11921	3199				BLPhi_n4_c19_f	25_P28167	142.653	4242.07	11921	3199
	BLPhi_n4_c19_f	26_P0C6B8	177.45	4044.2	1461	224		BLPhi_n4_c19_f	26_P0C6B8	175.985	4077.8	1461	224		BLPhi_n4_c19_f	26_P0C6B8	179.737	3992.7	1461	224				BLPhi_n4_c19_f	26_P0C6B8	177.724	4038.23	1461	224
	BLPhi_n4_c19_f	27_P20930	141.158	5792.9	11241	3874		BLPhi_n4_c19_f	27_P20930	141.665	5772.2	11241	3874		BLPhi_n4_c19_f	27_P20930	139.474	5862.9	11241	3874				BLPhi_n4_c19_f	27_P20930	140.766	5809.33	11241	3874
	BLPhi_n4_c19_f	28_P08519	209.405	4373.2	566	162		BLPhi_n4_c19_f	28_P08519	209.345	4374.5	566	162		BLPhi_n4_c19_f	28_P08519	197.421	4638.7	566	162				BLPhi_n4_c19_f	28_P08519	205.39	4462.13	566	162
	BLPhi_n4_c19_f	29_Q7TMA5	163.538	5839.9	3183	657		BLPhi_n4_c19_f	29_Q7TMA5	163.863	5828.3	3183	657		BLPhi_n4_c19_f	29_Q7TMA5	165.362	5775.4	3183	657				BLPhi_n4_c19_f	29_Q7TMA5	164.254	5814.53	3183	657
	BLPhi_n4_c19_f	30_P33450	146.968	7051.8	8310	1745		BLPhi_n4_c19_f	30_P33450	146.77	7061.3	8310	1745		BLPhi_n4_c19_f	30_P33450	148.213	6992.6	8310	1745				BLPhi_n4_c19_f	30_P33450	147.317	7035.23	8310	1745
	BLPhi_n4_c19_f	31_Q9UKN1	184.966	5963.5	2311	1355		BLPhi_n4_c19_f	31_Q9UKN1	184.065	5992.6	2311	1355		BLPhi_n4_c19_f	31_Q9UKN1	188.592	5848.8	2311	1355				BLPhi_n4_c19_f	31_Q9UKN1	185.874	5934.97	2311	1355
	BLPhi_n4_c20	00_P56980	22.527	214.5	13	3		BLPhi_n4_c20	00_P56980	23.193	208.4	13	3		BLPhi_n4_c20	00_P56980	23.246	207.9	13	3				BLPhi_n4_c20	00_P56980	22.9887	210.267	13	3
	BLPhi_n4_c20	01_O29181	44.539	284.8	3013	11		BLPhi_n4_c20	01_O29181	46.473	273	3013	11		BLPhi_n4_c20	01_O29181	46.894	270.5	3013	11				BLPhi_n4_c20	01_O29181	45.9687	276.1	3013	11
	BLPhi_n4_c20	02_P03630	79.891	320.1	1255	1		BLPhi_n4_c20	02_P03630	81.716	312.9	1255	1		BLPhi_n4_c20	02_P03630	84.626	302.2	1255	1				BLPhi_n4_c20	02_P03630	82.0777	311.733	1255	1
	BLPhi_n4_c20	03_P02232	85.835	337.8	1573	43		BLPhi_n4_c20	03_P02232	86.482	335.3	1573	43		BLPhi_n4_c20	03_P02232	88.846	326.4	1573	43				BLPhi_n4_c20	03_P02232	87.0543	333.167	1573	43
	BLPhi_n4_c20	04_P01111	105.421	361	1558	249		BLPhi_n4_c20	04_P01111	106.296	358	1558	249		BLPhi_n4_c20	04_P01111	108.531	350.7	1558	249				BLPhi_n4_c20	04_P01111	106.749	356.567	1558	249
	BLPhi_n4_c20	05_P05013	94.77	401.6	3175	49		BLPhi_n4_c20	05_P05013	90.91	418.6	3175	49		BLPhi_n4_c20	05_P05013	96.735	393.4	3175	49				BLPhi_n4_c20	05_P05013	94.1383	404.533	3175	49
	BLPhi_n4_c20	06_P14942	108.184	413.2	2302	27		BLPhi_n4_c20	06_P14942	108.498	412	2302	27		BLPhi_n4_c20	06_P14942	107.96	414.1	2302	27				BLPhi_n4_c20	06_P14942	108.214	413.1	2302	27
	BLPhi_n4_c20	07_P00762	123.321	401.7	1327	503		BLPhi_n4_c20	07_P00762	124.439	398.1	1327	503		BLPhi_n4_c20	07_P00762	127.138	389.6	1327	503				BLPhi_n4_c20	07_P00762	124.966	396.467	1327	503
	BLPhi_n4_c20	08_P53765	108.675	472.5	3531	373		BLPhi_n4_c20	08_P53765	108.814	471.9	3531	373		BLPhi_n4_c20	08_P53765	110.655	464	3531	373				BLPhi_n4_c20	08_P53765	109.381	469.467	3531	373
	BLPhi_n4_c20	09_Q8ZGB4	123.065	590.7	3491	245		BLPhi_n4_c20	09_Q8ZGB4	124.369	584.5	3491	245		BLPhi_n4_c20	09_Q8ZGB4	125.291	580.2	3491	245				BLPhi_n4_c20	09_Q8ZGB4	124.242	585.133	3491	245
	BLPhi_n4_c20	10_P03989	125.821	579.3	3404	139		BLPhi_n4_c20	10_P03989	128.142	568.8	3404	139		BLPhi_n4_c20	10_P03989	128.582	566.9	3404	139				BLPhi_n4_c20	10_P03989	127.515	571.667	3404	139
	BLPhi_n4_c20	11_P07327	131.346	574.9	2573	155		BLPhi_n4_c20	11_P07327	130.369	579.2	2573	155		BLPhi_n4_c20	11_P07327	135.744	556.3	2573	155				BLPhi_n4_c20	11_P07327	132.486	570.133	2573	155
	BLPhi_n4_c20	12_P01008	134.592	694.2	3350	59		BLPhi_n4_c20	12_P01008	134.79	693.2	3350	59		BLPhi_n4_c20	12_P01008	137.095	681.5	3350	59				BLPhi_n4_c20	12_P01008	135.492	689.633	3350	59
	BLPhi_n4_c20	13_P10635	132.872	753.2	4580	210		BLPhi_n4_c20	13_P10635	130.94	764.3	4580	210		BLPhi_n4_c20	13_P10635	132.872	753.2	4580	210				BLPhi_n4_c20	13_P10635	132.228	756.9	4580	210
	BLPhi_n4_c20	14_P58229	146.257	703.5	2496	46		BLPhi_n4_c20	14_P58229	145.07	709.3	2496	46		BLPhi_n4_c20	14_P58229	146.756	701.1	2496	46				BLPhi_n4_c20	14_P58229	146.028	704.633	2496	46
	BLPhi_n4_c20	15_P25705	122.719	907.4	7626	1112		BLPhi_n4_c20	15_P25705	121.118	919.4	7626	1112		BLPhi_n4_c20	15_P25705	123.095	904.6	7626	1112				BLPhi_n4_c20	15_P25705	122.311	910.467	7626	1112
	BLPhi_n4_c20	16_P03435	146.414	779.8	2515	193		BLPhi_n4_c20	16_P03435	146.642	778.6	2515	193		BLPhi_n4_c20	16_P03435	148.938	766.6	2515	193				BLPhi_n4_c20	16_P03435	147.331	775	2515	193
	BLPhi_n4_c20	17_P42357	120.235	1100.3	7965	225		BLPhi_n4_c20	17_P42357	119.131	1110.5	7965	225		BLPhi_n4_c20	17_P42357	119.74	1104.8	7965	225				BLPhi_n4_c20	17_P42357	119.702	1105.2	7965	225
	BLPhi_n4_c20	18_P21177	128.367	1143.5	7442	255		BLPhi_n4_c20	18_P21177	127.696	1149.5	7442	255		BLPhi_n4_c20	18_P21177	126.483	1160.5	7442	255				BLPhi_n4_c20	18_P21177	127.515	1151.17	7442	255
	BLPhi_n4_c20	19_O60341	88.977	1928.1	38525	2547		BLPhi_n4_c20	19_O60341	86.566	1981.8	38525	2547		BLPhi_n4_c20	19_O60341	85.311	2010.9	38525	2547				BLPhi_n4_c20	19_O60341	86.9513	1973.6	38525	2547
	BLPhi_n4_c20	20_P27895	105.877	1901.8	13421	3440		BLPhi_n4_c20	20_P27895	104.79	1921.5	13421	3440		BLPhi_n4_c20	20_P27895	109.385	1840.8	13421	3440				BLPhi_n4_c20	20_P27895	106.684	1888.03	13421	3440
	BLPhi_n4_c20	21_Q8LLD0	116.693	1804.9	10856	77		BLPhi_n4_c20	21_Q8LLD0	114.572	1838.3	10856	77		BLPhi_n4_c20	21_Q8LLD0	116.426	1809	10856	77				BLPhi_n4_c20	21_Q8LLD0	115.897	1817.4	10856	77
	BLPhi_n4_c20	22_P07756	123.829	2439.1	8936	466		BLPhi_n4_c20	22_P07756	124.102	2433.8	8936	466		BLPhi_n4_c20	22_P07756	122.916	2457.3	8936	466				BLPhi_n4_c20	22_P07756	123.616	2443.4	8936	466
	BLPhi_n4_c20	23_P04775	77.629	5200.7	40140	1748		BLPhi_n4_c20	23_P04775	77.193	5230	40140	1748		BLPhi_n4_c20	23_P04775	80.108	5039.7	40140	1748				BLPhi_n4_c20	23_P04775	78.31	5156.8	40140	1748
	BLPhi_n4_c20	24_P19096	95.532	5277.8	21645	421		BLPhi_n4_c20	24_P19096	91.076	5536	21645	421		BLPhi_n4_c20	24_P19096	94.99	5307.9	21645	421				BLPhi_n4_c20	24_P19096	93.866	5373.9	21645	421
	BLPhi_n4_c20	25_P28167	79.553	7606	39543	6363		BLPhi_n4_c20	25_P28167	79.512	7609.9	39543	6363		BLPhi_n4_c20	25_P28167	79.859	7576.9	39543	6363				BLPhi_n4_c20	25_P28167	79.6413	7597.6	39543	6363
	BLPhi_n4_c20	26_P0C6B8	109.635	6545.7	13272	628		BLPhi_n4_c20	26_P0C6B8	109.778	6537.2	13272	628		BLPhi_n4_c20	26_P0C6B8	108.556	6610.8	13272	628				BLPhi_n4_c20	26_P0C6B8	109.323	6564.57	13272	628
	BLPhi_n4_c20	27_P20930	71.252	11476.4	49085	8324		BLPhi_n4_c20	27_P20930	71.95	11365.1	49085	8324		BLPhi_n4_c20	27_P20930	72.231	11320.8	49085	8324				BLPhi_n4_c20	27_P20930	71.811	11387.4	49085	8324
	BLPhi_n4_c20	28_P08519	137.561	6657.2	4721	738		BLPhi_n4_c20	28_P08519	137.043	6682.4	4721	738		BLPhi_n4_c20	28_P08519	137.518	6659.3	4721	738				BLPhi_n4_c20	28_P08519	137.374	6666.3	4721	738
	BLPhi_n4_c20	29_Q7TMA5	84.206	11341.7	28190	2604		BLPhi_n4_c20	29_Q7TMA5	84.461	11307.5	28190	2604		BLPhi_n4_c20	29_Q7TMA5	84.405	11315	28190	2604				BLPhi_n4_c20	29_Q7TMA5	84.3573	11321.4	28190	2604
	BLPhi_n4_c20	30_P33450	80.395	12891.3	33059	3160		BLPhi_n4_c20	30_P33450	80.118	12935.8	33059	3160		BLPhi_n4_c20	30_P33450	80.755	12833.7	33059	3160				BLPhi_n4_c20	30_P33450	80.4227	12886.9	33059	3160
	BLPhi_n4_c20	31_Q9UKN1	100.745	10948.8	16809	6271		BLPhi_n4_c20	31_Q9UKN1	101.597	10857	16809	6271		BLPhi_n4_c20	31_Q9UKN1	102.026	10811.3	16809	6271				BLPhi_n4_c20	31_Q9UKN1	101.456	10872.4	16809	6271
	BLPhi_n4_c20_f	00_P56980	25.87	186.8	4	3		BLPhi_n4_c20_f	00_P56980	25.746	187.7	4	3		BLPhi_n4_c20_f	00_P56980	26.292	183.8	4	3				BLPhi_n4_c20_f	00_P56980	25.9693	186.1	4	3
	BLPhi_n4_c20_f	01_O29181	60.903	208.3	278	11		BLPhi_n4_c20_f	01_O29181	56.869	223.1	278	11		BLPhi_n4_c20_f	01_O29181	60.474	209.8	278	11				BLPhi_n4_c20_f	01_O29181	59.4153	213.733	278	11
	BLPhi_n4_c20_f	02_P03630	103.246	247.7	110	1		BLPhi_n4_c20_f	02_P03630	105.517	242.4	110	1		BLPhi_n4_c20_f	02_P03630	102.715	249	110	1				BLPhi_n4_c20_f	02_P03630	103.826	246.367	110	1
	BLPhi_n4_c20_f	03_P02232	110.476	262.5	105	22		BLPhi_n4_c20_f	03_P02232	114.852	252.5	105	22		BLPhi_n4_c20_f	03_P02232	117.816	246.1	105	22				BLPhi_n4_c20_f	03_P02232	114.381	253.7	105	22
	BLPhi_n4_c20_f	04_P01111	133.665	284.7	189	112		BLPhi_n4_c20_f	04_P01111	131.557	289.3	189	112		BLPhi_n4_c20_f	04_P01111	138.559	274.7	189	112				BLPhi_n4_c20_f	04_P01111	134.594	282.9	189	112
	BLPhi_n4_c20_f	05_P05013	133.703	284.6	331	26		BLPhi_n4_c20_f	05_P05013	134.452	283.1	331	26		BLPhi_n4_c20_f	05_P05013	135.738	280.4	331	26				BLPhi_n4_c20_f	05_P05013	134.631	282.7	331	26
	BLPhi_n4_c20_f	06_P14942	147.874	302.3	155	24		BLPhi_n4_c20_f	06_P14942	143.827	310.8	155	24		BLPhi_n4_c20_f	06_P14942	146.415	305.3	155	24				BLPhi_n4_c20_f	06_P14942	146.039	306.133	155	24
	BLPhi_n4_c20_f	07_P00762	157.417	314.7	96	67		BLPhi_n4_c20_f	07_P00762	154.753	320.1	96	67		BLPhi_n4_c20_f	07_P00762	161.745	306.2	96	67				BLPhi_n4_c20_f	07_P00762	157.972	313.667	96	67
	BLPhi_n4_c20_f	08_P53765	155.723	329.7	380	58		BLPhi_n4_c20_f	08_P53765	155.836	329.5	380	58		BLPhi_n4_c20_f	08_P53765	166.903	307.6	380	58				BLPhi_n4_c20_f	08_P53765	159.487	322.267	380	58
	BLPhi_n4_c20_f	09_Q8ZGB4	180.995	401.6	431	196		BLPhi_n4_c20_f	09_Q8ZGB4	179.736	404.4	431	196		BLPhi_n4_c20_f	09_Q8ZGB4	187.536	387.6	431	196				BLPhi_n4_c20_f	09_Q8ZGB4	182.756	397.867	431	196
	BLPhi_n4_c20_f	10_P03989	184.771	394.5	343	128		BLPhi_n4_c20_f	10_P03989	185.284	393.4	343	128		BLPhi_n4_c20_f	10_P03989	187.953	387.8	343	128				BLPhi_n4_c20_f	10_P03989	186.003	391.9	343	128
	BLPhi_n4_c20_f	11_P07327	188.854	399.8	209	103		BLPhi_n4_c20_f	11_P07327	191.098	395.1	209	103		BLPhi_n4_c20_f	11_P07327	195.578	386.1	209	103				BLPhi_n4_c20_f	11_P07327	191.843	393.667	209	103
	BLPhi_n4_c20_f	12_P01008	199.686	467.9	214	17		BLPhi_n4_c20_f	12_P01008	197.79	472.4	214	17		BLPhi_n4_c20_f	12_P01008	205.617	454.4	214	17				BLPhi_n4_c20_f	12_P01008	201.031	464.9	214	17
	BLPhi_n4_c20_f	13_P10635	202.201	494.9	275	37		BLPhi_n4_c20_f	13_P10635	200.378	499.4	275	37		BLPhi_n4_c20_f	13_P10635	209.696	477.2	275	37				BLPhi_n4_c20_f	13_P10635	204.092	490.5	275	37
	BLPhi_n4_c20_f	14_P58229	206.754	497.7	148	6		BLPhi_n4_c20_f	14_P58229	207.269	496.4	148	6		BLPhi_n4_c20_f	14_P58229	211.019	487.6	148	6				BLPhi_n4_c20_f	14_P58229	208.347	493.9	148	6
	BLPhi_n4_c20_f	15_P25705	192.254	579.2	1412	960		BLPhi_n4_c20_f	15_P25705	191.692	580.9	1412	960		BLPhi_n4_c20_f	15_P25705	198.081	562.1	1412	960				BLPhi_n4_c20_f	15_P25705	194.009	574.067	1412	960
	BLPhi_n4_c20_f	16_P03435	208.573	547.4	238	94		BLPhi_n4_c20_f	16_P03435	211.419	540	238	94		BLPhi_n4_c20_f	16_P03435	216.292	527.9	238	94				BLPhi_n4_c20_f	16_P03435	212.095	538.433	238	94
	BLPhi_n4_c20_f	17_P42357	211.914	624.3	618	120		BLPhi_n4_c20_f	17_P42357	211.415	625.7	618	120		BLPhi_n4_c20_f	17_P42357	215.948	612.6	618	120				BLPhi_n4_c20_f	17_P42357	213.092	620.867	618	120
	BLPhi_n4_c20_f	18_P21177	214.431	684.6	559	124		BLPhi_n4_c20_f	18_P21177	216.725	677.3	559	124		BLPhi_n4_c20_f	18_P21177	220.572	665.5	559	124				BLPhi_n4_c20_f	18_P21177	217.243	675.8	559	124
	BLPhi_n4_c20_f	19_O60341	147.349	1164.3	18684	1324		BLPhi_n4_c20_f	19_O60341	146.224	1173.2	18684	1324		BLPhi_n4_c20_f	19_O60341	144.066	1190.8	18684	1324				BLPhi_n4_c20_f	19_O60341	145.88	1176.1	18684	1324
	BLPhi_n4_c20_f	20_P27895	210.034	958.7	1421	730		BLPhi_n4_c20_f	20_P27895	215.308	935.2	1421	730		BLPhi_n4_c20_f	20_P27895	216.738	929	1421	730				BLPhi_n4_c20_f	20_P27895	214.027	940.967	1421	730
	BLPhi_n4_c20_f	21_Q8LLD0	221.76	949.8	1094	19		BLPhi_n4_c20_f	21_Q8LLD0	219.088	961.3	1094	19		BLPhi_n4_c20_f	21_Q8LLD0	225.612	933.6	1094	19				BLPhi_n4_c20_f	21_Q8LLD0	222.153	948.233	1094	19
	BLPhi_n4_c20_f	22_P07756	216.292	1396.4	751	280		BLPhi_n4_c20_f	22_P07756	206.279	1464.2	751	280		BLPhi_n4_c20_f	22_P07756	222.325	1358.5	751	280				BLPhi_n4_c20_f	22_P07756	214.965	1406.37	751	280
	BLPhi_n4_c20_f	23_P04775	146.849	2749.2	9317	961		BLPhi_n4_c20_f	23_P04775	144.951	2785.2	9317	961		BLPhi_n4_c20_f	23_P04775	151.224	2669.7	9317	961				BLPhi_n4_c20_f	23_P04775	147.675	2734.7	9317	961
	BLPhi_n4_c20_f	24_P19096	177.906	2834.1	1709	157		BLPhi_n4_c20_f	24_P19096	181.729	2774.5	1709	157		BLPhi_n4_c20_f	24_P19096	178.711	2821.3	1709	157				BLPhi_n4_c20_f	24_P19096	179.449	2809.97	1709	157
	BLPhi_n4_c20_f	25_P28167	145.873	4148	11423	3082		BLPhi_n4_c20_f	25_P28167	145.454	4159.9	11423	3082		BLPhi_n4_c20_f	25_P28167	145.803	4150	11423	3082				BLPhi_n4_c20_f	25_P28167	145.71	4152.63	11423	3082
	BLPhi_n4_c20_f	26_P0C6B8	183.727	3906	1110	186		BLPhi_n4_c20_f	26_P0C6B8	183.877	3902.8	1110	186		BLPhi_n4_c20_f	26_P0C6B8	181.52	3953.5	1110	186				BLPhi_n4_c20_f	26_P0C6B8	183.041	3920.77	1110	186
	BLPhi_n4_c20_f	27_P20930	142.07	5755.7	10988	3797		BLPhi_n4_c20_f	27_P20930	142.782	5727	10988	3797		BLPhi_n4_c20_f	27_P20930	140.702	5811.7	10988	3797				BLPhi_n4_c20_f	27_P20930	141.851	5764.8	10988	3797
	BLPhi_n4_c20_f	28_P08519	219.424	4173.5	448	145		BLPhi_n4_c20_f	28_P08519	219.167	4178.4	448	145		BLPhi_n4_c20_f	28_P08519	209.999	4360.9	448	145				BLPhi_n4_c20_f	28_P08519	216.197	4237.6	448	145
	BLPhi_n4_c20_f	29_Q7TMA5	169.351	5639.4	2131	496		BLPhi_n4_c20_f	29_Q7TMA5	171.095	5581.9	2131	496		BLPhi_n4_c20_f	29_Q7TMA5	172.03	5551.6	2131	496				BLPhi_n4_c20_f	29_Q7TMA5	170.825	5590.97	2131	496
	BLPhi_n4_c20_f	30_P33450	154.215	6720.4	7590	1656		BLPhi_n4_c20_f	30_P33450	152.669	6788.5	7590	1656		BLPhi_n4_c20_f	30_P33450	158.656	6532.3	7590	1656				BLPhi_n4_c20_f	30_P33450	155.18	6680.4	7590	1656
	BLPhi_n4_c20_f	31_Q9UKN1	186.867	5902.8	2048	1267		BLPhi_n4_c20_f	31_Q9UKN1	186.512	5914	2048	1267		BLPhi_n4_c20_f	31_Q9UKN1	202.236	5454.2	2048	1267				BLPhi_n4_c20_f	31_Q9UKN1	191.872	5757	2048	1267
	BLPhi_n4_c21	00_P56980	23.851	202.6	10	3		BLPhi_n4_c21	00_P56980	22.845	211.5	10	3		BLPhi_n4_c21	00_P56980	23.601	204.8	10	3				BLPhi_n4_c21	00_P56980	23.4323	206.3	10	3
	BLPhi_n4_c21	01_O29181	55.116	230.2	184	11		BLPhi_n4_c21	01_O29181	55.473	228.7	184	11		BLPhi_n4_c21	01_O29181	56.6	224.1	184	11				BLPhi_n4_c21	01_O29181	55.7297	227.667	184	11
	BLPhi_n4_c21	02_P03630	89.163	286.8	207	1		BLPhi_n4_c21	02_P03630	92.532	276.4	207	1		BLPhi_n4_c21	02_P03630	93.395	273.8	207	1				BLPhi_n4_c21	02_P03630	91.6967	279	207	1
	BLPhi_n4_c21	03_P02232	93.777	309.2	292	37		BLPhi_n4_c21	03_P02232	97.094	298.6	292	37		BLPhi_n4_c21	03_P02232	99.688	290.9	292	37				BLPhi_n4_c21	03_P02232	96.853	299.567	292	37
	BLPhi_n4_c21	04_P01111	114.415	332.6	390	227		BLPhi_n4_c21	04_P01111	111.785	340.4	390	227		BLPhi_n4_c21	04_P01111	119.058	319.6	390	227				BLPhi_n4_c21	04_P01111	115.086	330.867	390	227
	BLPhi_n4_c21	05_P05013	112.68	337.7	253	48		BLPhi_n4_c21	05_P05013	111.323	341.9	253	48		BLPhi_n4_c21	05_P05013	113.973	333.9	253	48				BLPhi_n4_c21	05_P05013	112.659	337.833	253	48
	BLPhi_n4_c21	06_P14942	124.62	358.7	324	26		BLPhi_n4_c21	06_P14942	122.179	365.9	324	26		BLPhi_n4_c21	06_P14942	126.464	353.5	324	26				BLPhi_n4_c21	06_P14942	124.421	359.367	324	26
	BLPhi_n4_c21	07_P00762	128.242	386.3	881	498		BLPhi_n4_c21	07_P00762	129.913	381.3	881	498		BLPhi_n4_c21	07_P00762	130.811	378.7	881	498				BLPhi_n4_c21	07_P00762	129.655	382.1	881	498
	BLPhi_n4_c21	08_P53765	128.991	398.1	643	359		BLPhi_n4_c21	08_P53765	129.005	398	643	359		BLPhi_n4_c21	08_P53765	132.917	386.3	643	359				BLPhi_n4_c21	08_P53765	130.304	394.133	643	359
	BLPhi_n4_c21	09_Q8ZGB4	144.351	503.6	714	242		BLPhi_n4_c21	09_Q8ZGB4	144.956	501.5	714	242		BLPhi_n4_c21	09_Q8ZGB4	145.695	498.9	714	242				BLPhi_n4_c21	09_Q8ZGB4	145.001	501.333	714	242
	BLPhi_n4_c21	10_P03989	140.57	518.5	1354	136		BLPhi_n4_c21	10_P03989	141.178	516.3	1354	136		BLPhi_n4_c21	10_P03989	142.997	509.7	1354	136				BLPhi_n4_c21	10_P03989	141.582	514.833	1354	136
	BLPhi_n4_c21	11_P07327	145.34	519.5	594	127		BLPhi_n4_c21	11_P07327	142.971	528.1	594	127		BLPhi_n4_c21	11_P07327	148.667	507.9	594	127				BLPhi_n4_c21	11_P07327	145.659	518.5	594	127
	BLPhi_n4_c21	12_P01008	150.851	619.4	753	49		BLPhi_n4_c21	12_P01008	152.307	613.4	753	49		BLPhi_n4_c21	12_P01008	154.79	603.6	753	49				BLPhi_n4_c21	12_P01008	152.649	612.133	753	49
	BLPhi_n4_c21	13_P10635	150.208	666.2	1000	140		BLPhi_n4_c21	13_P10635	153.145	653.5	1000	140		BLPhi_n4_c21	13_P10635	155.601	643.2	1000	140				BLPhi_n4_c21	13_P10635	152.985	654.3	1000	140
	BLPhi_n4_c21	14_P58229	152.249	675.8	950	36		BLPhi_n4_c21	14_P58229	153.341	671	950	36		BLPhi_n4_c21	14_P58229	157.983	651.3	950	36				BLPhi_n4_c21	14_P58229	154.524	666.033	950	36
	BLPhi_n4_c21	15_P25705	147.557	754.6	2177	997		BLPhi_n4_c21	15_P25705	148.291	750.9	2177	997		BLPhi_n4_c21	15_P25705	152.296	731.1	2177	997				BLPhi_n4_c21	15_P25705	149.381	745.533	2177	997
	BLPhi_n4_c21	16_P03435	157.132	726.6	733	174		BLPhi_n4_c21	16_P03435	156.539	729.3	733	174		BLPhi_n4_c21	16_P03435	161.008	709.1	733	174				BLPhi_n4_c21	16_P03435	158.226	721.667	733	174
	BLPhi_n4_c21	17_P42357	158.448	834.9	1362	213		BLPhi_n4_c21	17_P42357	157.248	841.3	1362	213		BLPhi_n4_c21	17_P42357	159.002	832	1362	213				BLPhi_n4_c21	17_P42357	158.233	836.067	1362	213
	BLPhi_n4_c21	18_P21177	159.403	920.9	1484	234		BLPhi_n4_c21	18_P21177	159.481	920.4	1484	234		BLPhi_n4_c21	18_P21177	162.143	905.3	1484	234				BLPhi_n4_c21	18_P21177	160.342	915.533	1484	234
	BLPhi_n4_c21	19_O60341	114.24	1501.7	28719	1743		BLPhi_n4_c21	19_O60341	112.693	1522.3	28719	1743		BLPhi_n4_c21	19_O60341	109.909	1560.9	28719	1743				BLPhi_n4_c21	19_O60341	112.281	1528.3	28719	1743
	BLPhi_n4_c21	20_P27895	159.096	1265.6	2512	1248		BLPhi_n4_c21	20_P27895	160.37	1255.6	2512	1248		BLPhi_n4_c21	20_P27895	162.394	1239.9	2512	1248				BLPhi_n4_c21	20_P27895	160.62	1253.7	2512	1248
	BLPhi_n4_c21	21_Q8LLD0	167.952	1254.1	1104	23		BLPhi_n4_c21	21_Q8LLD0	167.94	1254.1	1104	23		BLPhi_n4_c21	21_Q8LLD0	170.538	1235	1104	23				BLPhi_n4_c21	21_Q8LLD0	168.81	1247.73	1104	23
	BLPhi_n4_c21	22_P07756	160.431	1882.7	1870	403		BLPhi_n4_c21	22_P07756	160.305	1884.1	1870	403		BLPhi_n4_c21	22_P07756	162.555	1858.1	1870	403				BLPhi_n4_c21	22_P07756	161.097	1874.97	1870	403
	BLPhi_n4_c21	23_P04775	136.299	2962	7408	624		BLPhi_n4_c21	23_P04775	134.922	2992.3	7408	624		BLPhi_n4_c21	23_P04775	136.941	2948.1	7408	624				BLPhi_n4_c21	23_P04775	136.054	2967.47	7408	624
	BLPhi_n4_c21	24_P19096	133.188	3785.6	7240	342		BLPhi_n4_c21	24_P19096	134.386	3751.9	7240	342		BLPhi_n4_c21	24_P19096	130.091	3875.8	7240	342				BLPhi_n4_c21	24_P19096	132.555	3804.43	7240	342
	BLPhi_n4_c21	25_P28167	103.534	5844.3	24219	4398		BLPhi_n4_c21	25_P28167	101.828	5942.2	24219	4398		BLPhi_n4_c21	25_P28167	102.281	5915.9	24219	4398				BLPhi_n4_c21	25_P28167	102.548	5900.8	24219	4398
	BLPhi_n4_c21	26_P0C6B8	146.701	4891.9	2497	401		BLPhi_n4_c21	26_P0C6B8	146.831	4887.5	2497	401		BLPhi_n4_c21	26_P0C6B8	145.832	4921	2497	401				BLPhi_n4_c21	26_P0C6B8	146.455	4900.13	2497	401
	BLPhi_n4_c21	27_P20930	152.092	5376.4	3206	1376		BLPhi_n4_c21	27_P20930	152.474	5363	3206	1376		BLPhi_n4_c21	27_P20930	152.209	5372.3	3206	1376				BLPhi_n4_c21	27_P20930	152.258	5370.57	3206	1376
	BLPhi_n4_c21	28_P08519	155.314	5896.3	1849	672		BLPhi_n4_c21	28_P08519	155.408	5892.7	1849	672		BLPhi_n4_c21	28_P08519	165.892	5520.3	1849	672				BLPhi_n4_c21	28_P08519	158.871	5769.77	1849	672
	BLPhi_n4_c21	29_Q7TMA5	131.313	7273	6175	892		BLPhi_n4_c21	29_Q7TMA5	131.112	7284.2	6175	892		BLPhi_n4_c21	29_Q7TMA5	129.247	7389.2	6175	892				BLPhi_n4_c21	29_Q7TMA5	130.557	7315.47	6175	892
	BLPhi_n4_c21	30_P33450	112.577	9206.1	14970	2346		BLPhi_n4_c21	30_P33450	112.551	9208.1	14970	2346		BLPhi_n4_c21	30_P33450	111.148	9324.4	14970	2346				BLPhi_n4_c21	30_P33450	112.092	9246.2	14970	2346
	BLPhi_n4_c21	31_Q9UKN1	132.24	8341.2	6732	3703		BLPhi_n4_c21	31_Q9UKN1	132.345	8334.6	6732	3703		BLPhi_n4_c21	31_Q9UKN1	126.855	8695.3	6732	3703				BLPhi_n4_c21	31_Q9UKN1	130.48	8457.03	6732	3703
	BLPhi_n4_c21_f	00_P56980	25.864	186.8	3	3		BLPhi_n4_c21_f	00_P56980	26.231	184.2	3	3		BLPhi_n4_c21_f	00_P56980	26.603	181.7	3	3				BLPhi_n4_c21_f	00_P56980	26.2327	184.233	3	3
	BLPhi_n4_c21_f	01_O29181	61.062	207.7	23	11		BLPhi_n4_c21_f	01_O29181	57.621	220.2	23	11		BLPhi_n4_c21_f	01_O29181	58.573	216.6	23	11				BLPhi_n4_c21_f	01_O29181	59.0853	214.833	23	11
	BLPhi_n4_c21_f	02_P03630	98.466	259.7	20	1		BLPhi_n4_c21_f	02_P03630	106.007	241.2	20	1		BLPhi_n4_c21_f	02_P03630	106.264	240.7	20	1				BLPhi_n4_c21_f	02_P03630	103.579	247.2	20	1
	BLPhi_n4_c21_f	03_P02232	116.359	249.2	29	22		BLPhi_n4_c21_f	03_P02232	112.811	257	29	22		BLPhi_n4_c21_f	03_P02232	115.82	250.4	29	22				BLPhi_n4_c21_f	03_P02232	114.997	252.2	29	22
	BLPhi_n4_c21_f	04_P01111	132.962	286.2	116	112		BLPhi_n4_c21_f	04_P01111	133.128	285.9	116	112		BLPhi_n4_c21_f	04_P01111	143.145	265.9	116	112				BLPhi_n4_c21_f	04_P01111	136.412	279.333	116	112
	BLPhi_n4_c21_f	05_P05013	138.242	275.3	25	23		BLPhi_n4_c21_f	05_P05013	139.32	273.2	25	23		BLPhi_n4_c21_f	05_P05013	142.777	266.5	25	23				BLPhi_n4_c21_f	05_P05013	140.113	271.667	25	23
	BLPhi_n4_c21_f	06_P14942	149.271	299.5	31	22		BLPhi_n4_c21_f	06_P14942	148.145	301.7	31	22		BLPhi_n4_c21_f	06_P14942	149.529	298.9	31	22				BLPhi_n4_c21_f	06_P14942	148.982	300.033	31	22
	BLPhi_n4_c21_f	07_P00762	157.387	314.7	66	57		BLPhi_n4_c21_f	07_P00762	155.178	319.2	66	57		BLPhi_n4_c21_f	07_P00762	166.921	296.8	66	57				BLPhi_n4_c21_f	07_P00762	159.829	310.233	66	57
	BLPhi_n4_c21_f	08_P53765	157.73	325.5	70	57		BLPhi_n4_c21_f	08_P53765	159.295	322.3	70	57		BLPhi_n4_c21_f	08_P53765	161.114	318.7	70	57				BLPhi_n4_c21_f	08_P53765	159.38	322.167	70	57
	BLPhi_n4_c21_f	09_Q8ZGB4	190.266	382	215	195		BLPhi_n4_c21_f	09_Q8ZGB4	188.986	384.6	215	195		BLPhi_n4_c21_f	09_Q8ZGB4	191.605	379.4	215	195				BLPhi_n4_c21_f	09_Q8ZGB4	190.286	382	215	195
	BLPhi_n4_c21_f	10_P03989	188.585	386.5	177	127		BLPhi_n4_c21_f	10_P03989	186.866	390.1	177	127		BLPhi_n4_c21_f	10_P03989	189.393	384.9	177	127				BLPhi_n4_c21_f	10_P03989	188.281	387.167	177	127
	BLPhi_n4_c21_f	11_P07327	188.131	401.4	102	84		BLPhi_n4_c21_f	11_P07327	189.989	397.4	102	84		BLPhi_n4_c21_f	11_P07327	195.648	385.9	102	84				BLPhi_n4_c21_f	11_P07327	191.256	394.9	102	84
	BLPhi_n4_c21_f	12_P01008	202.843	460.6	41	13		BLPhi_n4_c21_f	12_P01008	201.126	464.5	41	13		BLPhi_n4_c21_f	12_P01008	206.497	452.5	41	13				BLPhi_n4_c21_f	12_P01008	203.489	459.2	41	13
	BLPhi_n4_c21_f	13_P10635	205.846	486.2	70	32		BLPhi_n4_c21_f	13_P10635	203.216	492.5	70	32		BLPhi_n4_c21_f	13_P10635	211.896	472.3	70	32				BLPhi_n4_c21_f	13_P10635	206.986	483.667	70	32
	BLPhi_n4_c21_f	14_P58229	209.74	490.6	39	6		BLPhi_n4_c21_f	14_P58229	206.273	498.8	39	6		BLPhi_n4_c21_f	14_P58229	213.088	482.9	39	6				BLPhi_n4_c21_f	14_P58229	209.7	490.767	39	6
	BLPhi_n4_c21_f	15_P25705	199.232	558.9	1021	956		BLPhi_n4_c21_f	15_P25705	200.02	556.7	1021	956		BLPhi_n4_c21_f	15_P25705	204.585	544.3	1021	956				BLPhi_n4_c21_f	15_P25705	201.279	553.3	1021	956
	BLPhi_n4_c21_f	16_P03435	208.812	546.8	117	91		BLPhi_n4_c21_f	16_P03435	210.868	541.4	117	91		BLPhi_n4_c21_f	16_P03435	216.686	526.9	117	91				BLPhi_n4_c21_f	16_P03435	212.122	538.367	117	91
	BLPhi_n4_c21_f	17_P42357	218.258	606.1	140	96		BLPhi_n4_c21_f	17_P42357	221.632	596.9	140	96		BLPhi_n4_c21_f	17_P42357	224.991	588	140	96				BLPhi_n4_c21_f	17_P42357	221.627	597	140	96
	BLPhi_n4_c21_f	18_P21177	224.283	654.5	181	123		BLPhi_n4_c21_f	18_P21177	223.44	657	181	123		BLPhi_n4_c21_f	18_P21177	229.185	640.5	181	123				BLPhi_n4_c21_f	18_P21177	225.636	650.667	181	123
	BLPhi_n4_c21_f	19_O60341	164.235	1044.6	17466	1035		BLPhi_n4_c21_f	19_O60341	164.986	1039.8	17466	1035		BLPhi_n4_c21_f	19_O60341	159.168	1077.8	17466	1035				BLPhi_n4_c21_f	19_O60341	162.796	1054.07	17466	1035
	BLPhi_n4_c21_f	20_P27895	235.054	856.6	346	276		BLPhi_n4_c21_f	20_P27895	233.483	862.4	346	276		BLPhi_n4_c21_f	20_P27895	237.894	846.4	346	276				BLPhi_n4_c21_f	20_P27895	235.477	855.133	346	276
	BLPhi_n4_c21_f	21_Q8LLD0	239.514	879.4	54	2		BLPhi_n4_c21_f	21_Q8LLD0	240.574	875.5	54	2		BLPhi_n4_c21_f	21_Q8LLD0	243.749	864.1	54	2				BLPhi_n4_c21_f	21_Q8LLD0	241.279	873	54	2
	BLPhi_n4_c21_f	22_P07756	240.453	1256.1	334	270		BLPhi_n4_c21_f	22_P07756	241.511	1250.6	334	270		BLPhi_n4_c21_f	22_P07756	246.681	1224.4	334	270				BLPhi_n4_c21_f	22_P07756	242.882	1243.7	334	270
	BLPhi_n4_c21_f	23_P04775	207.046	1949.9	1208	181		BLPhi_n4_c21_f	23_P04775	205.919	1960.6	1208	181		BLPhi_n4_c21_f	23_P04775	207.967	1941.3	1208	181				BLPhi_n4_c21_f	23_P04775	206.977	1950.6	1208	181
	BLPhi_n4_c21_f	24_P19096	200.224	2518.2	546	85		BLPhi_n4_c21_f	24_P19096	199.414	2528.4	546	85		BLPhi_n4_c21_f	24_P19096	234.106	2153.7	546	85				BLPhi_n4_c21_f	24_P19096	211.248	2400.1	546	85
	BLPhi_n4_c21_f	25_P28167	168.884	3582.8	8752	2398		BLPhi_n4_c21_f	25_P28167	168.697	3586.8	8752	2398		BLPhi_n4_c21_f	25_P28167	173.042	3496.7	8752	2398				BLPhi_n4_c21_f	25_P28167	170.208	3555.43	8752	2398
	BLPhi_n4_c21_f	26_P0C6B8	213.73	3357.7	181	107		BLPhi_n4_c21_f	26_P0C6B8	213.635	3359.2	181	107		BLPhi_n4_c21_f	26_P0C6B8	233.854	3068.8	181	107				BLPhi_n4_c21_f	26_P0C6B8	220.406	3261.9	181	107
	BLPhi_n4_c21_f	27_P20930	239.434	3415.2	211	143		BLPhi_n4_c21_f	27_P20930	240.125	3405.4	211	143		BLPhi_n4_c21_f	27_P20930	237.975	3436.1	211	143				BLPhi_n4_c21_f	27_P20930	239.178	3418.9	211	143
	BLPhi_n4_c21_f	28_P08519	241.759	3788	207	117		BLPhi_n4_c21_f	28_P08519	242.031	3783.7	207	117		BLPhi_n4_c21_f	28_P08519	239.557	3822.8	207	117				BLPhi_n4_c21_f	28_P08519	241.116	3798.17	207	117
	BLPhi_n4_c21_f	29_Q7TMA5	193.161	4944.3	415	119		BLPhi_n4_c21_f	29_Q7TMA5	193.981	4923.4	415	119		BLPhi_n4_c21_f	29_Q7TMA5	227.369	4200.4	415	119				BLPhi_n4_c21_f	29_Q7TMA5	204.837	4689.37	415	119
	BLPhi_n4_c21_f	30_P33450	181.313	5716	4937	1143		BLPhi_n4_c21_f	30_P33450	180.182	5751.9	4937	1143		BLPhi_n4_c21_f	30_P33450	197.997	5234.4	4937	1143				BLPhi_n4_c21_f	30_P33450	186.497	5567.43	4937	1143
	BLPhi_n4_c21_f	31_Q9UKN1	231.126	4772.5	690	570		BLPhi_n4_c21_f	31_Q9UKN1	231.532	4764.1	690	570		BLPhi_n4_c21_f	31_Q9UKN1	229.872	4798.5	690	570				BLPhi_n4_c21_f	31_Q9UKN1	230.843	4778.37	690	570
	BLPhi_n5_c15	00_P56980	22.853	211.5	247	3		BLPhi_n5_c15	00_P56980	23.377	206.7	247	3		BLPhi_n5_c15	00_P56980	24.035	201.1	247	3				BLPhi_n5_c15	00_P56980	23.4217	206.433	247	3
	BLPhi_n5_c15	01_O29181	24.485	518.1	42770	12		BLPhi_n5_c15	01_O29181	24.157	525.1	42770	12		BLPhi_n5_c15	01_O29181	21.119	600.7	42770	12				BLPhi_n5_c15	01_O29181	23.2537	547.967	42770	12
	BLPhi_n5_c15	02_P03630	45.32	564.3	18539	1		BLPhi_n5_c15	02_P03630	45.393	563.4	18539	1		BLPhi_n5_c15	02_P03630	42.811	597.3	18539	1				BLPhi_n5_c15	02_P03630	44.508	575	18539	1
	BLPhi_n5_c15	03_P02232	50.883	569.8	16447	45		BLPhi_n5_c15	03_P02232	50.732	571.5	16447	45		BLPhi_n5_c15	03_P02232	47.628	608.8	16447	45				BLPhi_n5_c15	03_P02232	49.7477	583.367	16447	45
	BLPhi_n5_c15	04_P01111	59.24	642.4	15843	608		BLPhi_n5_c15	04_P01111	59.219	642.6	15843	608		BLPhi_n5_c15	04_P01111	59.025	644.8	15843	608				BLPhi_n5_c15	04_P01111	59.1613	643.267	15843	608
	BLPhi_n5_c15	05_P05013	50.57	752.6	27234	53		BLPhi_n5_c15	05_P05013	51.639	737	27234	53		BLPhi_n5_c15	05_P05013	47.001	809.7	27234	53				BLPhi_n5_c15	05_P05013	49.7367	766.433	27234	53
	BLPhi_n5_c15	06_P14942	59.767	747.9	20182	35		BLPhi_n5_c15	06_P14942	60.677	736.7	20182	35		BLPhi_n5_c15	06_P14942	55.854	800.3	20182	35				BLPhi_n5_c15	06_P14942	58.766	761.633	20182	35
	BLPhi_n5_c15	07_P00762	82.096	603.4	9214	514		BLPhi_n5_c15	07_P00762	81.149	610.4	9214	514		BLPhi_n5_c15	07_P00762	80.535	615.1	9214	514				BLPhi_n5_c15	07_P00762	81.26	609.633	9214	514
	BLPhi_n5_c15	08_P53765	63.765	805.2	24634	377		BLPhi_n5_c15	08_P53765	63.412	809.7	24634	377		BLPhi_n5_c15	08_P53765	61.277	837.9	24634	377				BLPhi_n5_c15	08_P53765	62.818	817.6	24634	377
	BLPhi_n5_c15	09_Q8ZGB4	69.822	1041.1	30590	254		BLPhi_n5_c15	09_Q8ZGB4	67.533	1076.4	30590	254		BLPhi_n5_c15	09_Q8ZGB4	62.344	1166	30590	254				BLPhi_n5_c15	09_Q8ZGB4	66.5663	1094.5	30590	254
	BLPhi_n5_c15	10_P03989	74.484	978.6	22333	155		BLPhi_n5_c15	10_P03989	76.353	954.7	22333	155		BLPhi_n5_c15	10_P03989	71.035	1026.1	22333	155				BLPhi_n5_c15	10_P03989	73.9573	986.467	22333	155
	BLPhi_n5_c15	11_P07327	71.548	1055.4	26454	204		BLPhi_n5_c15	11_P07327	72.515	1041.3	26454	204		BLPhi_n5_c15	11_P07327	68.111	1108.6	26454	204				BLPhi_n5_c15	11_P07327	70.7247	1068.43	26454	204
	BLPhi_n5_c15	12_P01008	74.428	1255.3	33999	161		BLPhi_n5_c15	12_P01008	72.718	1284.8	33999	161		BLPhi_n5_c15	12_P01008	69.83	1338	33999	161				BLPhi_n5_c15	12_P01008	72.3253	1292.7	33999	161
	BLPhi_n5_c15	13_P10635	75.594	1323.8	33828	368		BLPhi_n5_c15	13_P10635	73.793	1356.2	33828	368		BLPhi_n5_c15	13_P10635	71.369	1402.2	33828	368				BLPhi_n5_c15	13_P10635	73.5853	1360.73	33828	368
	BLPhi_n5_c15	14_P58229	83.232	1236.2	31875	937		BLPhi_n5_c15	14_P58229	82.482	1247.5	31875	937		BLPhi_n5_c15	14_P58229	80.998	1270.3	31875	937				BLPhi_n5_c15	14_P58229	82.2373	1251.33	31875	937
	BLPhi_n5_c15	15_P25705	64.318	1731.3	53583	1383		BLPhi_n5_c15	15_P25705	62.712	1775.6	53583	1383		BLPhi_n5_c15	15_P25705	59.353	1876.1	53583	1383				BLPhi_n5_c15	15_P25705	62.1277	1794.33	53583	1383
	BLPhi_n5_c15	16_P03435	77.864	1466.3	33678	280		BLPhi_n5_c15	16_P03435	75.773	1506.7	33678	280		BLPhi_n5_c15	16_P03435	73.685	1549.4	33678	280				BLPhi_n5_c15	16_P03435	75.774	1507.47	33678	280
	BLPhi_n5_c15	17_P42357	51.028	2592.5	67359	301		BLPhi_n5_c15	17_P42357	49.618	2666.2	67359	301		BLPhi_n5_c15	17_P42357	49.94	2649	67359	301				BLPhi_n5_c15	17_P42357	50.1953	2635.9	67359	301
	BLPhi_n5_c15	18_P21177	62.048	2365.8	46919	379		BLPhi_n5_c15	18_P21177	61.904	2371.2	46919	379		BLPhi_n5_c15	18_P21177	60.155	2440.2	46919	379				BLPhi_n5_c15	18_P21177	61.369	2392.4	46919	379
	BLPhi_n5_c15	19_O60341	49.371	3474.8	92194	3687		BLPhi_n5_c15	19_O60341	48.172	3561.3	92194	3687		BLPhi_n5_c15	19_O60341	46.418	3695.9	92194	3687				BLPhi_n5_c15	19_O60341	47.987	3577.33	92194	3687
	BLPhi_n5_c15	20_P27895	44.454	4529.6	93937	10669		BLPhi_n5_c15	20_P27895	43.957	4580.8	93937	10669		BLPhi_n5_c15	20_P27895	43.472	4631.9	93937	10669				BLPhi_n5_c15	20_P27895	43.961	4580.77	93937	10669
	BLPhi_n5_c15	21_Q8LLD0	44.486	4734.5	90068	203		BLPhi_n5_c15	21_Q8LLD0	44.282	4756.3	90068	203		BLPhi_n5_c15	21_Q8LLD0	44.967	4683.9	90068	203				BLPhi_n5_c15	21_Q8LLD0	44.5783	4724.9	90068	203
	BLPhi_n5_c15	22_P07756	49.947	6047.2	83259	977		BLPhi_n5_c15	22_P07756	48.941	6171.5	83259	977		BLPhi_n5_c15	22_P07756	50.95	5928.1	83259	977				BLPhi_n5_c15	22_P07756	49.946	6048.93	83259	977
	BLPhi_n5_c15	23_P04775	41.674	9687.5	136398	2440		BLPhi_n5_c15	23_P04775	41.007	9845.1	136398	2440		BLPhi_n5_c15	23_P04775	41.763	9667	136398	2440				BLPhi_n5_c15	23_P04775	41.4813	9733.2	136398	2440
	BLPhi_n5_c15	24_P19096	44.13	11425.4	118110	720		BLPhi_n5_c15	24_P19096	44.079	11438.5	118110	720		BLPhi_n5_c15	24_P19096	44.554	11316.5	118110	720				BLPhi_n5_c15	24_P19096	44.2543	11393.5	118110	720
	BLPhi_n5_c15	25_P28167	41.723	14502.3	136677	9825		BLPhi_n5_c15	25_P28167	41.897	14441.9	136677	9825		BLPhi_n5_c15	25_P28167	42.374	14279.6	136677	9825				BLPhi_n5_c15	25_P28167	41.998	14407.9	136677	9825
	BLPhi_n5_c15	26_P0C6B8	52.456	13680.7	83623	1369		BLPhi_n5_c15	26_P0C6B8	52.055	13786.1	83623	1369		BLPhi_n5_c15	26_P0C6B8	53.011	13537.5	83623	1369				BLPhi_n5_c15	26_P0C6B8	52.5073	13668.1	83623	1369
	BLPhi_n5_c15	27_P20930	44.072	18554	119876	10580		BLPhi_n5_c15	27_P20930	44.908	18208.7	119876	10580		BLPhi_n5_c15	27_P20930	44.993	18174.4	119876	10580				BLPhi_n5_c15	27_P20930	44.6577	18312.4	119876	10580
	BLPhi_n5_c15	28_P08519	78.347	11688.7	32693	949		BLPhi_n5_c15	28_P08519	78.273	11699.7	32693	949		BLPhi_n5_c15	28_P08519	78.552	11658.2	32693	949				BLPhi_n5_c15	28_P08519	78.3907	11682.2	32693	949
	BLPhi_n5_c15	29_Q7TMA5	34.153	27963.5	183463	6199		BLPhi_n5_c15	29_Q7TMA5	34.044	28053.1	183463	6199		BLPhi_n5_c15	29_Q7TMA5	34.145	27970.2	183463	6199				BLPhi_n5_c15	29_Q7TMA5	34.114	27995.6	183463	6199
	BLPhi_n5_c15	30_P33450	34.299	30216.6	175610	4931		BLPhi_n5_c15	30_P33450	34.231	30276.3	175610	4931		BLPhi_n5_c15	30_P33450	34.337	30183.2	175610	4931				BLPhi_n5_c15	30_P33450	34.289	30225.4	175610	4931
	BLPhi_n5_c15	31_Q9UKN1	39.01	28275.5	147477	15086		BLPhi_n5_c15	31_Q9UKN1	38.536	28623.6	147477	15086		BLPhi_n5_c15	31_Q9UKN1	38.599	28577	147477	15086				BLPhi_n5_c15	31_Q9UKN1	38.715	28492	147477	15086
	BLPhi_n5_c15_f	00_P56980	24.934	193.8	16	3		BLPhi_n5_c15_f	00_P56980	26.966	179.2	16	3		BLPhi_n5_c15_f	00_P56980	25.039	193	16	3				BLPhi_n5_c15_f	00_P56980	25.6463	188.667	16	3
	BLPhi_n5_c15_f	01_O29181	39.42	321.8	6617	11		BLPhi_n5_c15_f	01_O29181	40.051	316.7	6617	11		BLPhi_n5_c15_f	01_O29181	38.397	330.4	6617	11				BLPhi_n5_c15_f	01_O29181	39.2893	322.967	6617	11
	BLPhi_n5_c15_f	02_P03630	74.958	341.2	2429	1		BLPhi_n5_c15_f	02_P03630	73.828	346.4	2429	1		BLPhi_n5_c15_f	02_P03630	74.755	342.1	2429	1				BLPhi_n5_c15_f	02_P03630	74.5137	343.233	2429	1
	BLPhi_n5_c15_f	03_P02232	84.134	344.6	1689	23		BLPhi_n5_c15_f	03_P02232	86.946	333.5	1689	23		BLPhi_n5_c15_f	03_P02232	88.258	328.5	1689	23				BLPhi_n5_c15_f	03_P02232	86.446	335.533	1689	23
	BLPhi_n5_c15_f	04_P01111	105.165	361.9	1520	126		BLPhi_n5_c15_f	04_P01111	110.846	343.3	1520	126		BLPhi_n5_c15_f	04_P01111	109.623	347.2	1520	126				BLPhi_n5_c15_f	04_P01111	108.545	350.8	1520	126
	BLPhi_n5_c15_f	05_P05013	91.332	416.7	3576	28		BLPhi_n5_c15_f	05_P05013	88.684	429.1	3576	28		BLPhi_n5_c15_f	05_P05013	90.945	418.5	3576	28				BLPhi_n5_c15_f	05_P05013	90.3203	421.433	3576	28
	BLPhi_n5_c15_f	06_P14942	111.205	402	2051	21		BLPhi_n5_c15_f	06_P14942	108.054	413.7	2051	21		BLPhi_n5_c15_f	06_P14942	112.582	397.1	2051	21				BLPhi_n5_c15_f	06_P14942	110.614	404.267	2051	21
	BLPhi_n5_c15_f	07_P00762	138.053	358.8	813	62		BLPhi_n5_c15_f	07_P00762	128.961	384.1	813	62		BLPhi_n5_c15_f	07_P00762	141.343	350.5	813	62				BLPhi_n5_c15_f	07_P00762	136.119	364.467	813	62
	BLPhi_n5_c15_f	08_P53765	113.837	451	3223	31		BLPhi_n5_c15_f	08_P53765	111.479	460.6	3223	31		BLPhi_n5_c15_f	08_P53765	112.469	456.5	3223	31				BLPhi_n5_c15_f	08_P53765	112.595	456.033	3223	31
	BLPhi_n5_c15_f	09_Q8ZGB4	122.943	591.3	3619	195		BLPhi_n5_c15_f	09_Q8ZGB4	122.643	592.7	3619	195		BLPhi_n5_c15_f	09_Q8ZGB4	123.781	587.2	3619	195				BLPhi_n5_c15_f	09_Q8ZGB4	123.122	590.4	3619	195
	BLPhi_n5_c15_f	10_P03989	129.424	563.2	2534	130		BLPhi_n5_c15_f	10_P03989	135.208	539.1	2534	130		BLPhi_n5_c15_f	10_P03989	137.158	531.4	2534	130				BLPhi_n5_c15_f	10_P03989	133.93	544.567	2534	130
	BLPhi_n5_c15_f	11_P07327	132.723	568.9	2603	107		BLPhi_n5_c15_f	11_P07327	136.663	552.5	2603	107		BLPhi_n5_c15_f	11_P07327	139.194	542.5	2603	107				BLPhi_n5_c15_f	11_P07327	136.193	554.633	2603	107
	BLPhi_n5_c15_f	12_P01008	134.507	694.6	3631	31		BLPhi_n5_c15_f	12_P01008	135.49	689.6	3631	31		BLPhi_n5_c15_f	12_P01008	138.914	672.6	3631	31				BLPhi_n5_c15_f	12_P01008	136.304	685.6	3631	31
	BLPhi_n5_c15_f	13_P10635	136.505	733.1	3929	58		BLPhi_n5_c15_f	13_P10635	138.087	724.7	3929	58		BLPhi_n5_c15_f	13_P10635	138.043	725	3929	58				BLPhi_n5_c15_f	13_P10635	137.545	727.6	3929	58
	BLPhi_n5_c15_f	14_P58229	152.793	673.4	3230	83		BLPhi_n5_c15_f	14_P58229	153.581	670	3230	83		BLPhi_n5_c15_f	14_P58229	155.017	663.8	3230	83				BLPhi_n5_c15_f	14_P58229	153.797	669.067	3230	83
	BLPhi_n5_c15_f	15_P25705	123.584	901	6700	980		BLPhi_n5_c15_f	15_P25705	123.999	898	6700	980		BLPhi_n5_c15_f	15_P25705	123.872	898.9	6700	980				BLPhi_n5_c15_f	15_P25705	123.818	899.3	6700	980
	BLPhi_n5_c15_f	16_P03435	146.17	781.1	3722	164		BLPhi_n5_c15_f	16_P03435	147.891	772	3722	164		BLPhi_n5_c15_f	16_P03435	148.038	771.2	3722	164				BLPhi_n5_c15_f	16_P03435	147.366	774.767	3722	164
	BLPhi_n5_c15_f	17_P42357	116.111	1139.4	8205	173		BLPhi_n5_c15_f	17_P42357	120.565	1097.3	8205	173		BLPhi_n5_c15_f	17_P42357	114.395	1156.5	8205	173				BLPhi_n5_c15_f	17_P42357	117.024	1131.07	8205	173
	BLPhi_n5_c15_f	18_P21177	144.492	1015.9	4689	149		BLPhi_n5_c15_f	18_P21177	144.199	1018	4689	149		BLPhi_n5_c15_f	18_P21177	137.957	1064	4689	149				BLPhi_n5_c15_f	18_P21177	142.216	1032.63	4689	149
	BLPhi_n5_c15_f	19_O60341	104.441	1642.6	26418	1941		BLPhi_n5_c15_f	19_O60341	103.905	1651.1	26418	1941		BLPhi_n5_c15_f	19_O60341	98.377	1743.9	26418	1941				BLPhi_n5_c15_f	19_O60341	102.241	1679.2	26418	1941
	BLPhi_n5_c15_f	20_P27895	104.232	1931.8	14794	4542		BLPhi_n5_c15_f	20_P27895	103.445	1946.5	14794	4542		BLPhi_n5_c15_f	20_P27895	103.655	1942.6	14794	4542				BLPhi_n5_c15_f	20_P27895	103.777	1940.3	14794	4542
	BLPhi_n5_c15_f	21_Q8LLD0	109.493	1923.6	13721	97		BLPhi_n5_c15_f	21_Q8LLD0	108.776	1936.3	13721	97		BLPhi_n5_c15_f	21_Q8LLD0	108.213	1946.4	13721	97				BLPhi_n5_c15_f	21_Q8LLD0	108.827	1935.43	13721	97
	BLPhi_n5_c15_f	22_P07756	123.402	2447.6	10890	354		BLPhi_n5_c15_f	22_P07756	119.408	2529.5	10890	354		BLPhi_n5_c15_f	22_P07756	120.696	2502.5	10890	354				BLPhi_n5_c15_f	22_P07756	121.169	2493.2	10890	354
	BLPhi_n5_c15_f	23_P04775	94.351	4279	25098	1547		BLPhi_n5_c15_f	23_P04775	88.518	4560.9	25098	1547		BLPhi_n5_c15_f	23_P04775	96.407	4187.7	25098	1547				BLPhi_n5_c15_f	23_P04775	93.092	4342.53	25098	1547
	BLPhi_n5_c15_f	24_P19096	111.051	4540.3	15343	391		BLPhi_n5_c15_f	24_P19096	113.667	4435.8	15343	391		BLPhi_n5_c15_f	24_P19096	111.202	4534.1	15343	391				BLPhi_n5_c15_f	24_P19096	111.973	4503.4	15343	391
	BLPhi_n5_c15_f	25_P28167	78.803	7678.4	51753	6996		BLPhi_n5_c15_f	25_P28167	77.767	7780.7	51753	6996		BLPhi_n5_c15_f	25_P28167	78.339	7723.8	51753	6996				BLPhi_n5_c15_f	25_P28167	78.303	7727.63	51753	6996
	BLPhi_n5_c15_f	26_P0C6B8	125.779	5705.6	11526	495		BLPhi_n5_c15_f	26_P0C6B8	126.26	5683.8	11526	495		BLPhi_n5_c15_f	26_P0C6B8	124.557	5761.5	11526	495				BLPhi_n5_c15_f	26_P0C6B8	125.532	5716.97	11526	495
	BLPhi_n5_c15_f	27_P20930	98.603	8293	24515	6184		BLPhi_n5_c15_f	27_P20930	98.071	8338	24515	6184		BLPhi_n5_c15_f	27_P20930	96.992	8430.7	24515	6184				BLPhi_n5_c15_f	27_P20930	97.8887	8353.9	24515	6184
	BLPhi_n5_c15_f	28_P08519	156.369	5856.5	3926	203		BLPhi_n5_c15_f	28_P08519	155.303	5896.7	3926	203		BLPhi_n5_c15_f	28_P08519	157.363	5819.5	3926	203				BLPhi_n5_c15_f	28_P08519	156.345	5857.57	3926	203
	BLPhi_n5_c15_f	29_Q7TMA5	87.292	10940.8	29735	3511		BLPhi_n5_c15_f	29_Q7TMA5	87.233	10948.2	29735	3511		BLPhi_n5_c15_f	29_Q7TMA5	86.678	11018.3	29735	3511				BLPhi_n5_c15_f	29_Q7TMA5	87.0677	10969.1	29735	3511
	BLPhi_n5_c15_f	30_P33450	80.469	12879.3	36080	3306		BLPhi_n5_c15_f	30_P33450	80.351	12898.2	36080	3306		BLPhi_n5_c15_f	30_P33450	79.665	13009.3	36080	3306				BLPhi_n5_c15_f	30_P33450	80.1617	12928.9	36080	3306
	BLPhi_n5_c15_f	31_Q9UKN1	78.496	14052.2	43936	11401		BLPhi_n5_c15_f	31_Q9UKN1	77.806	14176.9	43936	11401		BLPhi_n5_c15_f	31_Q9UKN1	78.04	14134.2	43936	11401				BLPhi_n5_c15_f	31_Q9UKN1	78.114	14121.1	43936	11401
	BLPhi_n5_c16	00_P56980	23.199	208.3	27	3		BLPhi_n5_c16	00_P56980	24.146	200.1	27	3		BLPhi_n5_c16	00_P56980	23.808	203	27	3				BLPhi_n5_c16	00_P56980	23.7177	203.8	27	3
	BLPhi_n5_c16	01_O29181	36.488	347.7	7994	11		BLPhi_n5_c16	01_O29181	37.411	339.1	7994	11		BLPhi_n5_c16	01_O29181	37.203	341	7994	11				BLPhi_n5_c16	01_O29181	37.034	342.6	7994	11
	BLPhi_n5_c16	02_P03630	58.318	438.5	6878	1		BLPhi_n5_c16	02_P03630	58.719	435.5	6878	1		BLPhi_n5_c16	02_P03630	58.24	439.1	6878	1				BLPhi_n5_c16	02_P03630	58.4257	437.7	6878	1
	BLPhi_n5_c16	03_P02232	73.308	395.5	3975	42		BLPhi_n5_c16	03_P02232	71.23	407.1	3975	42		BLPhi_n5_c16	03_P02232	71.958	403	3975	42				BLPhi_n5_c16	03_P02232	72.1653	401.867	3975	42
	BLPhi_n5_c16	04_P01111	75.75	502.4	5521	350		BLPhi_n5_c16	04_P01111	78.293	486.1	5521	350		BLPhi_n5_c16	04_P01111	79.389	479.4	5521	350				BLPhi_n5_c16	04_P01111	77.8107	489.3	5521	350
	BLPhi_n5_c16	05_P05013	67.006	568	9563	46		BLPhi_n5_c16	05_P05013	67.705	562.1	9563	46		BLPhi_n5_c16	05_P05013	65.697	579.3	9563	46				BLPhi_n5_c16	05_P05013	66.8027	569.8	9563	46
	BLPhi_n5_c16	06_P14942	82.049	544.8	6477	29		BLPhi_n5_c16	06_P14942	81.721	547	6477	29		BLPhi_n5_c16	06_P14942	81.414	549.1	6477	29				BLPhi_n5_c16	06_P14942	81.728	546.967	6477	29
	BLPhi_n5_c16	07_P00762	108.684	455.8	2549	445		BLPhi_n5_c16	07_P00762	109.345	453	2549	445		BLPhi_n5_c16	07_P00762	112.148	441.7	2549	445				BLPhi_n5_c16	07_P00762	110.059	450.167	2549	445
	BLPhi_n5_c16	08_P53765	85.572	600	8124	341		BLPhi_n5_c16	08_P53765	85.729	598.9	8124	341		BLPhi_n5_c16	08_P53765	84.967	604.3	8124	341				BLPhi_n5_c16	08_P53765	85.4227	601.067	8124	341
	BLPhi_n5_c16	09_Q8ZGB4	91.66	793	9666	247		BLPhi_n5_c16	09_Q8ZGB4	91.469	794.7	9666	247		BLPhi_n5_c16	09_Q8ZGB4	90.874	799.9	9666	247				BLPhi_n5_c16	09_Q8ZGB4	91.3343	795.867	9666	247
	BLPhi_n5_c16	10_P03989	90.868	802.2	10001	149		BLPhi_n5_c16	10_P03989	90.66	804	10001	149		BLPhi_n5_c16	10_P03989	90.381	806.5	10001	149				BLPhi_n5_c16	10_P03989	90.6363	804.233	10001	149
	BLPhi_n5_c16	11_P07327	104.492	722.6	5940	172		BLPhi_n5_c16	11_P07327	105.348	716.8	5940	172		BLPhi_n5_c16	11_P07327	107.297	703.7	5940	172				BLPhi_n5_c16	11_P07327	105.712	714.367	5940	172
	BLPhi_n5_c16	12_P01008	97.997	953.4	11836	115		BLPhi_n5_c16	12_P01008	97.427	959	11836	115		BLPhi_n5_c16	12_P01008	95.618	977.1	11836	115				BLPhi_n5_c16	12_P01008	97.014	963.167	11836	115
	BLPhi_n5_c16	13_P10635	102.01	981	11178	233		BLPhi_n5_c16	13_P10635	101.544	985.5	11178	233		BLPhi_n5_c16	13_P10635	99.52	1005.6	11178	233				BLPhi_n5_c16	13_P10635	101.025	990.7	11178	233
	BLPhi_n5_c16	14_P58229	133.86	768.7	3735	60		BLPhi_n5_c16	14_P58229	132.575	776.1	3735	60		BLPhi_n5_c16	14_P58229	134.806	763.3	3735	60				BLPhi_n5_c16	14_P58229	133.747	769.367	3735	60
	BLPhi_n5_c16	15_P25705	100.17	1111.6	14311	1119		BLPhi_n5_c16	15_P25705	98.06	1135.5	14311	1119		BLPhi_n5_c16	15_P25705	94.875	1173.7	14311	1119				BLPhi_n5_c16	15_P25705	97.7017	1140.27	14311	1119
	BLPhi_n5_c16	16_P03435	108.646	1050.8	10506	221		BLPhi_n5_c16	16_P03435	105.86	1078.5	10506	221		BLPhi_n5_c16	16_P03435	107.106	1066	10506	221				BLPhi_n5_c16	16_P03435	107.204	1065.1	10506	221
	BLPhi_n5_c16	17_P42357	84.707	1561.8	20470	240		BLPhi_n5_c16	17_P42357	84.695	1562	20470	240		BLPhi_n5_c16	17_P42357	84.727	1561.4	20470	240				BLPhi_n5_c16	17_P42357	84.7097	1561.73	20470	240
	BLPhi_n5_c16	18_P21177	97.25	1509.4	15833	267		BLPhi_n5_c16	18_P21177	97.24	1509.6	15833	267		BLPhi_n5_c16	18_P21177	95.422	1538.3	15833	267				BLPhi_n5_c16	18_P21177	96.6373	1519.1	15833	267
	BLPhi_n5_c16	19_O60341	67.379	2546.1	53962	3048		BLPhi_n5_c16	19_O60341	67.232	2551.7	53962	3048		BLPhi_n5_c16	19_O60341	63.933	2683.4	53962	3048				BLPhi_n5_c16	19_O60341	66.1813	2593.73	53962	3048
	BLPhi_n5_c16	20_P27895	69.138	2912.4	34915	6900		BLPhi_n5_c16	20_P27895	69.127	2912.9	34915	6900		BLPhi_n5_c16	20_P27895	68.867	2923.9	34915	6900				BLPhi_n5_c16	20_P27895	69.044	2916.4	34915	6900
	BLPhi_n5_c16	21_Q8LLD0	71.514	2945.2	32820	143		BLPhi_n5_c16	21_Q8LLD0	70.843	2973	32820	143		BLPhi_n5_c16	21_Q8LLD0	72.634	2899.8	32820	143				BLPhi_n5_c16	21_Q8LLD0	71.6637	2939.33	32820	143
	BLPhi_n5_c16	22_P07756	84.703	3565.8	24559	625		BLPhi_n5_c16	22_P07756	83.946	3598	24559	625		BLPhi_n5_c16	22_P07756	84.913	3557	24559	625				BLPhi_n5_c16	22_P07756	84.5207	3573.6	24559	625
	BLPhi_n5_c16	23_P04775	56.635	7128.5	69005	2174		BLPhi_n5_c16	23_P04775	57.44	7028.6	69005	2174		BLPhi_n5_c16	23_P04775	58.055	6954.2	69005	2174				BLPhi_n5_c16	23_P04775	57.3767	7037.1	69005	2174
	BLPhi_n5_c16	24_P19096	67.849	7431.2	47752	519		BLPhi_n5_c16	24_P19096	67.49	7470.7	47752	519		BLPhi_n5_c16	24_P19096	67.532	7466.1	47752	519				BLPhi_n5_c16	24_P19096	67.6237	7456	47752	519
	BLPhi_n5_c16	25_P28167	51.208	11816	96739	9131		BLPhi_n5_c16	25_P28167	51.43	11765.1	96739	9131		BLPhi_n5_c16	25_P28167	51.837	11672.8	96739	9131				BLPhi_n5_c16	25_P28167	51.4917	11751.3	96739	9131
	BLPhi_n5_c16	26_P0C6B8	76.41	9391.9	35513	1039		BLPhi_n5_c16	26_P0C6B8	76.447	9387.4	35513	1039		BLPhi_n5_c16	26_P0C6B8	76.847	9338.6	35513	1039				BLPhi_n5_c16	26_P0C6B8	76.568	9372.63	35513	1039
	BLPhi_n5_c16	27_P20930	49.489	16523.3	96836	10389		BLPhi_n5_c16	27_P20930	50.042	16340.7	96836	10389		BLPhi_n5_c16	27_P20930	49.993	16356.7	96836	10389				BLPhi_n5_c16	27_P20930	49.8413	16406.9	96836	10389
	BLPhi_n5_c16	28_P08519	104.847	8734.4	14662	853		BLPhi_n5_c16	28_P08519	104.982	8723.2	14662	853		BLPhi_n5_c16	28_P08519	101.517	9020.9	14662	853				BLPhi_n5_c16	28_P08519	103.782	8826.17	14662	853
	BLPhi_n5_c16	29_Q7TMA5	57.127	16718	64447	4408		BLPhi_n5_c16	29_Q7TMA5	56.748	16829.6	64447	4408		BLPhi_n5_c16	29_Q7TMA5	57.63	16572	64447	4408				BLPhi_n5_c16	29_Q7TMA5	57.1683	16706.5	64447	4408
	BLPhi_n5_c16	30_P33450	49.426	20968.5	87103	4371		BLPhi_n5_c16	30_P33450	49.578	20904.3	87103	4371		BLPhi_n5_c16	30_P33450	50.499	20523.1	87103	4371				BLPhi_n5_c16	30_P33450	49.8343	20798.6	87103	4371
	BLPhi_n5_c16	31_Q9UKN1	48.67	22663.7	98376	14825		BLPhi_n5_c16	31_Q9UKN1	48.569	22710.9	98376	14825		BLPhi_n5_c16	31_Q9UKN1	49.22	22410.6	98376	14825				BLPhi_n5_c16	31_Q9UKN1	48.8197	22595.1	98376	14825
	BLPhi_n5_c16_f	00_P56980	24.926	193.9	5	3		BLPhi_n5_c16_f	00_P56980	26.266	184	5	3		BLPhi_n5_c16_f	00_P56980	26.568	181.9	5	3				BLPhi_n5_c16_f	00_P56980	25.92	186.6	5	3
	BLPhi_n5_c16_f	01_O29181	57.356	221.2	752	11		BLPhi_n5_c16_f	01_O29181	56.721	223.6	752	11		BLPhi_n5_c16_f	01_O29181	54.108	234.4	752	11				BLPhi_n5_c16_f	01_O29181	56.0617	226.4	752	11
	BLPhi_n5_c16_f	02_P03630	91.892	278.3	748	1		BLPhi_n5_c16_f	02_P03630	92.496	276.5	748	1		BLPhi_n5_c16_f	02_P03630	91.199	280.4	748	1				BLPhi_n5_c16_f	02_P03630	91.8623	278.4	748	1
	BLPhi_n5_c16_f	03_P02232	102.117	283.9	376	20		BLPhi_n5_c16_f	03_P02232	105.998	273.5	376	20		BLPhi_n5_c16_f	03_P02232	108.274	267.8	376	20				BLPhi_n5_c16_f	03_P02232	105.463	275.067	376	20
	BLPhi_n5_c16_f	04_P01111	118.914	320	501	121		BLPhi_n5_c16_f	04_P01111	126.593	300.6	501	121		BLPhi_n5_c16_f	04_P01111	131.713	288.9	501	121				BLPhi_n5_c16_f	04_P01111	125.74	303.167	501	121
	BLPhi_n5_c16_f	05_P05013	111.099	342.5	1085	25		BLPhi_n5_c16_f	05_P05013	113.328	335.8	1085	25		BLPhi_n5_c16_f	05_P05013	117.912	322.8	1085	25				BLPhi_n5_c16_f	05_P05013	114.113	333.7	1085	25
	BLPhi_n5_c16_f	06_P14942	136.598	327.2	528	11		BLPhi_n5_c16_f	06_P14942	133.052	336	528	11		BLPhi_n5_c16_f	06_P14942	132.325	337.8	528	11				BLPhi_n5_c16_f	06_P14942	133.992	333.667	528	11
	BLPhi_n5_c16_f	07_P00762	150.028	330.2	176	52		BLPhi_n5_c16_f	07_P00762	151.407	327.2	176	52		BLPhi_n5_c16_f	07_P00762	157.393	314.7	176	52				BLPhi_n5_c16_f	07_P00762	152.943	324.033	176	52
	BLPhi_n5_c16_f	08_P53765	138.701	370.2	904	16		BLPhi_n5_c16_f	08_P53765	135.624	378.6	904	16		BLPhi_n5_c16_f	08_P53765	142.508	360.3	904	16				BLPhi_n5_c16_f	08_P53765	138.944	369.7	904	16
	BLPhi_n5_c16_f	09_Q8ZGB4	161.162	451	1076	143		BLPhi_n5_c16_f	09_Q8ZGB4	162.696	446.8	1076	143		BLPhi_n5_c16_f	09_Q8ZGB4	167.299	434.5	1076	143				BLPhi_n5_c16_f	09_Q8ZGB4	163.719	444.1	1076	143
	BLPhi_n5_c16_f	10_P03989	158.487	459.9	1115	130		BLPhi_n5_c16_f	10_P03989	158.408	460.2	1115	130		BLPhi_n5_c16_f	10_P03989	165.474	440.5	1115	130				BLPhi_n5_c16_f	10_P03989	160.79	453.533	1115	130
	BLPhi_n5_c16_f	11_P07327	177.424	425.6	463	81		BLPhi_n5_c16_f	11_P07327	178.44	423.2	463	81		BLPhi_n5_c16_f	11_P07327	183.744	410.9	463	81				BLPhi_n5_c16_f	11_P07327	179.869	419.9	463	81
	BLPhi_n5_c16_f	12_P01008	176.018	530.8	1058	16		BLPhi_n5_c16_f	12_P01008	174.546	535.3	1058	16		BLPhi_n5_c16_f	12_P01008	180.473	517.7	1058	16				BLPhi_n5_c16_f	12_P01008	177.012	527.933	1058	16
	BLPhi_n5_c16_f	13_P10635	183.817	544.4	938	34		BLPhi_n5_c16_f	13_P10635	183.845	544.3	938	34		BLPhi_n5_c16_f	13_P10635	189.653	527.7	938	34				BLPhi_n5_c16_f	13_P10635	185.772	538.8	938	34
	BLPhi_n5_c16_f	14_P58229	197.939	519.8	247	4		BLPhi_n5_c16_f	14_P58229	203.853	504.7	247	4		BLPhi_n5_c16_f	14_P58229	207.07	496.9	247	4				BLPhi_n5_c16_f	14_P58229	202.954	507.133	247	4
	BLPhi_n5_c16_f	15_P25705	172.639	645	2090	957		BLPhi_n5_c16_f	15_P25705	173.257	642.7	2090	957		BLPhi_n5_c16_f	15_P25705	178.188	624.9	2090	957				BLPhi_n5_c16_f	15_P25705	174.695	637.533	2090	957
	BLPhi_n5_c16_f	16_P03435	190.481	599.4	1026	100		BLPhi_n5_c16_f	16_P03435	190.13	600.5	1026	100		BLPhi_n5_c16_f	16_P03435	196.215	581.9	1026	100				BLPhi_n5_c16_f	16_P03435	192.275	593.933	1026	100
	BLPhi_n5_c16_f	17_P42357	173.887	760.8	2224	127		BLPhi_n5_c16_f	17_P42357	165.053	801.5	2224	127		BLPhi_n5_c16_f	17_P42357	171.606	770.9	2224	127				BLPhi_n5_c16_f	17_P42357	170.182	777.733	2224	127
	BLPhi_n5_c16_f	18_P21177	196.427	747.3	1364	135		BLPhi_n5_c16_f	18_P21177	195.786	749.7	1364	135		BLPhi_n5_c16_f	18_P21177	201.254	729.4	1364	135				BLPhi_n5_c16_f	18_P21177	197.822	742.133	1364	135
	BLPhi_n5_c16_f	19_O60341	126.6	1355.1	20624	1480		BLPhi_n5_c16_f	19_O60341	128.423	1335.9	20624	1480		BLPhi_n5_c16_f	19_O60341	122.099	1405.1	20624	1480				BLPhi_n5_c16_f	19_O60341	125.707	1365.37	20624	1480
	BLPhi_n5_c16_f	20_P27895	155.671	1293.5	5257	2350		BLPhi_n5_c16_f	20_P27895	146.968	1370.1	5257	2350		BLPhi_n5_c16_f	20_P27895	148.615	1354.9	5257	2350				BLPhi_n5_c16_f	20_P27895	150.418	1339.5	5257	2350
	BLPhi_n5_c16_f	21_Q8LLD0	161.611	1303.3	4318	48		BLPhi_n5_c16_f	21_Q8LLD0	154.943	1359.3	4318	48		BLPhi_n5_c16_f	21_Q8LLD0	161.035	1307.9	4318	48				BLPhi_n5_c16_f	21_Q8LLD0	159.196	1323.5	4318	48
	BLPhi_n5_c16_f	22_P07756	180.354	1674.7	2239	291		BLPhi_n5_c16_f	22_P07756	184.614	1636	2239	291		BLPhi_n5_c16_f	22_P07756	181.524	1663.9	2239	291				BLPhi_n5_c16_f	22_P07756	182.164	1658.2	2239	291
	BLPhi_n5_c16_f	23_P04775	119.135	3388.8	13711	1309		BLPhi_n5_c16_f	23_P04775	122.193	3304	13711	1309		BLPhi_n5_c16_f	23_P04775	125.373	3220.2	13711	1309				BLPhi_n5_c16_f	23_P04775	122.234	3304.33	13711	1309
	BLPhi_n5_c16_f	24_P19096	147.329	3422.3	5658	280		BLPhi_n5_c16_f	24_P19096	150.86	3342.2	5658	280		BLPhi_n5_c16_f	24_P19096	147.501	3418.3	5658	280				BLPhi_n5_c16_f	24_P19096	148.563	3394.27	5658	280
	BLPhi_n5_c16_f	25_P28167	84.337	7174.6	45851	6389		BLPhi_n5_c16_f	25_P28167	86.945	6959.4	45851	6389		BLPhi_n5_c16_f	25_P28167	86.41	7002.4	45851	6389				BLPhi_n5_c16_f	25_P28167	85.8973	7045.47	45851	6389
	BLPhi_n5_c16_f	26_P0C6B8	158.029	4541.2	3909	362		BLPhi_n5_c16_f	26_P0C6B8	158.59	4525.1	3909	362		BLPhi_n5_c16_f	26_P0C6B8	160.396	4474.2	3909	362				BLPhi_n5_c16_f	26_P0C6B8	159.005	4513.5	3909	362
	BLPhi_n5_c16_f	27_P20930	109.35	7478	19103	5876		BLPhi_n5_c16_f	27_P20930	109.821	7445.9	19103	5876		BLPhi_n5_c16_f	27_P20930	107.705	7592.1	19103	5876				BLPhi_n5_c16_f	27_P20930	108.959	7505.33	19103	5876
	BLPhi_n5_c16_f	28_P08519	172.536	5307.7	1694	156		BLPhi_n5_c16_f	28_P08519	172.38	5312.5	1694	156		BLPhi_n5_c16_f	28_P08519	174.127	5259.2	1694	156				BLPhi_n5_c16_f	28_P08519	173.014	5293.13	1694	156
	BLPhi_n5_c16_f	29_Q7TMA5	142.065	6722.6	6607	1292		BLPhi_n5_c16_f	29_Q7TMA5	143.765	6643.1	6607	1292		BLPhi_n5_c16_f	29_Q7TMA5	139.633	6839.6	6607	1292				BLPhi_n5_c16_f	29_Q7TMA5	141.821	6735.1	6607	1292
	BLPhi_n5_c16_f	30_P33450	113.136	9160.5	17037	2670		BLPhi_n5_c16_f	30_P33450	113.013	9170.5	17037	2670		BLPhi_n5_c16_f	30_P33450	111.441	9299.9	17037	2670				BLPhi_n5_c16_f	30_P33450	112.53	9210.3	17037	2670
	BLPhi_n5_c16_f	31_Q9UKN1	96.721	11404.3	25782	10629		BLPhi_n5_c16_f	31_Q9UKN1	97.356	11330	25782	10629		BLPhi_n5_c16_f	31_Q9UKN1	96.932	11379.5	25782	10629				BLPhi_n5_c16_f	31_Q9UKN1	97.003	11371.3	25782	10629
	BLPhi_n5_c17	00_P56980	24.058	200.9	12	3		BLPhi_n5_c17	00_P56980	22.752	212.4	12	3		BLPhi_n5_c17	00_P56980	23.119	209	12	3				BLPhi_n5_c17	00_P56980	23.3097	207.433	12	3
	BLPhi_n5_c17	01_O29181	37.792	335.7	7994	11		BLPhi_n5_c17	01_O29181	36.424	348.3	7994	11		BLPhi_n5_c17	01_O29181	35.803	354.3	7994	11				BLPhi_n5_c17	01_O29181	36.673	346.1	7994	11
	BLPhi_n5_c17	02_P03630	80.419	318	1040	1		BLPhi_n5_c17	02_P03630	81.179	315	1040	1		BLPhi_n5_c17	02_P03630	83.24	307.2	1040	1				BLPhi_n5_c17	02_P03630	81.6127	313.4	1040	1
	BLPhi_n5_c17	03_P02232	84.818	341.9	1576	39		BLPhi_n5_c17	03_P02232	81.966	353.8	1576	39		BLPhi_n5_c17	03_P02232	81.804	354.5	1576	39				BLPhi_n5_c17	03_P02232	82.8627	350.067	1576	39
	BLPhi_n5_c17	04_P01111	96.734	393.4	2109	299		BLPhi_n5_c17	04_P01111	97.024	392.2	2109	299		BLPhi_n5_c17	04_P01111	97.821	389	2109	299				BLPhi_n5_c17	04_P01111	97.193	391.533	2109	299
	BLPhi_n5_c17	05_P05013	84.473	450.5	3913	40		BLPhi_n5_c17	05_P05013	83.18	457.5	3913	40		BLPhi_n5_c17	05_P05013	87.039	437.2	3913	40				BLPhi_n5_c17	05_P05013	84.8973	448.4	3913	40
	BLPhi_n5_c17	06_P14942	89.825	497.7	4440	29		BLPhi_n5_c17	06_P14942	90.222	495.5	4440	29		BLPhi_n5_c17	06_P14942	92.819	481.6	4440	29				BLPhi_n5_c17	06_P14942	90.9553	491.6	4440	29
	BLPhi_n5_c17	07_P00762	117.319	422.2	1782	357		BLPhi_n5_c17	07_P00762	116.015	427	1782	357		BLPhi_n5_c17	07_P00762	119.877	413.2	1782	357				BLPhi_n5_c17	07_P00762	117.737	420.8	1782	357
	BLPhi_n5_c17	08_P53765	106.68	481.3	3063	335		BLPhi_n5_c17	08_P53765	104.905	489.5	3063	335		BLPhi_n5_c17	08_P53765	111.136	462	3063	335				BLPhi_n5_c17	08_P53765	107.574	477.6	3063	335
	BLPhi_n5_c17	09_Q8ZGB4	110.022	660.7	4928	245		BLPhi_n5_c17	09_Q8ZGB4	110.528	657.7	4928	245		BLPhi_n5_c17	09_Q8ZGB4	112.43	646.5	4928	245				BLPhi_n5_c17	09_Q8ZGB4	110.993	654.967	4928	245
	BLPhi_n5_c17	10_P03989	116.141	627.6	3741	141		BLPhi_n5_c17	10_P03989	114.8	634.9	3741	141		BLPhi_n5_c17	10_P03989	120.089	607	3741	141				BLPhi_n5_c17	10_P03989	117.01	623.167	3741	141
	BLPhi_n5_c17	11_P07327	127.35	592.9	2500	140		BLPhi_n5_c17	11_P07327	126.509	596.9	2500	140		BLPhi_n5_c17	11_P07327	131.364	574.8	2500	140				BLPhi_n5_c17	11_P07327	128.408	588.2	2500	140
	BLPhi_n5_c17	12_P01008	124.156	752.5	4527	49		BLPhi_n5_c17	12_P01008	122.745	761.2	4527	49		BLPhi_n5_c17	12_P01008	124.642	749.6	4527	49				BLPhi_n5_c17	12_P01008	123.848	754.433	4527	49
	BLPhi_n5_c17	13_P10635	121.939	820.7	5613	206		BLPhi_n5_c17	13_P10635	120.585	829.9	5613	206		BLPhi_n5_c17	13_P10635	120.429	831	5613	206				BLPhi_n5_c17	13_P10635	120.984	827.2	5613	206
	BLPhi_n5_c17	14_P58229	147.046	699.7	1590	34		BLPhi_n5_c17	14_P58229	147.549	697.4	1590	34		BLPhi_n5_c17	14_P58229	151.23	680.4	1590	34				BLPhi_n5_c17	14_P58229	148.608	692.5	1590	34
	BLPhi_n5_c17	15_P25705	117.512	947.6	6859	1092		BLPhi_n5_c17	15_P25705	118.21	942	6859	1092		BLPhi_n5_c17	15_P25705	121.716	914.8	6859	1092				BLPhi_n5_c17	15_P25705	119.146	934.8	6859	1092
	BLPhi_n5_c17	16_P03435	136.323	837.5	3870	200		BLPhi_n5_c17	16_P03435	136.598	835.8	3870	200		BLPhi_n5_c17	16_P03435	139.043	821.1	3870	200				BLPhi_n5_c17	16_P03435	137.321	831.467	3870	200
	BLPhi_n5_c17	17_P42357	112.795	1172.9	8329	224		BLPhi_n5_c17	17_P42357	112.835	1172.4	8329	224		BLPhi_n5_c17	17_P42357	112.574	1175.2	8329	224				BLPhi_n5_c17	17_P42357	112.735	1173.5	8329	224
	BLPhi_n5_c17	18_P21177	114.216	1285.2	10103	246		BLPhi_n5_c17	18_P21177	114.504	1282	10103	246		BLPhi_n5_c17	18_P21177	109.393	1341.9	10103	246				BLPhi_n5_c17	18_P21177	112.704	1303.03	10103	246
	BLPhi_n5_c17	19_O60341	80.013	2144.1	42130	2658		BLPhi_n5_c17	19_O60341	78.887	2174.7	42130	2658		BLPhi_n5_c17	19_O60341	77.284	2219.8	42130	2658				BLPhi_n5_c17	19_O60341	78.728	2179.53	42130	2658
	BLPhi_n5_c17	20_P27895	106.136	1897.2	11715	3549		BLPhi_n5_c17	20_P27895	105.38	1910.8	11715	3549		BLPhi_n5_c17	20_P27895	106.067	1898.4	11715	3549				BLPhi_n5_c17	20_P27895	105.861	1902.13	11715	3549
	BLPhi_n5_c17	21_Q8LLD0	92.568	2275.3	17559	109		BLPhi_n5_c17	21_Q8LLD0	92.68	2272.6	17559	109		BLPhi_n5_c17	21_Q8LLD0	96.778	2176.3	17559	109				BLPhi_n5_c17	21_Q8LLD0	94.0087	2241.4	17559	109
	BLPhi_n5_c17	22_P07756	120.268	2511.4	9177	502		BLPhi_n5_c17	22_P07756	119.114	2535.7	9177	502		BLPhi_n5_c17	22_P07756	117.096	2579.4	9177	502				BLPhi_n5_c17	22_P07756	118.826	2542.17	9177	502
	BLPhi_n5_c17	23_P04775	73.305	5507.5	40865	1957		BLPhi_n5_c17	23_P04775	71.907	5614.5	40865	1957		BLPhi_n5_c17	23_P04775	75.639	5337.5	40865	1957				BLPhi_n5_c17	23_P04775	73.617	5486.5	40865	1957
	BLPhi_n5_c17	24_P19096	97.306	5181.6	18686	397		BLPhi_n5_c17	24_P19096	94.577	5331.1	18686	397		BLPhi_n5_c17	24_P19096	96.779	5209.8	18686	397				BLPhi_n5_c17	24_P19096	96.2207	5240.83	18686	397
	BLPhi_n5_c17	25_P28167	86.587	6988.1	27028	5730		BLPhi_n5_c17	25_P28167	86.926	6960.9	27028	5730		BLPhi_n5_c17	25_P28167	86.384	7004.6	27028	5730				BLPhi_n5_c17	25_P28167	86.6323	6984.53	27028	5730
	BLPhi_n5_c17	26_P0C6B8	107.684	6664.3	13608	595		BLPhi_n5_c17	26_P0C6B8	106.572	6733.9	13608	595		BLPhi_n5_c17	26_P0C6B8	106.36	6747.2	13608	595				BLPhi_n5_c17	26_P0C6B8	106.872	6715.13	13608	595
	BLPhi_n5_c17	27_P20930	72.847	11225.1	44245	8182		BLPhi_n5_c17	27_P20930	73.134	11181	44245	8182		BLPhi_n5_c17	27_P20930	73.154	11178	44245	8182				BLPhi_n5_c17	27_P20930	73.045	11194.7	44245	8182
	BLPhi_n5_c17	28_P08519	142.758	6414.9	3155	609		BLPhi_n5_c17	28_P08519	143.968	6361	3155	609		BLPhi_n5_c17	28_P08519	141.403	6476.4	3155	609				BLPhi_n5_c17	28_P08519	142.71	6417.43	3155	609
	BLPhi_n5_c17	29_Q7TMA5	83.93	11379.1	27287	2916		BLPhi_n5_c17	29_Q7TMA5	83.668	11414.7	27287	2916		BLPhi_n5_c17	29_Q7TMA5	83.128	11488.8	27287	2916				BLPhi_n5_c17	29_Q7TMA5	83.5753	11427.5	27287	2916
	BLPhi_n5_c17	30_P33450	75.751	13681.5	35481	3017		BLPhi_n5_c17	30_P33450	75.741	13683.4	35481	3017		BLPhi_n5_c17	30_P33450	75.77	13678	35481	3017				BLPhi_n5_c17	30_P33450	75.754	13681	35481	3017
	BLPhi_n5_c17	31_Q9UKN1	112.75	9783	10870	4364		BLPhi_n5_c17	31_Q9UKN1	112.639	9792.7	10870	4364		BLPhi_n5_c17	31_Q9UKN1	110.542	9978.4	10870	4364				BLPhi_n5_c17	31_Q9UKN1	111.977	9851.37	10870	4364
	BLPhi_n5_c17_f	00_P56980	25.527	189.3	3	3		BLPhi_n5_c17_f	00_P56980	25.869	186.8	3	3		BLPhi_n5_c17_f	00_P56980	24.156	200.1	3	3				BLPhi_n5_c17_f	00_P56980	25.184	192.067	3	3
	BLPhi_n5_c17_f	01_O29181	56.622	224	752	11		BLPhi_n5_c17_f	01_O29181	58.528	216.7	752	11		BLPhi_n5_c17_f	01_O29181	54.382	233.3	752	11				BLPhi_n5_c17_f	01_O29181	56.5107	224.667	752	11
	BLPhi_n5_c17_f	02_P03630	101.901	251	96	1		BLPhi_n5_c17_f	02_P03630	102.775	248.8	96	1		BLPhi_n5_c17_f	02_P03630	106.073	241.1	96	1				BLPhi_n5_c17_f	02_P03630	103.583	246.967	96	1
	BLPhi_n5_c17_f	03_P02232	107.771	269	136	20		BLPhi_n5_c17_f	03_P02232	109.21	265.5	136	20		BLPhi_n5_c17_f	03_P02232	119.437	242.8	136	20				BLPhi_n5_c17_f	03_P02232	112.139	259.1	136	20
	BLPhi_n5_c17_f	04_P01111	130.029	292.7	205	92		BLPhi_n5_c17_f	04_P01111	134.327	283.3	205	92		BLPhi_n5_c17_f	04_P01111	137.182	277.4	205	92				BLPhi_n5_c17_f	04_P01111	133.846	284.467	205	92
	BLPhi_n5_c17_f	05_P05013	128.528	296.1	402	22		BLPhi_n5_c17_f	05_P05013	123.564	308	402	22		BLPhi_n5_c17_f	05_P05013	132.763	286.7	402	22				BLPhi_n5_c17_f	05_P05013	128.285	296.933	402	22
	BLPhi_n5_c17_f	06_P14942	137.413	325.3	320	11		BLPhi_n5_c17_f	06_P14942	143.871	310.7	320	11		BLPhi_n5_c17_f	06_P14942	141.324	316.3	320	11				BLPhi_n5_c17_f	06_P14942	140.869	317.433	320	11
	BLPhi_n5_c17_f	07_P00762	151.781	326.4	111	42		BLPhi_n5_c17_f	07_P00762	156.784	315.9	111	42		BLPhi_n5_c17_f	07_P00762	157.263	315	111	42				BLPhi_n5_c17_f	07_P00762	155.276	319.1	111	42
	BLPhi_n5_c17_f	08_P53765	156.561	328	239	10		BLPhi_n5_c17_f	08_P53765	153.842	333.8	239	10		BLPhi_n5_c17_f	08_P53765	162.17	316.6	239	10				BLPhi_n5_c17_f	08_P53765	157.524	326.133	239	10
	BLPhi_n5_c17_f	09_Q8ZGB4	182.531	398.2	520	141		BLPhi_n5_c17_f	09_Q8ZGB4	176.89	410.9	520	141		BLPhi_n5_c17_f	09_Q8ZGB4	181.618	400.2	520	141				BLPhi_n5_c17_f	09_Q8ZGB4	180.346	403.1	520	141
	BLPhi_n5_c17_f	10_P03989	177.319	411.1	393	128		BLPhi_n5_c17_f	10_P03989	181.318	402	393	128		BLPhi_n5_c17_f	10_P03989	187.99	387.7	393	128				BLPhi_n5_c17_f	10_P03989	182.209	400.267	393	128
	BLPhi_n5_c17_f	11_P07327	187.315	403.1	200	62		BLPhi_n5_c17_f	11_P07327	184.412	409.5	200	62		BLPhi_n5_c17_f	11_P07327	194.443	388.3	200	62				BLPhi_n5_c17_f	11_P07327	188.723	400.3	200	62
	BLPhi_n5_c17_f	12_P01008	197.726	472.5	355	9		BLPhi_n5_c17_f	12_P01008	193.962	481.7	355	9		BLPhi_n5_c17_f	12_P01008	198.986	469.5	355	9				BLPhi_n5_c17_f	12_P01008	196.891	474.567	355	9
	BLPhi_n5_c17_f	13_P10635	199.861	500.7	355	28		BLPhi_n5_c17_f	13_P10635	200.401	499.4	355	28		BLPhi_n5_c17_f	13_P10635	201.72	496.1	355	28				BLPhi_n5_c17_f	13_P10635	200.661	498.733	355	28
	BLPhi_n5_c17_f	14_P58229	207.755	495.3	91	4		BLPhi_n5_c17_f	14_P58229	209.374	491.4	91	4		BLPhi_n5_c17_f	14_P58229	211.258	487.1	91	4				BLPhi_n5_c17_f	14_P58229	209.462	491.267	91	4
	BLPhi_n5_c17_f	15_P25705	193.4	575.8	1371	955		BLPhi_n5_c17_f	15_P25705	193.613	575.1	1371	955		BLPhi_n5_c17_f	15_P25705	198.404	561.2	1371	955				BLPhi_n5_c17_f	15_P25705	195.139	570.7	1371	955
	BLPhi_n5_c17_f	16_P03435	204.91	557.2	373	93		BLPhi_n5_c17_f	16_P03435	206.569	552.7	373	93		BLPhi_n5_c17_f	16_P03435	210.851	541.5	373	93				BLPhi_n5_c17_f	16_P03435	207.443	550.467	373	93
	BLPhi_n5_c17_f	17_P42357	207.786	636.7	625	44		BLPhi_n5_c17_f	17_P42357	208.873	633.4	625	44		BLPhi_n5_c17_f	17_P42357	211.185	626.4	625	44				BLPhi_n5_c17_f	17_P42357	209.281	632.167	625	44
	BLPhi_n5_c17_f	18_P21177	211.412	694.3	785	125		BLPhi_n5_c17_f	18_P21177	210.235	698.2	785	125		BLPhi_n5_c17_f	18_P21177	216.059	679.4	785	125				BLPhi_n5_c17_f	18_P21177	212.569	690.633	785	125
	BLPhi_n5_c17_f	19_O60341	137.997	1243.2	18986	1322		BLPhi_n5_c17_f	19_O60341	140.325	1222.6	18986	1322		BLPhi_n5_c17_f	19_O60341	131.877	1300.9	18986	1322				BLPhi_n5_c17_f	19_O60341	136.733	1255.57	18986	1322
	BLPhi_n5_c17_f	20_P27895	210.148	958.2	1165	705		BLPhi_n5_c17_f	20_P27895	204.818	983.1	1165	705		BLPhi_n5_c17_f	20_P27895	211.628	951.5	1165	705				BLPhi_n5_c17_f	20_P27895	208.865	964.267	1165	705
	BLPhi_n5_c17_f	21_Q8LLD0	200.427	1050.9	1885	25		BLPhi_n5_c17_f	21_Q8LLD0	194.698	1081.8	1885	25		BLPhi_n5_c17_f	21_Q8LLD0	202.365	1040.8	1885	25				BLPhi_n5_c17_f	21_Q8LLD0	199.163	1057.83	1885	25
	BLPhi_n5_c17_f	22_P07756	217.935	1385.9	818	270		BLPhi_n5_c17_f	22_P07756	220.832	1367.7	818	270		BLPhi_n5_c17_f	22_P07756	215.301	1402.9	818	270				BLPhi_n5_c17_f	22_P07756	218.023	1385.5	818	270
	BLPhi_n5_c17_f	23_P04775	150.435	2683.7	8094	1078		BLPhi_n5_c17_f	23_P04775	145.007	2784.2	8094	1078		BLPhi_n5_c17_f	23_P04775	151.459	2665.6	8094	1078				BLPhi_n5_c17_f	23_P04775	148.967	2711.17	8094	1078
	BLPhi_n5_c17_f	24_P19096	183.226	2751.8	1394	138		BLPhi_n5_c17_f	24_P19096	182.185	2767.5	1394	138		BLPhi_n5_c17_f	24_P19096	182.96	2755.8	1394	138				BLPhi_n5_c17_f	24_P19096	182.79	2758.37	1394	138
	BLPhi_n5_c17_f	25_P28167	160.673	3765.9	5024	2096		BLPhi_n5_c17_f	25_P28167	154.708	3911.1	5024	2096		BLPhi_n5_c17_f	25_P28167	160.136	3778.6	5024	2096				BLPhi_n5_c17_f	25_P28167	158.506	3818.53	5024	2096
	BLPhi_n5_c17_f	26_P0C6B8	178.829	4013	1240	178		BLPhi_n5_c17_f	26_P0C6B8	178.796	4013.7	1240	178		BLPhi_n5_c17_f	26_P0C6B8	180.58	3974.1	1240	178				BLPhi_n5_c17_f	26_P0C6B8	179.402	4000.27	1240	178
	BLPhi_n5_c17_f	27_P20930	145.256	5629.5	9026	3594		BLPhi_n5_c17_f	27_P20930	145.757	5610.1	9026	3594		BLPhi_n5_c17_f	27_P20930	143.986	5679.1	9026	3594				BLPhi_n5_c17_f	27_P20930	145	5639.57	9026	3594
	BLPhi_n5_c17_f	28_P08519	238.23	3844.1	239	54		BLPhi_n5_c17_f	28_P08519	238.357	3842	239	54		BLPhi_n5_c17_f	28_P08519	236.789	3867.5	239	54				BLPhi_n5_c17_f	28_P08519	237.792	3851.2	239	54
	BLPhi_n5_c17_f	29_Q7TMA5	170.697	5594.9	1942	594		BLPhi_n5_c17_f	29_Q7TMA5	170.192	5611.5	1942	594		BLPhi_n5_c17_f	29_Q7TMA5	171.79	5559.4	1942	594				BLPhi_n5_c17_f	29_Q7TMA5	170.893	5588.6	1942	594
	BLPhi_n5_c17_f	30_P33450	157.017	6600.5	5241	1181		BLPhi_n5_c17_f	30_P33450	154.743	6697.5	5241	1181		BLPhi_n5_c17_f	30_P33450	155.032	6685	5241	1181				BLPhi_n5_c17_f	30_P33450	155.597	6661	5241	1181
	BLPhi_n5_c17_f	31_Q9UKN1	189.229	5829.1	1045	654		BLPhi_n5_c17_f	31_Q9UKN1	189.818	5811	1045	654		BLPhi_n5_c17_f	31_Q9UKN1	197.536	5584	1045	654				BLPhi_n5_c17_f	31_Q9UKN1	192.194	5741.37	1045	654
	BLPhi_n5_c18	00_P56980	24.165	200	10	3		BLPhi_n5_c18	00_P56980	23.338	207.1	10	3		BLPhi_n5_c18	00_P56980	24.043	201	10	3				BLPhi_n5_c18	00_P56980	23.8487	202.7	10	3
	BLPhi_n5_c18	01_O29181	50.941	249	1174	11		BLPhi_n5_c18	01_O29181	48.291	262.7	1174	11		BLPhi_n5_c18	01_O29181	51.192	247.8	1174	11				BLPhi_n5_c18	01_O29181	50.1413	253.167	1174	11
	BLPhi_n5_c18	02_P03630	82.982	308.2	459	1		BLPhi_n5_c18	02_P03630	83.675	305.6	459	1		BLPhi_n5_c18	02_P03630	86.758	294.8	459	1				BLPhi_n5_c18	02_P03630	84.4717	302.867	459	1
	BLPhi_n5_c18	03_P02232	90.097	321.8	566	37		BLPhi_n5_c18	03_P02232	93.421	310.4	566	37		BLPhi_n5_c18	03_P02232	96.202	301.4	566	37				BLPhi_n5_c18	03_P02232	93.24	311.2	566	37
	BLPhi_n5_c18	04_P01111	106.869	356.1	599	172		BLPhi_n5_c18	04_P01111	108.344	351.3	599	172		BLPhi_n5_c18	04_P01111	114.236	333.1	599	172				BLPhi_n5_c18	04_P01111	109.816	346.833	599	172
	BLPhi_n5_c18	05_P05013	100.004	380.5	1456	40		BLPhi_n5_c18	05_P05013	99.09	384.1	1456	40		BLPhi_n5_c18	05_P05013	101.613	374.5	1456	40				BLPhi_n5_c18	05_P05013	100.236	379.7	1456	40
	BLPhi_n5_c18	06_P14942	112.859	396.1	1101	27		BLPhi_n5_c18	06_P14942	112.189	398.4	1101	27		BLPhi_n5_c18	06_P14942	115.891	385.7	1101	27				BLPhi_n5_c18	06_P14942	113.646	393.4	1101	27
	BLPhi_n5_c18	07_P00762	126.839	390.5	572	350		BLPhi_n5_c18	07_P00762	127.953	387.1	572	350		BLPhi_n5_c18	07_P00762	130.071	380.8	572	350				BLPhi_n5_c18	07_P00762	128.288	386.133	572	350
	BLPhi_n5_c18	08_P53765	118.968	431.6	1526	335		BLPhi_n5_c18	08_P53765	119.644	429.2	1526	335		BLPhi_n5_c18	08_P53765	124.284	413.1	1526	335				BLPhi_n5_c18	08_P53765	120.965	424.633	1526	335
	BLPhi_n5_c18	09_Q8ZGB4	136.333	533.2	1276	243		BLPhi_n5_c18	09_Q8ZGB4	135.613	536	1276	243		BLPhi_n5_c18	09_Q8ZGB4	141.16	514.9	1276	243				BLPhi_n5_c18	09_Q8ZGB4	137.702	528.033	1276	243
	BLPhi_n5_c18	10_P03989	135.315	538.7	1370	132		BLPhi_n5_c18	10_P03989	136.673	533.3	1370	132		BLPhi_n5_c18	10_P03989	137.941	528.4	1370	132				BLPhi_n5_c18	10_P03989	136.643	533.467	1370	132
[truncated: 1,589 more rows]

## Sheet: Bulk data BLAST
BLAST BLOSUM62								BLAST BLOSUM50								BLAST PAM30
[truncated: 69 more rows]

[truncated: 5 more sheets: Exhaustive vs Non, Charts GCUPS, Charts SW, Pure executions, ABR8]
